# Supplementary material for: Antiparasitic Veterinary Drugs—In Silico Studies of Membrane Permeability, Distribution in the Environment, Human Oral Absorption and Transport Across the Blood–Brain Barrier
Source: Membranes (Basel). 2026 Jan 10;16(1):39. doi: 10.3390/membranes16010039 (PMC12844261; doi:10.3390/membranes16010039)
Supplement: Supplementary file 1 [file membranes-16-00039-s001.zip]

Archive with 1 entries (1 files):
- membranes-3991119-supplementary.xlsx
