# Supplementary material for: Antiparasitic Veterinary Drugs—In Silico Studies of Membrane Permeability, Distribution in the Environment, Human Oral Absorption and Transport Across the Blood–Brain Barrier
Source: Membranes (Basel). 2026 Jan 10;16(1):39. doi: 10.3390/membranes16010039 (PMC12844261; doi:10.3390/membranes16010039)
Supplement: Supplementary file 1 [file membranes-16-00039-s001.zip › membranes-3991119-supplementary.xlsx]

## Sheet: logKoc
Table S1	Reference compounds for log Koc models																									Predicted values for reference compounds
No.	Compound	smiles	log Kocexp	Set	MW	Dense	nHA	nHD	TPSA	nRot	nRing	MaxRing	nHet	nRig	Flex	Fsp3	caco2	MDCK	PAMPA	logS	logD	logP	PPB	logVDss	Fu	Set (MLR, BT)	MLR	BT	Set (ANN)	ANN1	ANN2	ANN3	ANN4	ANN5
1	Formaldehyde	C=O	0.6	Training	30.01	0.93763	1	0	17.07	0	0	0	1	1	0	0	-4.38206	-4.42409	0.435295	0.080108	0.328484	0.232693	5.96328	-0.156135	94.3379	Training	0.900513	1.14015	Train	0.852383	0.654767	0.779014	0.911108	0.623541
2	DDT	Clc1ccc(C(c2ccc(Cl)cc2)C(Cl)(Cl)Cl)cc1	5.3	Test	351.91	1.19769	0	0	0	3	2	6	5	12	0.25	0.143	-4.9463	-4.84676	0.984379	-7.07903	4.82091	6.48495	99.1881	0.0587206	0.253879	Training	4.715	4.95705	Train	4.90105	4.97924	4.87216	5.1424	4.98928
3	Benzo[a]pyrene	c1ccc2c(c1)cc1ccc3cccc4ccc2c1c34	5.8	Training	252.09	0.883506	0	0	0	0	5	18	0	24	0	0	-4.25427	-4.43828	0.0572576	-7.67811	4.75731	6.15556	97.1665	0.30706	1.31621	Test	5.40508	5.60533	Train	5.78279	5.64045	5.69437	5.66265	5.67214
4	4-Methoxyacetanilide	COc1ccc(NC(C)=O)cc1	1.4	Training	165.08	0.9504	3	1	38.33	3	1	6	3	7	0.428571	0.222	-4.52334	-4.28763	0.400896	-1.35285	1.19239	1.02883	44.9837	0.0452985	41.3229	Training	1.56355	1.55124	Train	1.54448	1.50028	1.37781	1.50724	1.52931
5	Dibenz[a,h]anthracene	c1ccc2c(c1)ccc1cc3c(ccc4ccccc43)cc12	6.3	Training	278.11	0.876531	0	0	0	0	5	22	0	26	0	0	-4.21483	-4.53583	0.180846	-7.72739	4.67411	6.31836	97.1103	0.334776	1.04107	Training	5.43943	5.79862	Train	5.813	5.82714	5.58439	5.80067	5.69402
6	Nicotine	CN1CCC[C@H]1c1cccnc1	2	Training	162.12	0.908299	2	0	16.13	1	2	6	2	11	0.0909091	0.5	-4.66748	-4.8232	0.493173	0.703082	0.649545	1.12513	15.0926	0.40053	93.7256	Training	1.36904	1.70081	Test	1.60082	1.95358	1.86023	1.72472	1.99344
7	Benzamide	NC(=O)c1ccccc1	1.5	Training	121.05	0.928917	2	2	43.09	1	1	6	2	7	0.142857	0	-4.59239	-4.84033	0.371742	-1.22831	0.863198	0.727399	53.0714	0.125819	39.4337	Test	1.49633	1.60613	Validation	1.48124	1.40816	1.16619	1.4825	1.38825
8	Fenthion	COP(=S)(OC)Oc1ccc(SC)c(C)c1	3.2	Training	278.02	1.11985	3	0	27.69	5	1	6	6	7	0.714286	0.4	-4.94985	-4.77452	0.0208614	-4.56685	3.59292	3.89573	98.8068	-0.145143	0.91957	Training	3.33917	3.71932	Train	3.21617	3.2215	3.19778	3.22571	3.1247
9	Tetrachloromethane	ClC(Cl)(Cl)Cl	1.9	Training	151.88	1.75185	0	0	0	0	0	0	4	0	0	1	-4.9757	-4.74578	0.999534	-2.10822	2.18264	2.65218	35.9357	0.0301286	54.7802	Training	2.14207	2.22875	Train	2.12309	2.09804	2.24391	2.07081	2.05045
10	Parathion ethyl	CCOP(=S)(OCC)Oc1ccc([N+](=O)[O-])cc1	3.2	Training	291.03	1.13818	6	0	70.83	7	1	6	8	8	0.875	0.4	-4.40771	-4.61243	0.0112357	-4.34214	3.44865	3.51628	98.6475	-0.133492	0.806104	Training	3.13491	2.92524	Train	2.97392	3.02402	2.95501	2.98923	2.89976
11	3-Methylcholanthrene	Cc1ccc2cc3c(ccc4ccccc43)c3c2c1CC3	6.1	Training	268.13	0.878361	0	0	0	0	5	19	0	24	0	0.143	-4.56522	-4.5168	0.0586881	-7.43664	4.34825	6.22979	97.8899	0.548952	1.15786	Training	5.38258	5.64183	Train	5.76871	5.7967	5.74783	5.72927	5.71
12	Diethylstilbestrol	CC=C(c1ccc(O)cc1)C(CC)c1ccc(O)cc1	4.1	Training	268.15	0.888218	2	2	40.46	4	2	6	2	13	0.307692	0.222	-4.77642	-4.69904	0.619981	-3.53463	4.00232	4.31117	93.5606	0.421434	7.37183	Test	3.18992	2.8891	Train	3.12391	3.14687	3.0408	3.1431	3.31576
13	Benzo[a]anthracene	c1ccc2cc3c(ccc4ccccc43)cc2c1	5.4	Training	228.09	0.870804	0	0	0	0	4	18	0	21	0	0	-4.23082	-4.53942	0.150515	-6.97354	4.37516	5.5121	97.3627	0.200681	1.43269	Training	4.85638	5.17064	Train	5.14297	5.30897	5.04031	5.23279	5.18102
14	Urea	NC(N)=O	1	Training	60.03	1.11167	3	4	69.11	0	0	0	3	1	0	0	-5.31229	-2.76661	0.872652	1.14423	-1.60444	-1.967	-2.50409	-0.23528	96.3849	Training	-0.154487	1.16918	Validation	0.298352	0.343359	0.561336	0.55219	0.475437
15	Propyleneglycol	CC(O)CO	0.4	Training	76.05	0.974689	2	2	40.46	1	0	0	2	0	0	1	-4.85167	-3.16053	0.5576	1.19362	-0.977471	-0.793604	13.6599	-0.353118	85.5003	Training	0.264389	0.702227	Train	0.460398	0.497498	0.674677	0.649942	0.484609
16	7,12-Dimethylbenz[a]anthracene	Cc1c2ccccc2c(C)c2c1ccc1ccccc12	5.4	Training	256.13	0.86378	0	0	0	0	4	18	0	21	0	0.1	-4.23137	-4.51441	0.0770297	-6.94782	4.41368	6.08015	98.8443	0.236812	0.426044	Training	5.0736	5.51053	Train	5.4946	5.75162	5.35635	5.45161	5.48105
17	Lindane	ClC1C(Cl)C(Cl)C(Cl)C(Cl)C1Cl	3	Training	287.86	1.47588	0	0	0	0	1	6	6	6	0	1	-4.85914	-4.70937	0.719984	-3.58373	3.13071	3.31179	99.1078	0.0435927	0.502259	Test	2.96387	2.95551	Test	2.93346	2.85257	2.86654	2.95741	2.76138
18	2,3,4,6-Tetrachlorophenol	Oc1c(Cl)cc(Cl)c(Cl)c1Cl	3.4	Training	229.89	1.38905	1	1	20.23	0	1	6	5	6	0	0	-4.97719	-4.78816	0.953639	-3.42866	2.8761	4.08755	98.3811	-0.168303	1.30618	Training	3.11481	3.04749	Train	3.13329	3.0246	3.07153	3.25279	3.08394
19	p-Phenylazoaniline	Nc1ccc(N=Nc2ccccc2)cc1	2.8	Training	197.1	0.923053	3	2	50.74	2	2	6	3	13	0.153846	0	-4.69896	-4.50004	0.270187	-3.91707	3.0208	3.23248	97.7298	0.295546	2.03166	Test	3.09648	2.83121	Train	2.99689	2.92252	2.9343	2.97276	2.92716
20	4-Dimethylaminoazobenzene	CN(C)c1ccc(N=Nc2ccccc2)cc1	3.9	Training	225.13	0.907334	3	0	27.96	3	2	6	3	13	0.230769	0.143	-4.56844	-4.59321	0.151187	-4.90743	3.77439	4.27497	98.4046	0.425296	0.870332	Training	3.65539	3.69622	Validation	3.59363	3.5259	3.51933	3.56925	3.54731
21	2-Phenylethanol	OCCc1ccccc1	1.5	Training	122.07	0.876633	1	1	20.23	2	1	6	1	6	0.333333	0.25	-4.50303	-4.7266	0.344786	-0.783104	1.206	1.36163	47.7571	0.418452	45.8323	Test	1.5652	1.55707	Train	1.51745	1.48763	1.27144	1.43709	1.54698
22	Dimethoate	CNC(=O)CSP(=S)(OC)OC	1.1	Training	229	1.22714	4	1	47.56	6	0	0	7	2	3	0.8	-5.19998	-4.92737	0.471501	-1.27701	0.990668	0.853749	5.61992	-0.12987	94.8193	Training	1.30551	1.30478	Validation	1.40232	1.50993	1.49826	1.48913	1.41911
23	Dieldrin	ClC1=C(Cl)[C@]2(Cl)[C@@H]3[C@@H]4C[C@@H]([C@H]5O[C@@H]45)[C@@H]3[C@@]1(Cl)C2(Cl)Cl	4.4	Training	377.87	1.39566	1	0	12.53	0	5	11	7	17	0	0.833	-4.92548	-4.83815	0.686308	-6.49094	3.98249	5.04183	98.5653	0.103341	1.32563	Training	4.81452	4.61528	Validation	4.41416	4.53707	4.37526	4.64662	4.75892
24	Amitrol	N=c1nc[nH][nH]1	1.6	Training	84.04	1.14643	4	3	68.32	0	1	5	4	6	0	0	-5.41592	-4.73089	0.599858	-0.576165	-0.367213	-0.798243	-5.11111	-0.108922	99.9731	Training	0.865321	1.10258	Train	1.11227	1.10637	0.852442	1.23524	1.08567
25	4-Nitrobenzoic acid	O=C(O)c1ccc([N+](=O)[O-])cc1	1.5	Test	167.02	1.08421	5	1	80.44	2	1	6	5	8	0.25	0	-5.2653	-4.65167	0.915407	-2.15511	1.54017	1.83696	87.2817	-0.532469	11.4408	Test	1.97889	1.86038	Train	2.03322	1.95689	2.02511	1.96009	1.86728
26	Aniline	Nc1ccccc1	1.4	Training	93.06	0.870832	1	2	26.02	0	1	6	1	6	0	0	-4.63033	-4.43016	0.352553	-0.523091	1.05441	1.13006	47.4439	0.259076	41.7306	Training	1.51645	1.61228	Validation	1.52731	1.52986	1.28248	1.54884	1.47698
27	Thioacetamide	CC(N)=S	0.8	Training	75.01	1.0713	1	2	26.02	0	0	0	2	1	0	0.5	-4.78693	-4.40359	0.355611	0.127192	-0.049399	-0.180611	3.55986	-0.155657	91.7555	Training	0.796259	1.12878	Train	0.813714	0.719983	0.746188	0.965984	0.652494
28	Thiourea	NC(N)=S	0.9	Training	76.01	1.1929	2	4	52.04	0	0	0	3	1	0	0	-5.32417	-3.01434	0.701186	-0.258419	-0.509046	-0.824276	0.655231	-0.23162	97.9234	Training	0.581396	0.773187	Validation	0.72994	0.624774	0.636317	0.855451	0.760224
29	Dichlorvos	COP(=O)(OC)OC=C(Cl)Cl	1.7	Test	219.95	1.37028	4	0	44.76	4	0	0	7	2	2	0.5	-4.77706	-4.66629	0.573228	-1.58511	1.33578	1.62322	77.2626	-0.188076	19.6928	Training	1.70221	1.5023	Train	1.74586	1.79139	1.8524	1.78854	1.65214
30	3-Methylphenylurea	Cc1cccc(NC(N)=O)c1	1.6	Test	150.08	0.946245	3	3	55.12	2	1	6	3	7	0.285714	0.125	-5.16902	-5.22245	0.758605	-1.68956	1.61816	1.49236	67.5964	0.170031	29.7256	Training	1.74335	1.70377	Train	1.74999	1.7055	1.75267	1.6569	1.70138
31	Phenylurea	NC(=O)Nc1ccccc1	1.4	Training	136.06	0.962849	3	3	55.12	2	1	6	3	7	0.285714	0	-5.13847	-5.14678	0.796288	-1.44233	1.09187	0.958963	34.0766	-0.0713291	55.187	Training	1.49332	1.36659	Train	1.54714	1.48454	1.50058	1.45131	1.50642
32	Ethanol	CCO	0.2	Test	46.04	0.88643	1	1	20.23	0	0	0	1	0	0	1	-4.53144	-4.68097	0.47616	1.50174	-0.578514	-0.266842	1.53943	-0.151151	96.4477	Test	0.425502	0.995791	Train	0.546805	0.508056	0.802324	0.704347	0.309392
33	Acetic acid	CC(=O)O	0	Training	60.02	1.03318	2	1	37.3	0	0	0	2	1	0	0.5	-4.76465	-4.34422	0.863061	1.44184	0.0244667	-0.103233	8.93932	-0.536582	98.5677	Test	0.421593	1.03606	Train	0.658586	0.689166	0.718105	0.720247	0.741201
34	Benzoic acid	O=C(O)c1ccccc1	1.5	Test	122.04	0.952645	2	1	37.3	1	1	6	2	7	0.142857	0	-3.9969	-4.72591	0.992637	-1.39008	1.44916	1.84446	69.8127	-0.688384	24.9217	Training	1.75826	1.64097	Train	1.79104	1.8301	1.83453	1.6198	1.81911
35	Methanol	CO	0.4	Test	32.03	0.924582	1	1	20.23	0	0	0	1	0	0	1	-4.52356	-4.64616	0.601744	1.61714	-0.708589	-0.460328	3.2088	-0.134826	95.4558	Training	0.299227	0.821749	Validation	0.469571	0.438786	0.75907	0.629222	0.290067
36	Trichloromethane	ClC(Cl)Cl	1.7	Training	117.91	1.64942	0	0	0	0	0	0	3	0	0	1	-4.376	-4.59819	0.971128	-1.42711	1.88357	1.9046	30.3627	0.00348123	57.8816	Training	1.71555	1.56994	Train	1.69284	1.66239	1.80875	1.58524	1.66401
37	Hexachloroethane	ClC(Cl)(Cl)C(Cl)(Cl)Cl	3.3	Test	233.81	1.73947	0	0	0	1	0	0	6	0	0	1	-4.99191	-4.73289	0.996934	-3.07653	2.88788	2.98931	94.1778	0.105281	5.39415	Test	2.47526	2.26846	Train	2.48648	2.38979	2.56903	2.44714	2.43381
38	1-Propanol	CCCO	0.5	Training	60.06	0.867485	1	1	20.23	1	0	0	1	0	0	1	-4.60965	-4.69116	0.445469	0.998623	-0.0349968	0.319113	16.1076	-0.14467	85.1717	Test	0.699743	1.12138	Train	0.719755	0.676828	0.796386	0.785034	0.617812
39	1-Butanol	CCCCO	0.5	Training	74.07	0.855997	1	1	20.23	2	0	0	1	0	0	1	-4.79242	-4.70823	0.54533	-0.0146355	0.853148	1.04028	40.4913	0.0956064	58.4028	Test	1.08929	1.20817	Train	0.995184	0.88177	0.848413	0.905596	1.01856
40	1-Pentanol	CCCCCO	0.7	Training	88.09	0.848434	1	1	20.23	3	0	0	1	0	0	1	-4.91323	-4.74167	0.27549	-0.679625	1.44508	1.44036	55.9271	0.105093	46.934	Training	1.39482	1.35013	Train	1.20163	1.05791	0.931307	1.11855	1.17015
41	Benzene	c1ccccc1	1.9	Test	78.05	0.814153	0	0	0	0	1	6	0	6	0	0	-4.28382	-4.57712	0.156741	-1.75898	2.34068	2.19107	88.1281	-0.0740655	12.1573	Training	2.16544	2.55067	Validation	2.0714	2.00301	1.83074	2.06699	1.96593
42	1,1,1-Trichloroethane	CC(Cl)(Cl)Cl	2	Test	131.93	1.48601	0	0	0	0	0	0	3	0	0	1	-4.68666	-4.69221	0.990187	-1.88064	2.00518	2.28135	42.7711	0.051406	50.7305	Training	1.93584	2.02536	Train	1.88737	1.83668	2.02617	1.76908	1.83535
43	Endrin	ClC1=C(Cl)[C@]2(Cl)[C@@H]3[C@H]4C[C@H]([C@@H]5O[C@H]45)[C@@H]3[C@@]1(Cl)C2(Cl)Cl	4.1	Training	377.87	1.39566	1	0	12.53	0	5	11	7	17	0	0.833	-5.01067	-4.7862	0.621408	-5.99562	3.95301	4.72491	98.5577	0.137758	1.23122	Training	4.6196	4.37617	Test	4.2133	4.31688	4.1419	4.48606	4.63357
44	Methoxychlor	COc1ccc(C(c2ccc(OC)cc2)C(Cl)(Cl)Cl)cc1	4.9	Training	344.01	1.09011	2	0	18.46	5	2	6	5	12	0.416667	0.25	-4.76745	-4.64644	0.918143	-6.38091	4.38655	5.34793	98.4645	0.0817948	0.933677	Training	4.09924	4.10287	Test	4.11111	4.22899	4.16437	4.16784	4.30501
45	4,4-DDD	Clc1ccc(C(c2ccc(Cl)cc2)C(Cl)Cl)cc1	4.8	Training	317.95	1.14119	0	0	0	3	2	6	4	12	0.25	0.143	-4.85223	-4.79187	0.119347	-6.39482	4.4559	5.61001	94.8239	0.580364	5.14708	Training	4.46977	4.51757	Train	4.57103	4.5101	4.4439	4.51781	4.59279
46	4,4′-DDE	ClC(Cl)=C(c1ccc(Cl)cc1)c1ccc(Cl)cc1	4.8	Test	315.94	1.14481	0	0	0	2	2	6	4	13	0.153846	0	-4.6306	-4.81915	0.713693	-6.80945	4.87446	6.14911	98.5038	0.579038	0.905712	Training	4.62788	4.5745	Test	4.79489	4.85585	4.71624	4.98069	4.9037
47	Methyl bromide	CBr	1.3	Training	93.94	2.08126	0	0	0	0	0	0	1	0	0	1	-4.59097	-4.598	0.284221	-0.918147	1.3668	1.14973	51.1165	0.129628	48.9862	Training	1.46911	1.55412	Train	1.30416	1.05581	0.96986	1.3148	1.04208
48	Dichloromethane	ClCCl	1.4	Training	83.95	1.49179	0	0	0	0	0	0	2	0	0	1	-4.3433	-4.59024	0.631096	-0.79384	1.21939	1.23571	16.4063	0.0487773	83.9919	Training	1.41136	1.45118	Validation	1.33936	1.23987	1.1571	1.31002	1.28476
49	Ethylene oxide	C1CO1	0.3	Training	44.03	1.01493	1	0	12.53	0	1	3	1	3	0	1	-4.28271	-4.61526	0.479232	1.28764	-0.342028	-0.219732	-2.1528	-0.0470226	109.385	Test	0.63688	1.15611	Test	0.890629	0.893345	0.93945	0.975107	0.80279
50	Tribromomethane	BrC(Br)Br	2.2	Training	249.76	2.98387	0	0	0	0	0	0	3	0	0	1	-4.8709	-4.70473	0.763132	-1.89496	2.55235	2.41694	91.6084	0.107223	8.80678	Training	2.04872	2.06807	Train	1.96178	1.94416	2.07071	1.93254	1.91688
51	Bromodichloromethane	ClC(Cl)Br	1.8	Training	161.86	2.14219	0	0	0	0	0	0	3	0	0	1	-4.46129	-4.62679	0.934219	-1.60401	2.08728	2.07255	60.2503	0.269309	35.9507	Training	1.821	1.81213	Train	1.7784	1.74754	1.89805	1.68383	1.74048
52	1,1-Dichloroethane	CC(Cl)Cl	1.5	Training	97.97	1.33165	0	0	0	0	0	0	2	0	0	1	-4.27407	-4.52046	0.831659	-1.22	1.6051	1.62054	55.4447	0.182246	43.5142	Training	1.57971	1.5193	Train	1.50293	1.3768	1.47388	1.3825	1.46586
53	1,1-Dichloroethene	C=C(Cl)Cl	1.8	Test	95.95	1.35266	0	0	0	0	0	0	2	1	0	0	-4.24715	-4.60002	0.472607	-1.79011	1.89058	2.16307	77.7401	0.197408	18.8442	Training	1.98525	2.0434	Train	1.83086	1.73889	1.75193	1.82506	1.7323
54	Trichlorofluoromethane	FC(Cl)(Cl)Cl	2.2	Test	135.9	1.75235	0	0	0	0	0	0	4	0	0	1	-4.80237	-4.71892	0.988405	-2.06117	2.15072	2.30123	68.0903	0.309801	27.1012	Training	2.01056	2.0248	Validation	1.99431	1.96039	2.12016	1.93273	1.90825
55	Dalapon	CC(Cl)(Cl)C(=O)O	0.4	Test	141.96	1.34164	2	1	37.3	1	0	0	4	1	1	0.667	-4.87235	-4.66357	0.9989	0.590102	0.643693	0.855909	79.4681	-0.76793	16.5443	Training	0.915393	0.816085	Test	1.13227	1.33866	1.23162	1.11596	1.31799
56	Chloropicrin	O=[N+]([O-])C(Cl)(Cl)Cl	1.8	Test	162.9	1.67203	3	0	43.14	1	0	0	6	1	1	1	-4.8911	-4.69795	0.994134	-1.9509	1.92202	1.50087	61.831	-0.27463	32.0932	Training	1.71923	1.77166	Train	1.80917	1.76493	1.91854	1.76457	1.71094
57	Heptachlor	ClC1=C(Cl)C2(Cl)C3C(Cl)C=CC3C1(Cl)C2(Cl)Cl	4	Training	369.82	1.4387	0	0	0	0	3	9	7	12	0	0.6	-4.80812	-4.76999	0.869468	-6.51104	4.176	5.62181	98.9923	0.0592564	0.651536	Training	4.67074	4.75786	Test	4.60378	4.77467	4.57759	4.78275	4.68335
58	Hexachlorocyclopentadiene	ClC1=C(Cl)C(Cl)(Cl)C(Cl)=C1Cl	3.2	Training	269.81	1.56436	0	0	0	0	1	5	6	5	0	0.2	-4.89187	-4.77397	0.978216	-5.20701	3.73967	5.13127	98.9391	0.249389	0.667719	Test	3.86856	3.83482	Train	3.94867	3.83737	4.00518	4.16105	4.05419
59	Tribuphos	CCCCSP(=O)(SCCCC)SCCCC	3.7	Training	314.1	1.04612	1	0	17.07	12	0	0	5	1	12	1	-4.95222	-4.73326	0.00012917	-5.13963	4.15964	5.45956	91.1089	0.309444	8.77695	Training	3.52546	3.59638	Test	3.62979	3.73671	3.65531	3.87553	3.83669
60	Isophorone	CC1=CC(=O)CC(C)(C)C1	1.4	Training	138.1	0.867565	1	0	17.07	0	1	6	1	7	0	0.667	-4.66407	-4.57027	0.654041	-1.92343	1.89651	1.7184	56.0463	0.141348	38.2341	Training	1.92582	2.04518	Validation	1.8599	1.78512	1.74121	1.77527	1.76366
61	1,2-Dichloropropane	CC(Cl)CCl	1.7	Test	111.98	1.23236	0	0	0	1	0	0	2	0	0	1	-4.60569	-4.56453	0.599081	-1.60216	1.96068	1.98852	75.5524	0.155698	18.3692	Training	1.8068	1.6511	Train	1.65917	1.54454	1.60376	1.57329	1.6119
62	1,1,2-Trichloroethane	ClCC(Cl)Cl	1.8	Training	131.93	1.48601	0	0	0	1	0	0	3	0	0	1	-4.63091	-4.63737	0.937193	-1.6353	2.02189	2.00345	80.4765	0.132515	15.1111	Training	1.75778	1.83413	Validation	1.70777	1.64377	1.83573	1.56522	1.68195
63	Trichloroethene	ClC=C(Cl)Cl	2	Training	129.91	1.50804	0	0	0	0	0	0	3	1	0	0	-4.39911	-4.75113	0.90973	-1.94263	2.12528	2.35726	97.2212	-0.0455695	2.5452	Training	1.99722	2.05268	Test	1.93084	1.88937	2.06099	1.84612	1.87775
64	1,1,2,2-Tetrachloroethane	ClC(Cl)C(Cl)Cl	1.9	Training	165.89	1.59521	0	0	0	1	0	0	4	0	0	1	-4.59158	-4.67558	0.91125	-2.12259	2.58945	2.49884	97.7273	-0.04805	1.80621	Training	2.07021	2.06176	Validation	2.02782	1.98775	2.16176	1.95907	1.9585
65	Warfarin	CC(=O)CC(c1ccccc1)c1c(O)c2ccccc2oc1=O	3	Training	308.1	0.954037	4	1	67.51	4	3	10	4	19	0.210526	0.158	-4.87282	-4.64837	0.744497	-3.60868	2.49198	2.2737	98.2377	-0.896188	0.983424	Training	2.65898	2.51171	Train	2.5708	2.40895	2.37806	2.48783	2.3531
66	1-Amino-2-methyl-9,10-Anthracenedione	Cc1ccc2c(c1N)C(=O)c1ccccc1C2=O	3.9	Test	237.08	0.949032	3	2	60.16	0	3	14	3	18	0	0.067	-4.56525	-4.6742	0.298798	-6.15744	3.35925	3.71009	90.9501	0.718709	8.42859	Training	3.95	4.17528	Train	3.86982	3.6949	3.75075	3.82842	3.79908
67	Pentachloronitrobenzene	O=[N+]([O-])c1c(Cl)c(Cl)c(Cl)c(Cl)c1Cl	4.6	Training	292.84	1.48002	3	0	43.14	1	1	6	8	7	0.142857	0	-4.94198	-4.64809	0.973315	-5.37166	3.44537	4.44571	99.1535	-0.144538	0.639797	Training	3.67631	3.84647	Train	3.70194	3.69461	3.78401	3.75953	3.92177
68	Acenaphthene	c1cc2c3c(cccc3c1)CC2	3.9	Test	154.08	0.869248	0	0	0	0	3	11	0	14	0	0.167	-4.58048	-4.61784	0.089447	-4.26135	3.52229	3.83632	96.2227	0.524523	3.57513	Test	3.57799	3.63919	Validation	3.6581	4.13772	4.07853	3.99955	3.99589
69	9,10-Anthracenedione	O=C1c2ccccc2C(=O)c2ccccc21	3.6	Training	208.05	0.939194	2	0	34.14	0	3	14	2	18	0	0	-4.22333	-4.61259	0.0458967	-5.24745	3.03623	3.17103	95.4304	0.210861	5.1893	Training	3.61275	3.66411	Train	3.55431	3.431	3.58518	3.57829	3.44661
70	Diethyl phthalate	CCOC(=O)c1ccccc1C(=O)OCC	1.8	Training	222.09	0.967584	4	0	52.6	6	1	6	4	8	0.75	0.333	-4.90758	-4.70778	0.0796549	-2.04218	2.22085	2.31613	74.5438	0.181623	26.2925	Training	2.14679	2.08688	Train	2.02858	1.9983	2.00836	1.99806	1.99453
71	Diisobutyl phthalate	CC(C)COC(=O)c1ccccc1C(=O)OCC(C)C	3.1	Test	278.15	0.931157	4	0	52.6	8	1	6	4	8	1	0.5	-4.76688	-4.57613	0.026265	-4.47441	3.53054	4.07511	98.6315	1.0616	1.24235	Training	3.18908	3.26345	Validation	3.06857	3.06862	3.05165	3.0789	2.974
72	Di-n-butyl phthalate	CCCCOC(=O)c1ccccc1C(=O)OCCCC	3.1	Training	278.15	0.931157	4	0	52.6	10	1	6	4	8	1.25	0.5	-4.64627	-4.59911	0.050211	-4.26661	3.62487	4.48301	95.8344	0.45602	4.64975	Training	3.19797	2.93308	Train	3.10348	3.157	3.07091	3.14796	2.95134
73	Di-n-hexyl phthalate	CCCCCCOC(=O)c1ccccc1C(=O)OCCCCCC	4.7	Training	334.21	0.90843	4	0	52.6	14	1	6	4	8	1.75	0.6	-5.03126	-4.7591	0.00847327	-5.87025	3.94729	5.94719	98.3	0.920985	2.12958	Training	3.87723	4.30143	Train	4.02791	4.02677	3.9365	4.17585	4.06778
74	Phenanthrene	c1ccc2c(c1)ccc1ccccc12	4.3	Training	178.08	0.862057	0	0	0	0	3	14	0	16	0	0	-4.19346	-4.5089	0.098107	-5.17789	3.85221	4.4585	97.5145	0.136097	1.47018	Training	3.98168	4.28839	Train	4.12245	4.56813	4.32108	4.38862	4.34863
75	Benzo[f]quinoline	c1ccc2c(c1)ccc1ncccc12	4.8	Training	179.07	0.894114	1	0	12.89	0	3	14	1	16	0	0	-4.05896	-4.39557	0.121849	-3.38641	3.20755	3.3408	98.3787	-0.118932	1.4364	Training	3.2475	3.28033	Train	3.28129	3.63241	3.71776	3.59856	3.71803
76	Pentabromoethylbenzene	CCc1c(Br)c(Br)c(Br)c(Br)c1Br	4.9	Training	495.63	2.18458	0	0	0	1	1	6	5	6	0.166667	0.25	-5.00589	-4.71066	0.211619	-6.82721	4.07076	5.60521	96.841	0.404193	2.74041	Training	4.4966	4.53472	Train	4.69095	4.64806	4.63811	4.67428	4.82735
77	Fenac	O=C(O)Cc1c(Cl)ccc(Cl)c1Cl	1.6	Training	237.94	1.24553	2	1	37.3	2	1	6	5	7	0.285714	0.125	-4.48551	-4.48091	0.970067	-3.08079	2.55174	3.39598	98.3146	-0.726536	0.854735	Training	2.70576	2.42056	Train	2.70329	2.61937	2.65184	2.67096	2.54478
78	1,3-Isobenzofurandione	O=C1OC(=O)c2ccccc21	1.6	Training	148.02	1.03511	3	0	43.37	0	2	9	3	12	0	0	-4.25292	-4.48562	0.904656	-2.37203	1.54723	1.43939	73.9967	-0.556739	21.0422	Training	2.06259	2.00521	Train	2.12795	2.13593	2.04842	2.16993	1.98382
79	n-Butylbenzyl phthalate	CCCCOC(=O)c1ccccc1C(=O)OCc1ccccc1	3.7	Training	312.14	0.934169	4	0	52.6	9	2	6	4	14	0.642857	0.263	-4.70477	-4.50585	0.0895245	-5.06111	3.94808	4.6763	98.4085	0.0575391	1.33059	Training	3.6124	3.527	Train	3.48941	3.47776	3.40693	3.48228	3.34103
80	2-Butoxy-2-oxoethylbutyl phthalate	CCCCOC(=O)COC(=O)c1ccccc1C(=O)OCCCC	3.7	Training	336.16	0.965283	6	0	78.9	13	1	6	6	9	1.44444	0.5	-4.65145	-4.59483	0.0720702	-4.28686	3.66478	4.30076	95.5517	0.319859	5.78229	Training	3.0606	2.96262	Validation	2.97983	3.0719	2.93148	3.03948	2.86989
81	N-Nitrosodiphenylamine	O=NN(c1ccccc1)c1ccccc1	3.1	Training	198.08	0.937329	3	0	32.67	3	2	6	3	13	0.230769	0	-4.61788	-4.65662	0.0268369	-3.33721	2.95189	3.00136	96.3311	-0.358969	4.13887	Training	2.91954	2.77782	Train	2.81028	2.67992	2.82425	2.74105	2.81715
82	Azinphos methyl	COP(=S)(OC)SCn1nnc2ccccc2c1=O	2.6	Training	317.01	1.18541	6	0	66.24	5	2	10	9	13	0.384615	0.3	-4.73624	-4.56772	0.154325	-4.12541	2.78346	2.67565	67.8803	-0.212648	31.1688	Test	3.02428	3.03585	Train	2.79317	2.7598	2.69243	2.64411	2.52042
83	Fluorene	c1ccc2c(c1)Cc1ccccc1-2	3.7	Training	166.08	0.865378	0	0	0	0	3	13	0	15	0	0.077	-4.29522	-4.425	0.136763	-5.04285	3.74682	4.4451	97.977	0.604206	1.41182	Training	3.93925	4.25697	Train	4.07082	4.5695	4.26435	4.37655	4.33456
84	Carbazole	c1ccc2c(c1)[nH]c1ccccc12	3.7	Training	167.07	0.90008	1	1	15.79	0	3	13	1	15	0	0	-4.67079	-4.62453	0.217067	-4.71173	3.11394	3.60833	97.7167	0.087835	2.49772	Test	3.5835	3.75383	Validation	3.58676	3.82046	3.66697	3.82918	3.70923
85	1-Naphthaleneacetamide	NC(=O)Cc1cccc2ccccc12	2	Test	185.08	0.911888	2	2	43.09	2	2	10	2	12	0.166667	0.083	-5.3249	-4.09128	0.507184	-2.69465	1.21643	1.80867	97.191	-0.300929	2.92886	Test	2.24802	2.05612	Train	2.18907	2.12187	2.14536	2.13692	2.09274
86	1-Naphthaleneacetic acid	O=C(O)Cc1cccc2ccccc12	2.3	Test	186.07	0.926842	2	1	37.3	2	2	10	2	12	0.166667	0.083	-4.75499	-4.31643	0.955235	-2.61753	2.1589	2.41644	98.3999	-0.841226	1.36425	Training	2.32738	2.26819	Train	2.32297	2.34588	2.25343	2.23458	2.28611
87	1,2,3-Trichlorobenzene	Clc1cccc(Cl)c1Cl	3.3	Training	179.93	1.27159	0	0	0	0	1	6	3	6	0	0	-4.64591	-4.70635	0.181649	-3.80278	3.45927	4.0354	98.5695	0.190211	1.12373	Training	3.31949	3.105	Train	3.3052	3.31788	3.30974	3.41621	3.33953
88	Pentachlorophenol	Oc1c(Cl)c(Cl)c(Cl)c(Cl)c1Cl	3.3	Training	263.85	1.46006	1	1	20.23	0	1	6	6	6	0	0	-5.00424	-4.77821	0.995764	-4.5812	2.87907	4.95323	97.3353	0.0265149	2.70259	Test	3.67449	3.76275	Train	3.73657	3.56161	3.75351	3.93932	3.72663
89	2,4,6-Trichlorophenol	Oc1c(Cl)cc(Cl)cc1Cl	3	Training	195.92	1.30361	1	1	20.23	0	1	6	4	6	0	0	-4.94446	-4.77577	0.356388	-2.42543	2.72635	3.49849	98.5238	-0.353571	1.03533	Training	2.83455	2.62336	Validation	2.80853	2.80292	2.79677	2.92469	3.00396
90	2-Nitrophenol	O=[N+]([O-])c1ccccc1O	2.1	Training	139.03	1.06457	4	1	63.37	1	1	6	4	7	0.142857	0	-4.82717	-4.44109	0.836058	-1.88853	1.86418	1.80996	92.0931	-0.6126	4.6447	Training	1.95045	1.94222	Train	1.98351	1.96267	1.9918	1.94791	1.89222
91	Dinoseb	CCC(C)c1cc([N+](=O)[O-])cc([N+](=O)[O-])c1O	2.4	Training	240.07	1.06356	7	1	106.51	4	1	6	7	8	0.5	0.4	-4.88297	-4.5397	0.902634	-3.92559	3.1856	3.58704	99.3846	-0.305766	0.438962	Training	2.93559	2.70435	Train	2.92583	2.88464	2.89473	2.86104	2.79209
92	Phthalic acid	O=C(O)c1ccccc1C(=O)O	1.1	Training	166.03	1.03545	4	2	74.6	2	1	6	4	8	0.25	0	-4.71766	-4.73817	0.992237	-0.984379	0.698459	0.709335	58.1722	-0.656332	37.757	Training	1.28988	1.14013	Train	1.47338	1.45138	1.50724	1.39342	1.4549
93	2-Methoxyphenol	COc1ccccc1O	1.6	Training	124.05	0.948808	2	1	29.46	1	1	6	2	6	0.166667	0.143	-4.79885	-4.68586	0.0939059	-0.903936	1.43159	1.43486	70.4232	-0.494112	24.9101	Training	1.75869	1.73809	Train	1.72881	1.75701	1.51464	1.77268	1.73266
94	1-Methylnaphthalene	Cc1cccc2ccccc12	3.4	Training	142.08	0.843119	0	0	0	0	2	10	0	11	0	0.091	-4.23225	-4.48799	0.157186	-3.87083	3.56621	3.8264	98.6709	0.0119444	0.971077	Training	3.32515	3.53817	Test	3.36182	3.74578	3.58141	3.56022	3.5467
95	1-Naphthol	Oc1cccc2ccccc12	3	Test	144.06	0.900311	1	1	20.23	0	2	10	1	11	0	0	-4.64763	-4.65861	0.394608	-2.43379	2.7527	2.78699	97.0734	-0.177728	3.70884	Test	2.63211	2.6672	Train	2.626	2.91793	2.78707	2.78348	2.85087
96	4,4Bis(dimethylamino)benzophenone	CN(C)c1ccc(C(=O)c2ccc(N(C)C)cc2)cc1	2.2	Test	268.16	0.900459	3	0	23.55	4	2	6	3	13	0.307692	0.235	-4.94958	-4.66026	0.00614095	-2.95506	3.99396	3.97605	97.137	0.434044	2.80399	Training	3.15156	2.72015	Train	3.08082	2.99021	3.11781	3.09931	3.43011
97	Diphenylmethanol	OC(c1ccccc1)c1ccccc1	2.3	Training	184.09	0.879707	1	1	20.23	2	2	6	1	12	0.166667	0.077	-4.74793	-4.61768	0.387829	-2.37277	2.80132	2.74955	95.325	0.247682	5.492	Training	2.52016	2.49875	Validation	2.46634	2.56162	2.56927	2.46933	2.66142
98	1,2-Dimethoxybenzene	COc1ccccc1OC	2	Training	138.07	0.93266	2	0	18.46	2	1	6	2	6	0.333333	0.25	-4.4553	-4.65947	0.0767307	-1.56431	1.76383	1.70355	79.5492	-0.0813978	16.9241	Training	1.94783	1.83761	Train	1.85667	1.79852	1.63292	1.84422	1.81974
99	Naphthalene	c1ccc2ccccc2c1	3.1	Test	128.06	0.84684	0	0	0	0	2	10	0	11	0	0	-4.19346	-4.5089	0.1871	-3.47475	3.24753	3.21628	97.3534	0.0436075	2.35997	Training	3.01995	3.25191	Validation	3.00751	3.29253	3.21014	3.16458	3.10183
100	Quinoline	c1ccc2ncccc2c1	3	Test	129.06	0.890549	1	0	12.89	0	2	10	1	11	0	0	-4.05896	-4.39557	0.206086	-1.25518	1.87001	2.05156	94.3238	-0.144563	6.81003	Test	2.18422	2.19333	Test	2.23156	2.48702	2.50753	2.38326	2.49777
101	2-Methylnaphthalene	Cc1ccc2ccccc2c1	3.5	Test	142.08	0.843119	0	0	0	0	2	10	0	11	0	0.091	-4.14782	-4.49461	0.0909684	-4.17397	3.62586	3.90849	98.6517	0.0492295	0.837197	Test	3.43336	3.55535	Train	3.48521	3.8264	3.69929	3.65804	3.60998
102	N,N-Diethyl aniline	CCN(CC)c1ccccc1	2.4	Training	149.12	0.847045	1	0	3.24	3	1	6	1	6	0.5	0.4	-4.4832	-4.7095	0.00238417	-2.82712	2.89	3.10778	94.8435	-0.0488582	4.09869	Test	2.64745	2.44626	Train	2.51044	2.39808	2.47475	2.4514	2.48716
103	Methapyrilene	CN(C)CCN(Cc1cccs1)c1ccccn1	2.9	Training	261.13	0.960374	3	0	19.37	6	2	6	4	11	0.545455	0.357	-4.68146	-4.73427	0.0945147	-2.69876	2.78881	2.79011	68.8864	0.532271	31.3283	Test	2.59607	2.4688	Train	2.46288	2.36276	2.42795	2.37455	2.46469
104	3,3′-Dichlorobenzidine	Nc1ccc(-c2ccc(N)c(Cl)c2)cc1Cl	4.4	Test	252.02	1.06973	2	4	52.04	1	2	6	4	12	0.0833333	0	-4.71898	-4.66794	0.942405	-4.78483	3.38724	3.65146	97.5185	0.0738744	2.37488	Training	3.31261	3.65704	Train	3.26891	3.2711	3.17101	3.31089	3.1471
105	Tetracene	c1ccc2cc3cc4ccccc4cc3cc2c1	5.8	Training	228.09	0.870804	0	0	0	0	4	18	0	21	0	0	-4.35054	-4.59515	0.212179	-8.11335	4.47878	5.62012	97.1263	0.189994	1.88208	Training	5.10734	5.31061	Train	5.43192	5.09311	5.10445	5.21113	5.27783
106	Biphenyl	c1ccc(-c2ccccc2)cc1	3.3	Training	154.08	0.841155	0	0	0	1	2	6	0	12	0.0833333	0	-4.26815	-4.57309	0.250195	-3.84166	3.51561	3.74583	97.1815	0.119985	2.32462	Training	3.22122	3.45342	Test	3.20359	3.45507	3.32887	3.31815	3.34926
107	Phenazine	c1ccc2nc3ccccc3nc2c1	3.4	Test	180.07	0.928305	2	0	25.78	0	3	14	2	16	0	0	-4.50131	-4.7324	0.167679	-3.11318	2.90514	2.4177	91.1763	-0.0667598	9.4264	Training	2.882	2.86222	Validation	2.86407	2.96314	3.13559	3.07658	3.05382
108	Benzidine	Nc1ccc(-c2ccc(N)cc2)cc1	3.5	Training	184.1	0.897304	2	4	52.04	1	2	6	2	12	0.0833333	0	-5.00464	-4.60954	0.966515	-2.69975	1.71969	1.45559	80.5132	0.559293	19.1223	Training	2.04252	2.11392	Test	2.06942	2.0162	1.99747	1.99082	1.89736
109	4-Acetylbiphenyl	CC(=O)c1ccc(-c2ccccc2)cc1	3.2	Training	196.09	0.875705	1	0	17.07	2	2	6	1	13	0.153846	0.071	-4.36677	-4.50356	0.244168	-3.6286	3.76931	3.43578	97.5266	0.0766936	2.13464	Training	3.05628	2.94695	Train	2.98683	3.03046	3.03629	3.01094	3.06897
110	2-Acetonaphthalene	CC(=O)c1ccc2ccccc2c1	2.9	Test	170.07	0.885934	1	0	17.07	1	2	10	1	12	0.0833333	0.083	-4.37476	-4.52576	0.150702	-2.90651	3.01007	2.71888	97.9064	-0.0223871	1.95038	Training	2.72508	2.76406	Test	2.67297	2.75089	2.81784	2.72662	2.75648
111	Methyl benzoate	COC(=O)c1ccccc1	2.1	Test	136.05	0.935679	2	0	26.3	2	1	6	2	7	0.285714	0.125	-4.46415	-4.4022	0.140359	-1.86191	2.00098	2.02963	85.8676	0.0105153	12.6903	Training	2.10659	2.09834	Train	2.0027	1.94681	1.87747	1.97931	1.97704
112	Silvex	CC(Oc1cc(Cl)c(Cl)cc1Cl)C(=O)O	2.5	Training	267.95	1.2341	3	1	46.53	3	1	6	6	7	0.428571	0.222	-4.58865	-4.68915	0.969297	-3.13798	2.43432	3.89365	98.6615	-0.475704	0.672502	Training	2.88159	2.71378	Train	2.88991	2.77132	2.82497	2.87925	2.71413
113	2,4,5-T	O=C(O)COc1cc(Cl)c(Cl)cc1Cl	1.9	Training	253.93	1.27076	3	1	46.53	3	1	6	6	7	0.428571	0.125	-4.53091	-4.74017	0.941867	-3.0409	2.23679	3.52609	97.6126	-0.362153	1.51555	Training	2.73854	2.52496	Train	2.7429	2.64605	2.67533	2.70806	2.54247
114	Ethyl benzoate	CCOC(=O)c1ccccc1	2.3	Test	150.07	0.922381	2	0	26.3	3	1	6	2	7	0.428571	0.222	-4.63521	-4.47794	0.228642	-2.26957	2.36011	2.48972	86.0447	0.280315	15.3684	Training	2.28446	2.13829	Train	2.15496	2.08529	2.12029	2.09254	2.14296
115	Phenyl benzoate	O=C(Oc1ccccc1)c1ccccc1	3.2	Training	198.07	0.919474	2	0	26.3	3	2	6	2	13	0.230769	0	-4.50438	-4.52248	0.140769	-4.18098	3.3248	3.47203	95.6582	-0.28162	4.68692	Test	3.19514	2.96277	Train	3.09184	2.98988	3.06751	3.03626	3.02589
116	Ethyl 4-methylbenzoate	CCOC(=O)c1ccc(C)cc1	2.6	Training	164.08	0.911584	2	0	26.3	3	1	6	2	7	0.428571	0.3	-4.64563	-4.54224	0.278853	-3.10489	2.89926	3.15297	94.9979	0.155588	3.79869	Training	2.67516	2.49428	Train	2.53879	2.46871	2.55549	2.48789	2.48582
117	Safrole	C=CCc1ccc2c(c1)OCO2	2.8	Training	162.07	0.945356	2	0	18.46	2	2	9	2	11	0.181818	0.2	-4.47109	-4.6908	0.0120412	-2.78026	2.48393	2.79432	96.3987	0.474334	4.32797	Training	2.75101	2.77753	Train	2.68423	2.62329	2.84124	2.67437	2.8129
118	MCPA	Cc1cc(Cl)ccc1OCC(=O)O	1.7	Training	200.02	1.07135	3	1	46.53	3	1	6	4	7	0.428571	0.222	-5.03571	-4.86255	0.95123	-2.61905	2.10915	2.94303	97.0628	-0.750753	1.98799	Training	2.38167	2.2366	Train	2.36685	2.31013	2.35667	2.25268	2.24803
119	2,4-Dichlorophenoxyacetic acid	O=C(O)COc1ccc(Cl)cc1Cl	1.5	Test	219.97	1.19151	3	1	46.53	3	1	6	5	7	0.428571	0.125	-4.66688	-4.77227	0.895784	-2.59849	1.9985	2.74738	96.6065	-0.595723	2.66165	Test	2.35373	2.22895	Test	2.35383	2.28418	2.32044	2.27558	2.18529
120	Benzotriazole	c1ccc2[nH]nnc2c1	1.7	Training	119.05	1.01178	3	1	41.57	0	2	9	3	10	0	0	-4.54575	-4.25726	0.4424	-0.841647	1.48662	1.2875	79.022	-0.0889137	20.5102	Test	1.82628	1.80686	Test	1.94136	2.08395	2.0995	2.07516	2.10802
121	Benzo[b]thiophene	c1ccc2sccc2c1	3.5	Training	134.02	0.972748	0	0	0	0	2	9	1	10	0	0	-4.47256	-4.39141	0.217685	-3.17832	2.95594	3.12029	97.9456	-0.128563	0.974528	Test	2.94867	2.86277	Train	2.93215	3.17276	3.09742	3.08186	3.0832
122	1,2-Dimethylbenzene	Cc1ccccc1C	2.4	Training	106.08	0.813132	0	0	0	0	1	6	0	6	0	0.25	-4.26376	-4.53834	0.17419	-2.57851	2.91601	3.04218	93.7583	0.380123	4.66401	Training	2.62881	2.81463	Train	2.54333	2.5971	2.57085	2.57872	2.54424
123	o-cresol	Cc1ccccc1O	1.3	Training	108.06	0.886081	1	1	20.23	0	1	6	1	6	0	0.143	-4.35881	-4.68257	0.229214	-0.746945	1.98966	1.95811	62.1435	0.238766	34.8372	Training	1.89006	1.78306	Train	1.87305	2.00889	1.79906	1.92417	1.96926
124	2-Chlorotoluene	Cc1ccccc1Cl	2.6	Training	126.02	0.981666	0	0	0	0	1	6	1	6	0	0.143	-4.44543	-4.68373	0.10673	-2.739	3.05917	3.28762	98.8137	-0.11762	0.733657	Training	2.79773	2.69499	Test	2.74335	2.85858	2.864	2.83257	2.81746
125	1,2-Dichlorobenzene	Clc1ccccc1Cl	2.5	Training	145.97	1.15584	0	0	0	0	1	6	2	6	0	0	-4.56023	-4.72579	0.100618	-2.99286	3.1652	3.39014	98.3432	0.197131	1.13233	Training	2.91783	2.74089	Train	2.8709	2.93642	2.9631	2.95927	2.93036
126	2-Chlorophenol	Oc1ccccc1Cl	2.2	Training	128	1.06784	1	1	20.23	0	1	6	2	6	0	0	-4.64881	-4.71145	0.326255	-0.811955	2.15088	2.25201	90.542	-0.552387	5.38747	Training	2.01236	2.06943	Train	2.01575	2.24022	2.13763	2.10065	2.24688
127	1,3,4-Trimethylbenzene	Cc1ccc(C)c(C)c1	3.6	Training	120.09	0.812767	0	0	0	0	1	6	0	6	0	0.333	-4.53724	-4.68237	0.229669	-3.18519	3.21219	3.59769	93.7194	0.295818	4.72993	Test	2.93371	3.0297	Train	2.87172	3.0017	2.98307	2.94649	2.91864
128	3,4-Dichloroaniline	Nc1ccc(Cl)c(Cl)c1	2.3	Training	160.98	1.17259	1	2	26.02	0	1	6	3	6	0	0	-4.5649	-4.68654	0.261388	-2.358	2.42063	2.70422	97.1926	0.182608	2.3493	Training	2.5329	2.49762	Train	2.47441	2.51243	2.51597	2.53411	2.50131
129	3,4-Dichlorophenol	Oc1ccc(Cl)c(Cl)c1	3.1	Test	161.96	1.199	1	1	20.23	0	1	6	3	6	0	0	-4.80957	-4.77385	0.308268	-1.64361	2.85799	3.20543	94.9405	-0.0970465	3.9838	Training	2.55511	2.50342	Train	2.54336	2.6683	2.66114	2.67171	2.8839
130	1,2,4,5-Tetramethylbenzene	Cc1cc(C)c(C)cc1C	3.1	Training	134.11	0.812539	0	0	0	0	1	6	0	6	0	0.4	-4.78005	-4.75954	0.0890701	-3.74727	3.4402	3.87056	91.0785	0.335658	6.67113	Test	3.18218	3.40286	Train	3.16109	3.27766	3.28052	3.25961	3.14447
131	1,2,4,5-Tetrachlorobenzene	Clc1cc(Cl)c(Cl)cc1Cl	3.2	Test	213.89	1.36487	0	0	0	0	1	6	4	6	0	0	-4.94962	-4.78622	0.0528187	-4.76693	3.79375	4.67506	98.8909	0.4047	0.520308	Training	3.80719	3.73579	Train	3.86789	3.81409	3.82198	3.92467	3.8578
132	2,4,5-Trichlorophenol	Oc1cc(Cl)c(Cl)cc1Cl	3	Test	195.92	1.30361	1	1	20.23	0	1	6	4	6	0	0	-4.89667	-4.77551	0.31845	-2.41446	2.88724	3.65763	98.2708	-0.152349	1.52035	Training	2.89936	2.7354	Train	2.88012	2.86246	2.8726	3.01145	3.13127
133	1,2-Dibromo-3-chloropropane	ClCC(Br)CBr	2	Training	233.84	2.04723	0	0	0	2	0	0	3	0	0	1	-4.74708	-4.73883	0.937722	-2.46931	2.91714	2.85135	85.9559	0.0844418	12.829	Training	2.18343	2.05718	Train	2.08625	1.99012	2.25985	1.90326	2.0557
134	3-Trifluoromethylaniline	Nc1cccc(C(F)(F)F)c1	2.4	Training	161.05	1.13127	1	2	26.02	1	1	6	4	6	0.166667	0.143	-4.46605	-4.70665	0.261675	-1.54767	2.11213	2.25776	84.3075	0.636282	13.0317	Training	2.19752	2.14019	Test	2.16639	2.16543	2.21835	2.20376	2.25535
135	α-Methylbenzyl alcohol	CC(O)c1ccccc1	1.5	Training	122.07	0.876633	1	1	20.23	1	1	6	1	6	0.166667	0.25	-4.56374	-4.65451	0.664103	-0.61637	1.41051	1.46814	55.8702	0.443717	38.3537	Training	1.52696	1.6533	Train	1.53775	1.5659	1.43139	1.41459	1.62452
136	Acetophenone	CC(=O)c1ccccc1	1.6	Training	120.06	0.878838	1	0	17.07	1	1	6	1	7	0.142857	0.125	-4.36677	-4.50356	0.205939	-1.52733	1.73824	1.6117	79.834	-0.021306	19.0578	Test	1.88579	1.81357	Test	1.7947	1.72362	1.49948	1.76822	1.7016
137	Nitrobenzene	O=[N+]([O-])c1ccccc1	2.1	Training	123.03	1.01004	3	0	43.14	1	1	6	3	7	0.142857	0	-4.53533	-4.22589	0.482902	-2.1718	2.15239	1.85352	65.9802	0.0510414	23.7077	Training	2.08803	2.02646	Validation	2.02707	1.98727	2.00165	2.00945	1.93339
138	Amino-3-nitrobenzene	Nc1cccc([N+](=O)[O-])c1	1.7	Test	138.04	1.03943	4	2	69.16	1	1	6	4	7	0.142857	0	-4.7326	-4.26529	0.734017	-2.41822	1.528	1.54449	71.368	0.334366	22.872	Training	1.99009	1.93942	Train	1.98165	1.89701	1.97411	1.92973	1.81834
139	Dichloran	Nc1c(Cl)cc([N+](=O)[O-])cc1Cl	3.4	Training	205.96	1.26181	4	2	69.16	1	1	6	6	7	0.142857	0	-4.80134	-4.66193	0.578641	-4.40398	2.57505	2.65808	99.5382	-0.237181	0.307858	Training	2.89018	2.68701	Train	2.79902	2.70903	2.7854	2.7019	2.84579
140	3,5-Dinitrobenzoic acid	O=C(O)c1cc([N+](=O)[O-])cc([N+](=O)[O-])c1	1.9	Training	212.01	1.17791	8	1	123.58	3	1	6	8	9	0.333333	0	-5.36158	-4.58899	0.999855	-2.18564	1.33187	1.7018	94.2018	-0.545015	6.36201	Test	1.96239	2.02217	Train	2.11391	1.98354	2.02676	2.01321	1.81617
141	Trinitrobenzol	O=[N+]([O-])c1cc([N+](=O)[O-])cc([N+](=O)[O-])c1	1.3	Test	213	1.22633	9	0	129.42	3	1	6	9	9	0.333333	0	-4.9241	-4.35938	0.99977	-3.01954	1.56369	1.18542	94.6917	-0.257221	5.93878	Test	1.97694	1.98814	Train	2.13866	1.95867	2.04897	1.96113	2.06633
142	3,4-Dichloronitrobenzene	O=[N+]([O-])c1ccc(Cl)c(Cl)c1	2.5	Training	190.95	1.25436	3	0	43.14	1	1	6	5	7	0.142857	0	-4.80634	-4.72283	0.489343	-3.55372	3.17414	3.19827	98.7222	0.033999	0.712154	Training	2.90511	2.81931	Train	2.82953	2.77065	2.79014	2.83546	2.68068
143	m-Dinitrobenzene	O=[N+]([O-])c1cccc([N+](=O)[O-])c1	1.6	Test	168.02	1.13721	6	0	86.28	2	1	6	6	8	0.25	0	-4.71045	-4.20206	0.912209	-2.89001	1.9636	1.60931	89.5291	-0.0951697	10.5775	Training	2.07727	1.95657	Train	2.12579	1.99444	2.09781	2.01475	1.93618
144	Ethyl 4-nitrobenzoate	CCOC(=O)c1ccc([N+](=O)[O-])cc1	2.5	Training	195.05	1.03398	5	0	69.44	4	1	6	5	8	0.5	0.222	-4.79116	-4.43802	0.421776	-3.423	2.71473	2.47317	87.5546	0.185259	11.6273	Test	2.50652	2.39099	Train	2.39368	2.32718	2.38621	2.31135	2.23266
145	4-Methylbenzoic acid	Cc1ccc(C(=O)O)cc1	1.8	Training	136.05	0.935679	2	1	37.3	1	1	6	2	7	0.142857	0.125	-4.65842	-4.7973	0.983745	-2.5226	2.01567	2.46235	94.3321	-0.764221	6.21407	Training	2.20862	2.19886	Test	2.16771	2.15371	2.20161	2.00216	2.0915
146	4-Hydroxybenzoic acid	O=C(O)c1ccc(O)cc1	1.4	Training	138.03	1.00828	3	2	57.53	1	1	6	3	7	0.142857	0	-5.11051	-4.79538	0.991964	-1.77037	1.23226	1.40193	75.9227	-0.612818	19.9651	Training	1.70807	1.64767	Test	1.76612	1.71939	1.78611	1.64731	1.6785
147	Amino-4-nitrobenzene	Nc1ccc([N+](=O)[O-])cc1	1.9	Training	138.04	1.03943	4	2	69.16	1	1	6	4	7	0.142857	0	-4.77864	-4.25459	0.787918	-2.5001	1.50835	1.46295	59.8392	0.281418	31.22	Test	1.96285	1.91105	Train	1.96244	1.86414	1.95663	1.89709	1.79268
148	4-Nitrophenol	O=[N+]([O-])c1ccc(O)cc1	2.1	Test	139.03	1.06457	4	1	63.37	1	1	6	4	7	0.142857	0	-4.59797	-4.36567	0.773007	-0.980746	1.68032	1.8961	76.5329	0.0654736	19.6631	Test	1.81572	1.67295	Test	1.8903	1.97462	1.93553	1.90634	1.97942
149	Ethylbenzene	CCc1ccccc1	2.3	Training	106.08	0.813132	0	0	0	1	1	6	0	6	0.166667	0.25	-4.34346	-4.52971	0.0603643	-2.72893	2.82154	3.214	99.0707	0.360967	0.813857	Training	2.70713	2.81802	Train	2.61098	2.60561	2.62787	2.60698	2.61918
150	Styrene	C=Cc1ccccc1	3	Training	104.06	0.814101	0	0	0	1	1	6	0	7	0.142857	0	-4.62874	-4.69047	0.125294	-2.71588	2.76043	3.06584	93.6443	0.214065	6.96985	Training	2.63407	2.87053	Train	2.5206	2.49349	2.4955	2.49432	2.49707
151	Benzyl alcohol	OCc1ccccc1	0.7	Training	108.06	0.886081	1	1	20.23	1	1	6	1	6	0.166667	0.143	-4.63181	-4.49644	0.208767	-0.429627	1.01612	1.17668	52.9481	0.393586	42.1025	Training	1.50925	1.45106	Train	1.49761	1.50609	1.24137	1.50393	1.47418
152	3-Cyanopyridine	N#Cc1cccnc1	1.7	Training	104.04	0.924084	2	0	36.68	0	1	6	2	7	0	0	-4.34335	-4.49574	0.387281	0.00306965	0.407526	0.292273	45.2397	-0.0562494	44.1551	Training	1.1335	1.3377	Validation	1.25372	1.30234	1.03378	1.34895	1.21376
153	N-methylaniline	CNc1ccccc1	2.3	Training	107.07	0.86236	1	1	12.03	1	1	6	1	6	0.166667	0.143	-4.60898	-4.64968	0.0996743	-1.48678	1.92304	1.76986	88.2393	-0.0562194	12.5903	Training	1.96287	1.98748	Train	1.87334	1.82522	1.59134	1.86661	1.79662
154	Anisole	COc1ccccc1	1.5	Training	108.06	0.886081	1	0	9.23	1	1	6	1	6	0.166667	0.143	-4.54123	-4.49149	0.0638393	-2.00204	2.26061	2.09408	87.2204	-0.0443001	9.93854	Training	2.19176	2.32032	Train	2.08072	2.0145	1.8483	2.06919	1.98171
155	Anilazine	Clc1nc(=Nc2ccccc2Cl)nc(Cl)[nH]1	3.2	Training	273.96	1.24015	4	1	53.93	1	2	6	7	13	0.0769231	0	-4.91194	-4.70772	0.04809	-3.85475	3.13423	2.99018	99.2304	-0.437135	0.488385	Test	3.22544	3.14737	Train	3.06792	2.94328	2.94429	2.91676	2.92881
156	Chlorpropham	CC(C)OC(=O)Nc1cccc(Cl)c1	2.7	Training	213.06	1.03326	3	1	38.33	4	1	6	4	7	0.571429	0.3	-4.49531	-4.72178	0.212098	-3.40794	3.24457	3.22515	98.8869	-0.0355521	0.99084	Test	2.79758	2.53246	Train	2.66777	2.61178	2.65703	2.64283	2.53369
157	Fenuron	CN(C)C(=O)Nc1ccccc1	1.4	Training	164.09	0.93285	3	1	32.34	3	1	6	3	7	0.428571	0.222	-4.49303	-4.42533	0.769602	-1.61561	1.29491	1.13675	26.4783	0.0423692	60.8833	Training	1.55468	1.50616	Train	1.57863	1.50442	1.55171	1.44661	1.54004
158	4,4′-Methylenebis(N,N-Dimethylaniline)	CN(C)c1ccc(Cc2ccc(N(C)C)cc2)cc1	4	Test	254.18	0.871524	2	0	6.48	4	2	6	2	12	0.333333	0.294	-4.65908	-4.51666	0.00787	-3.98532	3.29604	3.90723	98.5275	0.466461	0.777245	Test	3.3029	3.19524	Train	3.22161	3.11514	3.22383	3.17715	3.27851
159	4,4′-Methylene dianiline	Nc1ccc(Cc2ccc(N)cc2)cc1	2	Training	198.12	0.890563	2	4	52.04	2	2	6	2	12	0.166667	0.077	-4.84537	-4.69901	0.324272	-2.21635	1.92692	1.72554	78.4151	0.781204	19.2446	Training	2.17191	2.10451	Validation	2.1263	2.07677	2.12159	2.1038	2.1155
160	Diphenyl ether	c1ccc(Oc2ccccc2)cc1	3.3	Training	170.07	0.885934	1	0	9.23	2	2	6	1	12	0.166667	0	-4.78018	-4.62752	0.198223	-3.83482	3.30264	3.73875	98.2198	-0.11412	0.946237	Test	3.2182	3.03896	Test	3.16882	3.22397	3.22262	3.21268	3.28484
161	Ethyl phenylacetate	CCOC(=O)Cc1ccccc1	1.9	Training	164.08	0.911584	2	0	26.3	4	1	6	2	7	0.571429	0.3	-4.47546	-4.34377	0.277297	-2.18331	2.19238	2.27515	53.1269	0.239711	40.7837	Test	2.13334	2.04147	Test	1.99479	1.91207	1.92331	1.8869	1.97071
162	Ethyl-N-phenylcarbamate	CCOC(=O)Nc1ccccc1	1.8	Training	165.08	0.9504	3	1	38.33	4	1	6	3	7	0.571429	0.222	-4.50302	-4.45655	0.227119	-2.61808	2.46169	2.27394	84.7337	0.197226	16.6486	Training	2.26483	1.98682	Validation	2.12627	2.04133	2.08399	2.05203	2.02069
163	1,3,5-Triethylbenzene	CCc1cc(CC)cc(CC)c1	4.1	Training	162.14	0.812152	0	0	0	3	1	6	0	6	0.5	0.5	-4.43047	-4.53935	0.0330142	-5.46221	3.66039	5.34324	98.7172	0.561418	0.915164	Training	3.93483	4.01352	Train	4.08541	3.965	4.07013	4.1653	4.08237
164	Bis(2-ethylhexyl) adipate	CCCCC(CC)COC(=O)CCCCC(=O)OCC(CC)CCCC	4.2	Test	370.31	0.883887	4	0	52.6	19	0	0	4	2	9.5	0.909	-4.94947	-4.73305	0.0277862	-5.77475	4.30355	6.72884	96.8648	-0.0390452	3.25527	Training	3.75852	4.26902	Validation	4.23125	4.19811	4.03567	4.08444	4.13375
165	Azobenzene	c1ccc(N=Nc2ccccc2)cc1	3.2	Training	182.08	0.899011	2	0	24.72	2	2	6	2	13	0.153846	0	-4.54024	-4.65728	0.255957	-4.12483	3.44646	3.82051	98.1301	0.107429	0.808957	Training	3.32083	3.05465	Train	3.25989	3.26251	3.22717	3.29572	3.30305
166	Propylbenzene	CCCc1ccccc1	2.9	Training	120.09	0.812767	0	0	0	2	1	6	0	6	0.333333	0.333	-4.42894	-4.52728	0.0647433	-3.55722	3.19491	3.98033	99.1954	0.454838	0.591058	Training	3.10151	3.19834	Validation	3.03457	3.00415	3.12462	3.03659	3.07202
167	2-Pyridineethanol	OCCc1ccccn1	1.5	Test	123.07	0.92569	2	1	33.12	2	1	6	2	6	0.333333	0.286	-4.64434	-4.69653	0.523383	0.700204	0.136692	0.26884	27.7838	0.124664	70.6898	Test	0.859806	1.18146	Train	1.04479	1.16774	0.937613	1.06114	1.1916
168	Phenylacetic acid	O=C(O)Cc1ccccc1	1.5	Training	136.05	0.935679	2	1	37.3	2	1	6	2	7	0.285714	0.125	-4.82381	-4.26619	0.986005	-1.17206	1.34136	1.51864	84.4163	-0.613341	12.8771	Training	1.55602	1.46845	Train	1.60543	1.58894	1.63601	1.38261	1.64541
169	Acetanilide	CC(=O)Nc1ccccc1	1.4	Training	135.07	0.915052	2	1	29.1	2	1	6	2	7	0.285714	0.125	-4.35726	-4.28486	0.355541	-1.43741	1.19486	1.16489	69.6616	-0.416508	25.1784	Training	1.6546	1.58574	Train	1.59802	1.5263	1.34527	1.55298	1.54581
170	4-Bromoacetanilide	CC(=O)Nc1ccc(Br)cc1	2	Training	212.98	1.27615	2	1	29.1	2	1	6	3	7	0.285714	0.125	-4.72489	-4.57989	0.208179	-2.31926	2.17505	2.13862	91.9554	0.131076	9.94831	Training	2.24983	2.06786	Train	2.14539	2.07258	2.10594	2.12085	2.06562
171	n-Buthylbenzene	CCCCc1ccccc1	3.4	Training	134.11	0.812539	0	0	0	3	1	6	0	6	0.5	0.4	-4.6866	-4.60331	0.0355504	-4.09216	3.44314	4.4767	99.327	0.536355	0.447356	Training	3.34982	3.22739	Train	3.32186	3.23881	3.39475	3.33043	3.34817
172	Ethyl heptanoate	CCCCCCC(=O)OCC	2.6	Test	158.13	0.882598	2	0	26.3	7	0	0	2	1	7	0.889	-4.86359	-4.64961	0.0845572	-2.76002	2.72859	3.21011	90.7802	-0.148209	10.5642	Training	2.35024	2.05768	Train	2.11249	2.05871	2.04986	2.0163	2.06007
173	Ethyl octanoate	CCCCCCCC(=O)OCC	3	Test	172.15	0.876258	2	0	26.3	8	0	0	2	1	8	0.9	-4.95847	-4.65705	0.133246	-3.47555	3.03351	3.80353	94.8537	-0.0256258	5.81194	Training	2.64829	2.51121	Validation	2.44085	2.41189	2.50163	2.32585	2.4375
174	4-Bromoaniline	Nc1ccc(Br)cc1	2	Test	170.97	1.35532	1	2	26.02	0	1	6	2	6	0	0	-4.84517	-4.62162	0.211463	-1.86702	2.05134	2.13238	91.9818	0.221629	6.49624	Training	2.21309	2.2403	Train	2.15056	2.20178	2.11855	2.20106	2.13204
175	4-Bromophenol	Oc1ccc(Br)cc1	2.4	Training	171.95	1.38736	1	1	20.23	0	1	6	2	6	0	0	-4.84102	-4.64286	0.340883	-0.974359	2.39522	2.63177	89.7326	-0.130992	10.2567	Training	2.17638	2.23292	Validation	2.17396	2.42064	2.3565	2.27154	2.48707
176	1,4-Dimethylbenzene	Cc1ccc(C)cc1	2.5	Training	106.08	0.813132	0	0	0	0	1	6	0	6	0	0.25	-4.39386	-4.61727	0.294997	-2.69079	3.00657	3.07937	93.3165	0.00524527	5.58611	Training	2.63182	2.80486	Train	2.53628	2.59357	2.57408	2.55167	2.54104
177	4-Methylphenol	Cc1ccc(O)cc1	2.2	Training	108.06	0.886081	1	1	20.23	0	1	6	1	6	0	0.143	-4.45069	-4.68861	0.528117	-0.669883	2.05873	2.08073	59.5465	-0.0149754	37.9017	Training	1.83706	2.01248	Train	1.83826	2.01755	1.87603	1.82729	2.0213
178	1,4-Dichlorobenzene	Clc1ccc(Cl)cc1	2.5	Test	145.97	1.15584	0	0	0	0	1	6	2	6	0	0	-4.52159	-4.76573	0.0468999	-3.15392	2.85212	3.50379	96.9468	0.261871	2.88227	Training	3.00532	2.79951	Train	2.96852	3.02078	3.06685	3.05446	3.01973
179	4-Chloroaniline	Nc1ccc(Cl)cc1	2	Training	127.02	1.04051	1	2	26.02	0	1	6	2	6	0	0	-4.27514	-4.65313	0.261736	-1.49784	1.91119	2.02302	84.9456	0.0411865	12.6832	Training	2.08622	2.05653	Train	2.04428	2.13341	2.02268	2.10195	2.07518
180	4-Chlorophenol	Oc1ccc(Cl)cc1	1.9	Training	128	1.06784	1	1	20.23	0	1	6	2	6	0	0	-4.39534	-4.7477	0.409011	-0.737942	2.31473	2.57687	76.9675	-0.14261	18.9427	Test	2.09076	2.03768	Test	2.10372	2.38565	2.2964	2.19638	2.45092
181	4-Methylaniline	Cc1ccc(N)cc1	1.9	Training	107.07	0.86236	1	2	26.02	0	1	6	1	6	0	0.143	-4.23957	-4.58954	0.400512	-1.30751	1.38542	1.62697	61.7724	0.188246	33.9236	Training	1.83825	1.86412	Validation	1.79054	1.78625	1.6	1.78475	1.74065
182	Epichlorohydrin	ClCC1CO1	1	Training	92	1.21229	1	0	12.53	1	1	3	2	3	0.333333	1	-4.58199	-4.62673	0.481557	0.0629573	0.571252	0.437947	16.1507	0.115996	88.5351	Test	1.10367	1.43533	Validation	1.22238	1.28523	1.03087	1.25601	1.27029
183	1,2-Dibromoethane	BrCCBr	1.7	Test	185.87	2.27459	0	0	0	1	0	0	2	0	0	1	-4.77199	-4.63583	0.796141	-1.61942	2.04779	2.08859	82.7037	-0.0241767	17.8113	Test	1.79239	1.89289	Train	1.67053	1.54914	1.72191	1.50841	1.65157
184	2-Propenal	C=CC=O	-0.3	Training	56.03	0.875993	1	0	17.07	1	0	0	1	2	0.5	0	-4.47329	-4.52865	0.242683	0.591397	0.133353	0.0714978	15.1783	-0.0537739	76.2323	Test	0.748489	1.10874	Validation	0.715369	0.621801	0.808639	0.836163	0.473841
185	1,2-Dichloroethane	ClCCCl	1.5	Training	97.97	1.33165	0	0	0	1	0	0	2	0	0	1	-4.31933	-4.5646	0.834054	-0.988513	1.47613	1.31841	59.7931	0.139871	39.7748	Training	1.38076	1.39897	Train	1.3181	1.17788	1.24379	1.16969	1.32383
186	1,3-Dimethylbenzene	Cc1cccc(C)c1	2.8	Training	106.08	0.813132	0	0	0	0	1	6	0	6	0	0.25	-4.39997	-4.58874	0.222975	-2.70334	3.08698	3.15396	93.0449	0.246435	4.05212	Training	2.6805	2.78301	Train	2.59487	2.66631	2.64911	2.63087	2.61096
187	m-Cresol	Cc1cccc(O)c1	1.5	Training	108.06	0.886081	1	1	20.23	0	1	6	1	6	0	0.143	-4.61395	-4.71698	0.277018	-0.605051	1.97625	2.06512	47.7874	-0.0586106	46.3518	Test	1.88667	1.98194	Test	1.88066	2.06046	1.87448	1.93019	2.042
188	3-Chlorophenol	Oc1cccc(Cl)c1	2.2	Training	128	1.06784	1	1	20.23	0	1	6	2	6	0	0	-4.51385	-4.77567	0.274593	-0.58403	2.24572	2.53923	75.8063	-0.11661	20.9305	Training	2.08291	2.05983	Train	2.10088	2.38462	2.33418	2.21202	2.47013
189	3-Methylaniline	Cc1cccc(N)c1	1.7	Training	107.07	0.86236	1	2	26.02	0	1	6	1	6	0	0.143	-4.37047	-4.55651	0.379679	-1.10657	1.52707	1.60583	53.5412	0.330048	38.9078	Training	1.79597	1.81122	Train	1.76042	1.77893	1.57478	1.76402	1.73366
190	3-Hydroxyphenol	Oc1cccc(O)c1	1	Training	110.04	0.969968	2	2	40.46	0	1	6	2	6	0	0	-5.00809	-4.75176	0.283521	-0.187213	0.982906	0.925815	18.6214	-0.0652424	71.2698	Training	1.42573	1.40568	Train	1.4911	1.6057	1.29886	1.58429	1.50315
191	Bis(2-chloroisopropyl)ether	CC(C)(Cl)OC(C)(C)Cl	1.7	Training	170.03	1.12198	1	0	9.23	2	0	0	3	0	0	1	-4.52202	-4.62724	0.323985	-2.26549	2.45366	2.54754	76.2309	0.0345071	22.3828	Training	2.20091	2.0275	Train	2.03284	1.96731	2.04952	2.04831	1.95544
192	1,3,5-Trimethylbenzene	Cc1cc(C)cc(C)c1	2.8	Training	120.09	0.812767	0	0	0	0	1	6	0	6	0	0.333	-4.69653	-4.69269	0.44355	-3.18648	3.27357	3.57288	95.5928	0.907509	2.88023	Training	2.86702	3.03607	Test	2.78463	2.91949	2.87381	2.81637	2.84011
193	3,5-Dimethylphenol	Cc1cc(C)cc(O)c1	2.8	Training	122.07	0.876633	1	1	20.23	0	1	6	1	6	0	0.25	-4.77184	-4.73225	0.349932	-1.27606	2.37792	2.35577	63.8816	0.0346622	31.308	Test	2.10538	2.20337	Test	2.06301	2.21188	2.09621	2.09572	2.19484
194	1,3,5-Trichlorobenzene	Clc1cc(Cl)cc(Cl)c1	2.9	Training	179.93	1.27159	0	0	0	0	1	6	3	6	0	0	-4.70486	-4.88387	0.0448984	-4.04864	3.30757	4.29042	98.0848	0.189606	1.48711	Training	3.49696	3.12789	Train	3.52277	3.50783	3.52973	3.61815	3.56514
195	Bromobenzene	Brc1ccccc1	2.3	Training	155.96	1.35441	0	0	0	0	1	6	1	6	0	0	-4.88187	-4.72805	0.0516111	-2.41347	2.90693	2.8959	97.3548	0.176042	2.1789	Training	2.60765	2.555	Train	2.54173	2.61893	2.60295	2.60968	2.56432
196	Toluene	Cc1ccccc1	2.2	Training	92.06	0.81352	0	0	0	0	1	6	0	6	0	0.143	-4.19488	-4.52158	0.214845	-2.24443	2.81778	2.79683	92.2879	0.0683979	5.3032	Training	2.46315	2.72582	Validation	2.37169	2.40234	2.34798	2.38503	2.37192
197	Chlorobenzene	Clc1ccccc1	2.4	Training	112.01	1.00839	0	0	0	0	1	6	1	6	0	0	-4.26302	-4.67354	0.08584	-2.2859	2.79201	2.8054	97.4395	-0.0634517	1.86496	Training	2.54044	2.61621	Validation	2.47149	2.55286	2.51833	2.53636	2.49884
198	Phenol	Oc1ccccc1	1.4	Training	94.04	0.898556	1	1	20.23	0	1	6	1	6	0	0	-4.69897	-4.68679	0.277381	0.00326493	1.43276	1.48838	43.066	-0.0702937	48.5289	Training	1.55871	1.64904	Train	1.59892	1.74854	1.47653	1.65162	1.68545
199	n-Butylamine	CCCCN	1.9	Training	73.09	0.823668	1	2	26.02	2	0	0	1	0	0	1	-5.17704	-5.65989	0.656072	0.717048	0.58648	1.13726	10.8962	0.429736	93.9093	Training	0.946621	1.0837	Train	0.924345	0.916798	0.869262	0.821223	1.05264
200	1-Hexanol	CCCCCCO	1	Training	102.1	0.842948	1	1	20.23	4	0	0	1	0	0	1	-5.00045	-4.75729	0.103575	-1.26355	1.82199	1.98934	75.09	0.205982	27.5586	Test	1.7105	1.53911	Train	1.46275	1.30224	1.10021	1.36546	1.41258
201	Bis(2-chloroethyl)ether	ClCCOCCCl	1.5	Training	142	1.21417	1	0	9.23	4	0	0	3	0	0	1	-4.584	-4.50864	0.824443	-0.904386	1.03582	1.03773	75.8786	0.114859	21.2183	Training	1.16501	1.13316	Train	1.16435	1.12839	1.14983	1.01048	1.27574
202	1-Heptanol	CCCCCCCO	1.1	Training	116.12	0.838905	1	1	20.23	5	0	0	1	0	0	1	-5.03001	-4.77043	0.205579	-1.80411	2.11311	2.42713	86.4526	0.32015	16.5018	Training	1.90342	1.82288	Train	1.63354	1.46513	1.35536	1.45348	1.61698
203	1-Octanol	CCCCCCCCO	1.6	Training	130.14	0.83576	1	1	20.23	6	0	0	1	0	0	1	-5.04074	-4.77908	0.144271	-2.46913	2.48931	3.00562	92.4042	0.407046	9.88046	Training	2.21588	2.142	Train	1.93746	1.77392	1.75223	1.74059	1.89689
204	1-Decanol	CCCCCCCCCCO	2.6	Training	158.17	0.831133	1	1	20.23	8	0	0	1	0	0	1	-5.04996	-4.79493	0.0608416	-3.52904	3.02906	3.90453	95.8741	0.509594	5.43916	Training	2.68386	2.48869	Validation	2.45159	2.3352	2.43082	2.25348	2.42861
205	1-Dodecanol	CCCCCCCCCCCCO	3.5	Training	186.2	0.827929	1	1	20.23	10	0	0	1	0	0	1	-5.05175	-4.80617	0.0236432	-4.55623	3.36622	4.78697	97.2818	0.672094	3.82423	Training	3.12682	3.57591	Validation	3.01942	2.95282	3.08418	2.84465	3.18967
206	2-Chlorophenylurea	NC(=O)Nc1ccccc1Cl	1.6	Test	170.02	1.08624	3	3	55.12	2	1	6	4	7	0.285714	0	-5.11608	-5.17329	0.517952	-1.74321	1.3343	1.3139	61.7483	0.121348	36.8406	Training	1.78678	1.69984	Train	1.78267	1.72977	1.75758	1.75879	1.70327
207	Chlorendic acid	O=C(O)C1C(C(=O)O)C2(Cl)C(Cl)=C(Cl)C1(Cl)C2(Cl)Cl	2.8	Training	385.82	1.4525	4	2	74.6	2	2	6	10	10	0.2	0.556	-4.87978	-4.69303	0.999986	-1.98027	1.98338	3.71356	98.8624	-0.739774	0.673721	Training	2.89612	3.21392	Train	2.90514	2.64017	2.62673	2.9359	2.90682
208	Endosulfan	O=S1OCC2C(CO1)C1(Cl)C(Cl)=C(Cl)C2(Cl)C1(Cl)Cl	4.1	Training	403.82	1.4843	3	0	35.53	0	3	11	10	15	0	0.778	-4.62568	-4.76697	0.78961	-5.05449	3.47745	4.00436	98.9178	-0.0349866	0.848487	Training	3.91568	4.0756	Train	3.66549	3.77029	3.60571	3.72082	3.51742
209	Dicofol	OC(c1ccc(Cl)cc1)(c1ccc(Cl)cc1)C(Cl)(Cl)Cl	3.7	Training	367.91	1.21577	1	1	20.23	3	2	6	6	12	0.25	0.143	-4.88301	-4.73015	0.999731	-5.28777	4.17943	5.0283	99.3071	0.0191631	0.389205	Test	3.86236	3.83029	Train	3.84692	3.90333	3.83649	3.96204	3.80464
210	Fensulfothion	CCOP(=S)(OCC)Oc1ccc([S+](C)[O-])cc1	2.5	Test	308.03	1.12275	4	0	50.75	7	1	6	7	7	1	0.455	-4.44665	-4.64842	0.0079082	-1.70666	1.12324	1.16879	98.2235	-0.00280215	2.11401	Training	1.7384	1.91616	Train	1.71224	1.73683	1.70742	1.71645	1.60805
211	Aldicarb	CNC(=O)O/N=C/C(C)(C)SC	1.6	Test	190.08	1.04189	4	1	50.69	5	0	0	5	2	2.5	0.714	-4.87806	-4.74801	0.491587	-2.24628	1.77143	1.56934	44.0347	-0.0183218	53.5483	Training	1.73236	1.5768	Train	1.65807	1.67698	1.72699	1.64248	1.68259
212	2,3,5,6-Tetrachloronitrobenzene	O=[N+]([O-])c1c(Cl)c(Cl)cc(Cl)c1Cl	4.1	Training	258.88	1.41734	3	0	43.14	1	1	6	7	7	0.142857	0	-4.88744	-4.68325	0.375259	-4.86757	3.55215	4.22406	98.8294	-0.025746	0.772929	Training	3.62758	3.8383	Test	3.56776	3.57411	3.57619	3.60952	3.56258
213	Di-2-ethylhexyl phthalate	CCCCC(CC)COC(=O)c1ccccc1C(=O)OCC(CC)CCCC	5	Test	390.28	0.892921	4	0	52.6	16	1	6	4	8	2	0.667	-4.91837	-4.71047	0.000981042	-6.14914	4.44635	6.91152	98.6603	0.939839	1.3982	Training	4.19083	4.81405	Train	4.54537	4.52308	4.33172	4.76336	4.38705
214	bis(n-octyl) phthalate	CCCCCCCCOC(=O)c1ccccc1C(=O)OCCCCCCCC	4.4	Training	390.28	0.892921	4	0	52.6	18	1	6	4	8	2.25	0.667	-5.08358	-4.82883	0.00100958	-6.75066	4.13277	7.21755	99.2691	1.25434	1.1514	Test	4.33267	4.85589	Train	4.84126	4.64392	4.53438	4.97015	4.52818
215	Hexachlorobenzene	Clc1c(Cl)c(Cl)c(Cl)c(Cl)c1Cl	3.8	Test	281.81	1.50593	0	0	0	0	1	6	6	6	0	0	-4.9471	-4.74524	0.975487	-6.43407	3.9795	5.5341	98.056	0.405541	1.19867	Training	4.25962	4.3659	Test	4.41188	4.40022	4.50799	4.62091	4.64554
216	Chloranil	O=C1C(Cl)=C(Cl)C(=O)C(Cl)=C1Cl	2.3	Training	243.87	1.4207	2	0	34.14	0	1	6	6	8	0	0	-4.61927	-4.7483	0.994096	-2.35396	1.66693	2.19396	97.8987	-0.0145556	1.87412	Training	2.24374	2.26802	Train	2.32066	2.23218	2.23099	2.29738	2.10378
217	2,4,6-Trinitrotoluene	Cc1c([N+](=O)[O-])cc([N+](=O)[O-])cc1[N+](=O)[O-]	2.7	Training	227.02	1.18868	9	0	129.42	3	1	6	9	9	0.333333	0.143	-4.83304	-3.976	0.999373	-3.44225	1.99047	1.54003	94.3372	-0.212072	6.71964	Training	2.18843	2.3759	Train	2.30626	2.13203	2.20987	2.11234	2.35786
218	Benzophenone	O=C(c1ccccc1)c1ccccc1	2.7	Training	182.07	0.881156	1	0	17.07	2	2	6	1	13	0.153846	0	-4.74935	-4.63747	0.0253097	-3.35867	3.32663	3.18641	95.2369	0.10216	5.26071	Test	2.97259	2.93057	Train	2.91002	2.89305	3.06025	2.90983	3.0012
219	2,2′-Biquinoline	c1ccc2nc(-c3ccc4ccccc4n3)ccc2c1	4	Training	256.1	0.910457	2	0	25.78	1	4	10	2	22	0.0454545	0	-4.54623	-4.74449	0.0575744	-4.90014	3.90326	4.14044	97.912	0.215959	1.25489	Training	3.99348	3.96679	Train	3.95246	3.94653	4.16958	4.1646	4.41224
220	Anthracene	c1ccc2cc3ccccc3cc2c1	4.3	Test	178.08	0.862057	0	0	0	0	3	14	0	16	0	0	-4.2533	-4.549	0.183075	-6.23356	3.94413	4.55072	97.062	0.151261	2.21842	Training	4.20375	4.513	Train	4.34356	4.54501	4.31015	4.48047	4.33497
221	Dichloroprop	CC(Oc1ccc(Cl)cc1Cl)C(=O)O	3	Training	233.99	1.15888	3	1	46.53	3	1	6	5	7	0.428571	0.222	-4.71059	-4.71407	0.962284	-2.66707	2.16456	3.18556	98.687	-0.718079	0.523524	Test	2.50561	2.27715	Train	2.51077	2.43411	2.46152	2.4415	2.36032
222	Ethyl 4-hydroxybenzoate	CCOC(=O)c1ccc(O)cc1	2.2	Training	166.06	0.968344	3	1	46.53	3	1	6	3	7	0.428571	0.222	-4.84921	-4.64655	0.511229	-2.40848	2.49161	2.72276	91.0387	0.321784	9.45009	Training	2.34952	2.25827	Train	2.25654	2.21696	2.27851	2.19866	2.23333
223	Catechol	Oc1ccccc1O	2.1	Training	110.04	0.969968	2	2	40.46	0	1	6	2	6	0	0	-4.82878	-4.71855	0.189553	0.526148	0.772778	1.02535	57.4016	-0.281023	35.0016	Training	1.34327	1.78681	Train	1.45715	1.69475	1.35667	1.58924	1.56099
224	1,2,4-Trichlorobenzene	Clc1ccc(Cl)c(Cl)c1	3.1	Training	179.93	1.27159	0	0	0	0	1	6	3	6	0	0	-4.82578	-4.78812	0.054693	-3.83553	3.45146	4.14007	98.6077	0.345598	0.982303	Test	3.39787	3.08659	Train	3.40682	3.39634	3.42419	3.50233	3.46123
225	2,4-Dichlorophenol	Oc1ccc(Cl)cc1Cl	2.8	Test	161.96	1.199	1	1	20.23	0	1	6	3	6	0	0	-4.66134	-4.72357	0.251248	-1.69778	2.68807	3.00628	97.914	-0.207976	1.88842	Training	2.51052	2.46092	Validation	2.49004	2.5996	2.61405	2.59924	2.75916
226	N,N-Dimethylaniline	CN(C)c1ccccc1	2.3	Training	121.09	0.85603	1	0	3.24	1	1	6	1	6	0.166667	0.25	-4.35807	-4.57759	0.141402	-1.87485	2.32767	2.25122	91.9386	-0.0762458	7.29147	Training	2.20111	2.39504	Validation	2.09987	2.08192	1.96289	2.0895	2.07445
227	Malathion	CCOC(=O)CC(SP(=S)(OC)OC)C(=O)OCC	2.7	Training	330.04	1.15467	6	0	71.06	11	0	0	9	3	3.66667	0.8	-4.88629	-4.69716	0.0761649	-3.35151	2.71112	2.49513	97.4358	-0.18309	1.25397	Training	2.25629	2.61843	Train	2.22348	2.30649	2.26663	2.32063	2.58028
228	3,5-Dinitrobenzamide	NC(=O)c1cc([N+](=O)[O-])cc([N+](=O)[O-])c1	2.3	Training	211.02	1.15821	8	2	129.37	3	1	6	8	9	0.333333	0	-5.09164	-4.61773	0.998783	-2.50204	0.83397	0.561917	78.7506	0.0993437	19.8361	Training	1.6201	1.4924	Train	1.837	1.68144	1.81498	1.70411	1.72678
229	Fenitrothion	COP(=S)(OC)Oc1ccc([N+](=O)[O-])c(C)c1	2.6	Training	277.02	1.16199	6	0	70.83	5	1	6	8	8	0.625	0.333	-4.78759	-4.43883	0.0897314	-3.88432	3.24806	3.24923	97.6352	-0.209224	1.55714	Training	3.01452	2.80176	Train	2.86425	2.8786	2.823	2.84021	2.66741
230	3-Nitroacetanilide	CC(=O)Nc1cccc([N+](=O)[O-])c1	1.9	Training	180.05	1.03745	5	1	72.24	3	1	6	5	8	0.375	0.125	-4.53311	-4.18659	0.735153	-2.15446	1.69306	1.50869	77.93	-0.205302	18.9355	Test	1.86666	1.81161	Train	1.89321	1.81545	1.90737	1.81937	1.74442
231	Simazine	CCN=c1nc(Cl)[nH]c(=NCC)[nH]1	2.1	Training	201.08	1.09666	5	2	69.19	2	1	6	6	8	0.25	0.571	-4.94371	-4.63992	0.327294	-1.80875	1.36734	1.29004	90.7166	0.111415	10.0679	Training	1.90496	1.93743	Train	1.90625	1.82996	1.89758	1.87353	1.7801
232	Diphenylamine	c1ccc(Nc2ccccc2)cc1	2.8	Training	169.09	0.87082	1	1	12.03	2	2	6	1	12	0.166667	0	-4.41756	-4.64551	0.159197	-3.54742	3.10388	3.38278	98.5387	0.0800892	1.32971	Training	3.04416	3.03853	Train	2.97866	3.00288	3.06442	2.99718	3.07196
233	Propham	CC(C)OC(=O)Nc1ccccc1	1.8	Training	179.09	0.937687	3	1	38.33	4	1	6	3	7	0.571429	0.3	-4.54247	-4.61999	0.13615	-2.62744	2.70709	2.49471	84.9581	0.179682	15.7466	Training	2.3701	2.10123	Train	2.22884	2.14432	2.19519	2.17123	2.14091
234	1,2-Diphenylhydrazine	c1ccc(NNc2ccccc2)cc1	3	Training	184.1	0.897304	2	2	24.06	3	2	6	2	12	0.25	0	-4.68614	-4.7143	0.127877	-2.98592	2.91164	2.88922	97.7418	-0.0204533	1.67965	Test	2.75062	2.59711	Train	2.65412	2.56936	2.7106	2.61093	2.72647
235	Maleic hydrazine	O=c1ccc(=O)[nH][nH]1	0.5	Training	112.03	1.11087	4	2	65.72	0	1	6	4	8	0	0	-4.50884	-4.59188	0.827038	-1.44697	-0.997387	-1.49785	7.72373	-0.250782	86.3679	Training	0.72941	1.19265	Train	1.01577	0.898942	0.726824	1.08315	1.02891
236	Ethyl hexanoate	CCCCCC(=O)OCC	2.1	Training	144.12	0.890353	2	0	26.3	6	0	0	2	1	6	0.875	-4.71436	-4.64449	0.170607	-2.28968	2.46272	2.78983	79.2373	-0.162516	21.2664	Training	2.12659	2.13161	Train	1.88717	1.81985	1.78242	1.78032	1.85915
237	1,4-Dioxane	C1COCCO1	1.2	Test	88.05	1.01482	2	0	18.46	0	1	6	2	6	0	1	-4.31396	-4.60176	0.535065	0.949112	-0.293634	-0.0813456	1.68902	-0.0770234	100.293	Training	0.769958	1.26297	Test	1.02556	1.14617	0.943003	1.13346	1.06048
238	Chlorodibromomethane	ClC(Br)Br	1.9	Training	205.81	2.58455	0	0	0	0	0	0	3	0	0	1	-4.66045	-4.66667	0.869913	-1.77988	2.34195	2.29635	83.4728	0.259437	14.559	Training	1.9536	1.99739	Train	1.88849	1.86517	2.00934	1.82023	1.84756
239	Tetrachloroethene	ClC(Cl)=C(Cl)Cl	2.5	Training	163.88	1.61687	0	0	0	0	0	0	4	1	0	0	-4.43316	-4.68578	0.98126	-2.5253	2.78522	2.88395	98.4975	0.124685	1.26441	Training	2.3135	2.20844	Train	2.27595	2.22227	2.39805	2.2335	2.19544
240	Dibenzo[a,h]pyrene-7,14-dione	O=C1c2ccccc2-c2ccc3c4c(ccc1c24)-c1ccccc1C3=O	4.3	Training	332.08	0.933785	2	0	34.14	0	6	22	2	31	0	0	-4.22333	-4.61259	0.203548	-8.49254	4.01346	5.33996	96.954	0.451859	1.79911	Training	5.45254	4.77338	Train	5.33578	4.43768	5.25212	5.32591	5.4192
241	Pyrene	c1cc2ccc3cccc4ccc(c1)c2c34	4.8	Training	202.08	0.878705	0	0	0	0	4	14	0	19	0	0	-4.28115	-4.4105	0.0417286	-6.23099	4.27317	4.87792	97.2072	0.299625	1.97929	Training	4.51061	4.73723	Test	4.70777	4.93472	4.92966	4.95062	4.91052
242	Dimethyl phthalate	COC(=O)c1ccccc1C(=O)OC	2	Training	194.06	0.995494	4	0	52.6	4	1	6	4	8	0.5	0.2	-4.60822	-4.50869	0.082534	-1.79989	1.52875	1.64008	33.498	-0.0262369	53.0102	Training	1.94454	1.75808	Train	1.85825	1.80336	1.77209	1.83338	1.80946
243	Dibenzofuran	c1ccc2c(c1)oc1ccccc12	3.9	Training	168.06	0.916306	1	0	13.14	0	3	13	1	15	0	0	-4.37585	-4.64741	0.147772	-4.55755	3.59766	3.94556	98.3357	-0.0490186	1.2737	Training	3.6915	3.98907	Validation	3.73623	4.04343	3.89832	3.99385	4.00842
244	Dibenzothiophene	c1ccc2c(c1)sc1ccccc12	4.1	Training	184.03	0.952886	0	0	0	0	3	13	1	15	0	0	-4.66453	-4.71669	0.0512234	-5.38652	3.8284	4.2352	98.3142	0.0285115	0.417181	Training	3.98765	4.1043	Train	4.06899	4.21096	4.1602	4.18074	4.1835
245	Captan	Oc1c2c(c(O)n1SC(Cl)(Cl)Cl)CC=CC2	2.3	Training	298.93	1.28895	3	2	45.39	2	2	9	7	10	0.2	0.333	-5.02702	-4.74968	0.997935	-4.60154	3.17824	3.31055	98.2189	-0.58908	1.47604	Training	3.18765	3.14869	Test	3.1383	3.06621	3.02054	3.06397	2.94773
246	Folpet	O=C1c2ccccc2C(=O)N1SC(Cl)(Cl)Cl	3.3	Test	294.9	1.30116	3	0	37.38	2	2	9	7	12	0.166667	0.111	-4.76879	-4.68123	0.948462	-5.03159	2.75048	2.60006	98.6442	-0.276191	0.960182	Test	3.03438	3.37518	Train	2.96919	2.82762	2.86361	2.79747	3.06464
247	Chlorambed	Nc1cc(Cl)cc(C(=O)O)c1Cl	1.4	Training	204.97	1.20908	3	3	63.32	1	1	6	5	7	0.142857	0	-4.66534	-4.76662	0.992882	-2.51956	1.7366	1.94545	96.3687	-0.755011	3.35213	Training	2.11388	1.86722	Train	2.16559	2.0757	2.1342	2.09519	1.96116
248	1-Aminonaphthalene	Nc1cccc2ccccc12	3.5	Training	143.07	0.881962	1	2	26.02	0	2	10	1	11	0	0	-4.6708	-4.48551	0.235823	-2.29719	2.18386	2.41805	78.7274	0.754439	19.3393	Training	2.5163	2.54574	Train	2.5078	2.7155	2.70824	2.64121	2.65653
249	Thiram	CN(C)C(=S)SSC(=S)N(C)C	2.8	Training	239.99	1.1817	2	0	6.48	5	0	0	6	2	2.5	0.667	-4.79288	-4.82642	0.445433	-2.8165	1.95209	1.64954	55.4927	0.0361414	36.6961	Training	1.91901	1.81519	Train	1.84627	1.85977	1.94085	1.83602	1.99368
250	Propazine	CC(C)N=c1nc(Cl)[nH]c(=NC(C)C)[nH]1	2.3	Training	229.11	1.05121	5	2	69.19	2	1	6	6	8	0.25	0.667	-4.83226	-4.73865	0.533536	-2.31917	2.20701	2.07347	96.7876	0.399587	3.53384	Training	2.23076	2.23856	Train	2.21071	2.12897	2.17444	2.1712	2.04287
251	4,4′-Thiodianiline	Nc1ccc(Sc2ccc(N)cc2)cc1	2	Test	216.07	0.965982	2	4	52.04	2	2	6	3	12	0.166667	0	-4.90681	-4.72359	0.101445	-3.26422	2.37388	2.3482	90.5256	0.692009	6.70902	Training	2.69592	2.61179	Train	2.58976	2.45542	2.58592	2.52088	2.48642
252	Dicrotophos	COP(=O)(OC)OC(C)=CC(=O)N(C)C	1.7	Test	237.08	1.09543	6	0	65.07	6	0	0	7	3	2	0.625	-4.76328	-4.71075	0.915098	0.657687	-0.117973	-0.210766	1.66486	-0.186119	96.0189	Test	0.416567	0.831785	Train	0.895775	1.14729	1.05134	0.987621	1.12803
253	Hexanoic acid	CCCCCC(=O)O	1.5	Test	116.08	0.912031	2	1	37.3	4	0	0	2	1	4	0.833	-4.95817	-4.76938	0.939932	-1.01376	1.68287	1.74575	89.728	-0.215693	9.3165	Training	1.37709	1.26334	Test	1.30864	1.20973	1.38691	0.993109	1.42345
254	1-Nonanol	CCCCCCCCCO	1.9	Test	144.15	0.833186	1	1	20.23	7	0	0	1	0	0	1	-5.04704	-4.78808	0.106915	-3.02752	2.81938	3.50104	94.9141	0.457059	6.72192	Training	2.47078	2.17247	Train	2.208	2.06623	2.12715	2.00428	2.16354
255	Chlordecone	O=C1C2(Cl)C3(Cl)C4(Cl)C(Cl)(Cl)C5(Cl)C3(Cl)C1(Cl)C5(Cl)C24Cl	4.2	Training	485.68	1.63529	1	0	17.07	0	6	0	11	15	0	0.9	-4.86628	-4.70066	0.994082	-5.23064	3.88062	5.13972	98.5017	-0.0625055	0.982812	Training	4.78811	4.38209	Validation	4.03184	4.57086	4.12605	4.71081	4.9393
256	Endothal	O=C(O)C1C(C(=O)O)[C@H]2CC[C@@H]1O2	2.1	Test	186.05	1.10422	5	2	83.83	2	2	6	5	10	0.2	0.75	-5.14442	-4.37585	0.99979	-0.717726	0.96619	1.0052	19.0133	-0.641397	85.8942	Training	1.52286	1.60199	Test	1.77191	1.72927	1.75789	1.79759	1.79045
257	2-Benzothiazolethiol	S=c1[nH]c2ccccc2s1	2.3	Training	166.99	1.11338	1	1	15.79	0	2	9	3	11	0	0	-5.08121	-4.38243	0.371543	-2.58301	2.23326	2.0036	97.5853	-0.214399	1.73383	Test	2.45092	2.39807	Train	2.42676	2.43424	2.43546	2.48858	2.39776
258	4-Aminobenzoic acid	Nc1ccc(C(=O)O)cc1	2.1	Training	137.05	0.985239	3	3	63.32	1	1	6	3	7	0.142857	0	-5.23637	-4.57785	0.985361	-1.59386	1.00278	1.04754	43.5452	-0.596283	53.8163	Test	1.54808	1.63685	Train	1.63273	1.56753	1.63214	1.51843	1.5532
259	3-Methoxyphenol	COc1cccc(O)c1	1.5	Test	124.05	0.948808	2	1	29.46	1	1	6	2	6	0.166667	0.143	-4.72806	-4.69704	0.0924741	-0.739383	1.64328	1.59459	55.4712	-0.0223427	39.3716	Training	1.78291	1.78134	Train	1.763	1.83125	1.61421	1.81417	1.82731
260	Monuron	CN(C)C(=O)Nc1ccc(Cl)cc1	2	Training	198.06	1.03635	3	1	32.34	3	1	6	4	7	0.428571	0.222	-4.60188	-4.57026	0.590538	-2.5406	2.05434	1.85385	44.3615	0.0341858	46.9526	Training	2.07575	1.81875	Train	2.01656	1.93342	2.02102	1.93348	1.87556
261	4-Methoxyphenol	COc1ccc(O)cc1	1.8	Training	124.05	0.948808	2	1	29.46	1	1	6	2	6	0.166667	0.143	-4.64998	-4.62431	0.668973	-0.667485	1.50782	1.54822	56.6326	-0.0370982	32.8632	Training	1.59531	1.65055	Train	1.63313	1.74469	1.62394	1.58394	1.7488
262	Aziridine	C1CN1	0.8	Training	43.04	0.944093	1	1	21.94	0	1	3	1	3	0	1	-4.94853	-4.86698	0.597516	1.1391	-0.643346	-0.619205	7.03545	0.146707	88.9836	Test	0.492259	0.982066	Test	0.781107	0.714949	0.849931	0.857053	0.693389
263	trans-1,2-Dichloroethene	Cl/C=C/Cl	1.8	Training	95.95	1.35266	0	0	0	0	0	0	2	1	0	0	-4.32735	-4.6806	0.543293	-1.22063	1.5072	1.44469	88.2615	0.0898168	7.59183	Training	1.59551	1.65001	Train	1.47929	1.35542	1.27766	1.46176	1.3802
264	Dibenzo[a,i]pyrene	c1ccc2c(c1)cc1ccc3cc4ccccc4c4ccc2c1c34	5.7	Training	302.11	0.886775	0	0	0	0	6	22	0	29	0	0	-4.28302	-4.54694	0.09533	-8.80196	5.03774	7.24973	97.1335	0.350732	0.988016	Training	6.16303	5.99443	Train	6.68949	6.12003	6.19332	6.09122	6.02648
265	Benzo[g,h,i]perylene	c1cc2ccc3ccc4ccc5cccc6c(c1)c2c3c4c56	5.4	Training	276.09	0.894281	0	0	0	0	6	18	0	27	0	0	-4.28115	-4.4105	0.0655169	-8.00792	4.66256	6.32857	96.7792	0.306949	1.16842	Training	5.68318	5.60674	Train	5.98111	5.66122	6.10574	6.05146	5.86106
266	Benzo[e]pyrene	c1ccc2c(c1)c1cccc3ccc4cccc2c4c31	6.1	Training	252.09	0.883506	0	0	0	0	5	18	0	24	0	0	-4.27708	-4.47166	0.0409242	-7.50311	4.53534	6.09209	97.0256	0.290777	1.29695	Training	5.35171	5.60354	Test	5.71668	5.64387	5.71618	5.6593	5.66274
267	Indeno[1,2,3-cd]pyrene	c1ccc2c(c1)-c1ccc3ccc4cccc5cc-2c1c3c45	6.3	Training	276.09	0.894281	0	0	0	0	6	19	0	27	0	0	-4.23039	-4.43218	0.0987642	-8.55222	5.05086	6.98686	97.0011	0.305423	1.08639	Training	6.0182	5.99443	Train	6.46767	6.01006	6.15463	6.10036	5.98481
268	7H-Dibenzo[c,g]carbazole	c1ccc2c(c1)ccc1[nH]c3ccc4ccccc4c3c12	6	Training	267.1	0.901372	1	1	15.79	0	5	21	1	25	0	0	-4.66178	-4.63385	0.0242515	-6.92427	4.30246	5.69795	97.4763	0.210694	1.32171	Test	5.13023	5.14805	Validation	5.32085	5.25318	5.48164	5.37838	5.53135
269	Perylene	c1cc2cccc3c4cccc5cccc(c(c1)c23)c54	5.5	Test	252.09	0.883506	0	0	0	0	5	18	0	24	0	0	-4.40198	-4.51068	0.031009	-7.81647	4.64487	6.2403	97.337	0.251513	1.28865	Training	5.47023	5.55432	Validation	5.87945	5.64569	5.74885	5.64764	5.70241
270	Benzo[b]fluoranthene	c1ccc2c(c1)-c1cccc3c1c-2cc1ccccc13	5.4	Training	252.09	0.883506	0	0	0	0	5	19	0	24	0	0	-4.28987	-4.54619	0.0613876	-7.84867	4.74953	6.56151	97.3769	0.247594	1.19672	Training	5.58292	5.7292	Train	6.05495	5.92483	5.81372	5.76869	5.79562
271	Fluoranthene	c1ccc2c(c1)-c1cccc3cccc-2c13	4.7	Test	202.08	0.878705	0	0	0	0	4	15	0	19	0	0	-4.27533	-4.47744	0.0275938	-6.23677	4.24782	5.1333	97.7111	0.155135	1.27789	Training	4.60662	4.75124	Train	4.84879	5.13517	5.06958	5.06062	5.06909
272	Benzo[k]fluoranthene	c1ccc2cc3c(cc2c1)-c1cccc2cccc-3c12	5	Training	252.09	0.883506	0	0	0	0	5	19	0	24	0	0	-4.30409	-4.51198	0.0702741	-7.68176	4.6885	6.11997	97.5863	0.255963	0.97983	Training	5.38959	5.66654	Train	5.7556	5.61541	5.66199	5.65955	5.65571
273	Acenaphthylene	C1=Cc2cccc3cccc1c23	3.8	Test	152.06	0.870804	0	0	0	0	3	11	0	14	0	0	-4.23795	-4.4645	0.10338	-4.45042	3.64835	3.83772	98.0657	0.0759977	0.947129	Test	3.61273	4.86821	Train	3.68681	4.13601	4.04189	4.01232	3.9666
274	Chrysene	c1ccc2c(c1)ccc1c3ccccc3ccc21	5.5	Training	228.09	0.870804	0	0	0	0	4	18	0	21	0	0	-4.19729	-4.51088	0.108442	-6.86256	4.39646	5.573	97.3746	0.198225	1.02067	Training	4.86719	5.32469	Train	5.17458	5.3722	5.11411	5.24919	5.23299
275	Dibenz[a,j]anthracene	c1ccc2c(c1)ccc1cc3ccc4ccccc4c3cc12	6	Training	278.11	0.876531	0	0	0	0	5	22	0	26	0	0	-4.34681	-4.56381	0.1606	-7.8166	4.71542	6.39919	97.3339	0.264099	0.931267	Training	5.49167	5.80555	Test	5.89185	5.85161	5.63298	5.7975	5.72276
276	Benz[a]acridine	c1ccc2nc3ccc4ccccc4c3cc2c1	4.4	Training	229.09	0.896175	1	0	12.89	0	4	18	1	21	0	0	-4.30386	-4.6203	0.179581	-5.31443	3.92758	4.39505	97.9786	0.0873307	1.37499	Training	4.14761	4.24277	Train	4.20193	4.52001	4.38683	4.62354	4.60841
277	Benzo[a]fluorene	c1ccc2c(c1)Cc1c-2ccc2ccccc12	5.5	Training	216.09	0.873901	0	0	0	0	4	17	0	20	0	0.059	-4.33387	-4.46278	0.170806	-6.465	4.25075	5.48295	97.767	0.651576	1.35247	Test	4.73821	5.00597	Validation	5.00437	5.41708	5.00195	5.26454	5.18699
278	13H-Dibenzo[a,i]carbazole	c1ccc2c(c1)ccc1c3ccc4ccccc4c3[nH]c21	6	Training	267.1	0.901372	1	1	15.79	0	5	21	1	25	0	0	-4.54054	-4.62964	0.0863756	-7.12022	4.39708	6.22242	97.3722	0.180858	1.42491	Test	5.33966	5.298	Train	5.61099	5.64543	5.57418	5.57482	5.70058
279	Acridine	c1ccc2nc3ccccc3cc2c1	4.1	Training	179.07	0.894114	1	0	12.89	0	3	14	1	16	0	0	-4.33318	-4.62469	0.248511	-3.40816	3.22499	3.36635	97.0195	0.049685	2.91683	Training	3.22657	3.23401	Train	3.25084	3.64758	3.54317	3.60092	3.67244
280	Parathion methyl	COP(=S)(OC)Oc1ccc([N+](=O)[O-])cc1	3	Training	263	1.18947	6	0	70.83	5	1	6	8	8	0.625	0.25	-4.75519	-4.47898	0.0381075	-3.95097	3.10397	3.00648	94.8616	-0.0689959	6.65372	Training	2.95544	2.71895	Test	2.7942	2.79124	2.75565	2.73903	2.62491
281	Phorate	CCOP(=S)(OCC)SCSCC	3.1	Training	260.01	1.16825	2	0	18.46	8	0	0	6	1	8	1	-4.66668	-4.76513	0.00738053	-3.90871	3.44759	3.71895	99.147	0.0454195	0.920504	Training	2.86286	2.86402	Train	2.75313	2.83403	2.81701	2.88818	2.83509
282	Disulfoton	CCOP(=S)(OCC)SCCSCC	3.1	Test	274.03	1.14246	2	0	18.46	9	0	0	6	1	9	1	-4.8434	-4.76345	0.00146873	-3.81814	3.49927	3.66337	99.0022	0.168576	0.749822	Training	2.78236	2.88138	Validation	2.67457	2.76548	2.73291	2.80509	2.76207
283	Naled	COP(=O)(OC)OC(Br)C(Cl)(Cl)Br	2.2	Training	377.78	1.87281	4	0	44.76	5	0	0	9	1	5	1	-4.83625	-4.84989	0.999504	-1.88642	1.65728	1.47268	87.9636	0.0376805	8.27996	Training	1.61097	1.74902	Train	1.85335	1.81763	1.90053	1.7979	1.76679
284	Oxydemeton-Methyl	CC[S+]([O-])CCSP(=O)(OC)OC	1.1	Training	246.01	1.20393	4	0	58.59	7	0	0	7	1	7	1	-4.8236	-4.59708	0.0135516	-0.0330888	-0.139766	0.0080661	20.5831	-0.0874451	83.7188	Training	0.83431	1.14403	Train	0.984792	1.2483	0.850309	1.24087	1.1771
285	Aldrin	ClC1=C(Cl)[C@]2(Cl)[C@H]3[C@H]([C@@H]4C=C[C@H]3C4)[C@@]1(Cl)C2(Cl)Cl	4.4	Training	361.88	1.35092	0	0	0	0	4	10	6	15	0	0.667	-4.72072	-4.80353	0.571375	-7.03031	4.43786	5.72796	98.6277	0.106045	1.21337	Training	5.0155	5.09152	Validation	4.86946	4.96586	4.7646	4.8352	5.01264
286	Bromacil	CCC(C)n1c(=O)[nH]c(C)c(Br)c1=O	1.7	Test	260.02	1.25849	4	1	54.86	2	1	6	5	8	0.25	0.556	-4.98301	-4.62824	0.779793	-2.3713	1.51057	1.41002	92.6775	0.0756322	6.08452	Training	1.90706	1.72529	Train	1.93636	1.83694	1.9382	1.86251	1.76261
287	Isocil	Cc1[nH]c(=O)n(C(C)C)c(=O)c1Br	2.1	Training	246	1.29941	4	1	54.86	1	1	6	5	8	0.125	0.5	-5.09149	-4.60115	0.769578	-2.41079	1.47783	1.39399	91.3051	0.0955718	8.70012	Training	1.95615	1.87213	Validation	1.98453	1.88422	1.97259	1.93089	1.79531
288	alpha-HCH	ClC1C(Cl)C(Cl)C(Cl)C(Cl)C1Cl	3.3	Training	287.86	1.47588	0	0	0	0	1	6	6	6	0	1	-4.85914	-4.70937	0.719984	-3.58373	3.13071	3.31179	99.1078	0.0435927	0.502259	Training	2.96387	2.95551	Train	2.93346	2.85257	2.86654	2.95741	2.76138
289	beta-HCH	ClC1C(Cl)C(Cl)C(Cl)C(Cl)C1Cl	3.4	Training	287.86	1.47588	0	0	0	0	1	6	6	6	0	1	-4.85914	-4.70937	0.719984	-3.58373	3.13071	3.31179	99.1078	0.0435927	0.502259	Training	2.96387	2.95551	Train	2.93346	2.85257	2.86654	2.95741	2.76138
290	3-(3-Fluorophenyl)-1,1-dimethylurea	CN(C)C(=O)Nc1cccc(F)c1	1.7	Training	182.09	1.00066	3	1	32.34	3	1	6	4	7	0.428571	0.222	-4.73801	-4.28462	0.848189	-2.06795	1.5216	1.41167	70.1688	0.226026	30.8188	Training	1.75312	1.66366	Train	1.78595	1.70154	1.81456	1.66536	1.67232
291	Diuron	CN(C)C(=O)Nc1ccc(Cl)c(Cl)c1	2.5	Training	232.02	1.12454	3	1	32.34	3	1	6	5	7	0.428571	0.222	-4.89537	-4.71503	0.809363	-3.87759	3.01202	2.8981	80.5594	0.348731	16.9984	Training	2.68815	2.55794	Train	2.62855	2.55723	2.62744	2.5277	2.55653
292	Linuron	CON(C)C(=O)Nc1ccc(Cl)c(Cl)c1	2.8	Training	248.01	1.15292	4	1	41.57	4	1	6	6	7	0.571429	0.222	-4.88896	-4.73753	0.450275	-3.43424	2.9505	3.05393	90.1434	0.258764	7.88451	Training	2.73885	2.66898	Train	2.6437	2.60682	2.60959	2.60526	2.44884
293	3-(4-Fluorophenyl)-1,1-dimethylurea	CN(C)C(=O)Nc1ccc(F)cc1	1.4	Training	182.09	1.00066	3	1	32.34	3	1	6	4	7	0.428571	0.222	-4.62276	-4.29061	0.505421	-2.05176	1.31626	1.21291	29.3998	-0.00736578	62.579	Training	1.77216	1.73025	Train	1.74529	1.67128	1.70158	1.68695	1.63918
294	Diazinon	CCOP(=S)(OCC)Oc1cc(C)nc(C(C)C)n1	2.8	Test	304.1	1.06201	5	0	53.47	7	1	6	7	7	1	0.667	-4.3447	-4.61419	1.12109e-06	-4.05781	3.41468	3.49983	98.8617	-0.223623	1.60087	Test	3.04407	2.93896	Validation	2.89177	2.92227	2.85748	2.90464	2.72354
295	Mevinphos	COC(=O)C=C(C)OP(=O)(OC)OC	2	Training	224.04	1.1377	6	0	71.06	6	0	0	7	3	2	0.571	-4.81938	-4.63235	0.541242	0.208874	0.197144	0.0329194	30.2826	-0.34819	61.815	Training	0.695233	1.34356	Train	0.989623	1.22597	1.04401	1.16572	1.1821
296	3-Fluoroacetanilide	CC(=O)Nc1cccc(F)c1	1.6	Test	153.06	0.995988	2	1	29.1	2	1	6	3	7	0.285714	0.125	-4.55343	-4.3159	0.491581	-2.01051	1.77134	1.61585	89.9403	-0.150771	7.95266	Training	1.92445	1.80772	Train	1.86601	1.80083	1.81729	1.81551	1.78338
297	3-Trifluoromethylacetanilide	CC(=O)Nc1cccc(C(F)(F)F)c1	1.8	Training	203.06	1.10896	2	1	29.1	3	1	6	5	7	0.428571	0.222	-4.42878	-4.65318	0.459237	-3.03139	2.87867	2.60985	93.1534	0.325576	6.10676	Training	2.51038	2.2726	Train	2.42121	2.35353	2.40062	2.37297	2.24767
298	4-Fluoroacetanilide	CC(=O)Nc1ccc(F)cc1	1.5	Test	153.06	0.995988	2	1	29.1	2	1	6	3	7	0.285714	0.125	-4.49717	-4.32193	0.212185	-2.04378	1.47726	1.4377	56.7701	-0.121589	32.5132	Training	1.94356	1.73799	Train	1.85551	1.76834	1.68587	1.8288	1.74049
299	2,2′-Bipyridine	c1ccc(-c2ccccn2)nc1	1.6	Training	156.07	0.914947	2	0	25.78	1	2	6	2	12	0.0833333	0	-4.24096	-4.60663	0.155397	-1.29063	1.40348	1.51865	85.7068	-0.14731	10.906	Training	2.00198	2.03325	Train	2.02886	2.08479	2.13302	2.09629	2.1603
300	Auramine	CN(C)c1ccc(C(=N)c2ccc(N(C)C)cc2)cc1	3.3	Test	267.17	0.890536	3	1	30.33	4	2	6	3	13	0.307692	0.235	-4.9787	-4.83922	0.00784393	-1.2331	3.06662	3.21134	96.8543	0.216782	3.00936	Training	2.5323	2.43918	Train	2.49999	2.42469	2.8149	2.52366	3.10846
301	Indane	c1ccc2c(c1)CCC2	3.6	Test	118.08	0.848288	0	0	0	0	2	9	0	10	0	0.333	-4.45576	-4.79552	0.0176304	-2.94888	2.75658	3.15458	97.4927	0.469748	2.49187	Training	2.93825	3.22095	Train	2.95774	3.24935	3.34808	3.12416	3.16568
302	Chlorobenzilate	CCOC(=O)C(O)(c1ccc(Cl)cc1)c1ccc(Cl)cc1	3.4	Training	324.03	1.05714	3	1	46.53	5	2	6	5	13	0.384615	0.188	-4.63493	-4.74267	0.0699575	-4.99497	4.1171	4.53	96.3676	0.252396	2.7822	Test	3.75948	3.66631	Train	3.64245	3.63081	3.56092	3.62503	3.54828
303	1,2,3-Trimethylbenzene	Cc1cccc(C)c1C	2.8	Test	120.09	0.812767	0	0	0	0	1	6	0	6	0	0.333	-4.41511	-4.58521	0.167828	-3.14757	3.13995	3.56312	90.9506	0.437036	7.35017	Test	2.93062	3.13094	Train	2.87345	2.99305	2.98883	2.95175	2.91138
304	Pentachloroaniline	Nc1c(Cl)c(Cl)c(Cl)c(Cl)c1Cl	4.6	Training	262.86	1.43703	1	2	26.02	0	1	6	6	6	0	0	-4.95246	-4.72978	0.895586	-5.50794	3.27497	4.59168	97.9638	0.109729	1.63565	Training	3.75923	3.8925	Train	3.7939	3.7869	3.86845	3.90691	4.01954
305	3,4-Dinitrobenzoic acid	O=C(O)c1ccc([N+](=O)[O-])c([N+](=O)[O-])c1	1.5	Training	212.01	1.17791	8	1	123.58	3	1	6	8	9	0.333333	0	-5.24564	-4.52149	0.998834	-1.37602	1.09154	1.64296	93.6578	-0.473525	6.41747	Training	1.77888	1.46212	Train	1.98108	1.88569	1.90481	1.92779	1.75353
306	2-Chloroacetanilide	O=C(CCl)Nc1ccccc1	1.6	Training	169.03	1.03814	2	1	29.1	3	1	6	3	7	0.428571	0.125	-4.6582	-4.51128	0.65562	-2.10918	1.67659	1.59036	88.2112	-0.13046	9.68758	Test	1.84655	1.77434	Test	1.80069	1.71626	1.78789	1.6824	1.71725
307	3-Methylacetanilide	CC(=O)Nc1cccc(C)c1	1.5	Training	149.08	0.904036	2	1	29.1	2	1	6	2	7	0.285714	0.222	-4.39698	-4.35158	0.413804	-2.16507	1.87749	1.75196	84.8608	0.0540138	13.054	Training	1.99431	1.91897	Train	1.88994	1.79649	1.76733	1.81193	1.79724
308	Ethyl pentanoate	CCCCC(=O)OCC	2	Training	130.1	0.899895	2	0	26.3	5	0	0	2	1	5	0.857	-4.58346	-4.60377	0.184899	-1.70571	2.03424	2.19437	62.6332	-0.278922	30.6382	Test	1.83715	1.80627	Train	1.61221	1.53824	1.38116	1.53212	1.60423
309	1,3-Dichlorobenzene	Clc1cccc(Cl)c1	2.5	Test	145.97	1.15584	0	0	0	0	1	6	2	6	0	0	-4.52735	-4.75727	0.0528745	-3.02046	3.09907	3.43391	98.085	0.123112	1.44878	Training	2.95195	2.67968	Test	2.91195	2.9696	3.01649	2.99859	2.97621
310	1,3-Dichloropropene	ClC=CCCl	1.5	Test	109.97	1.2464	0	0	0	1	0	0	2	1	1	0.333	-4.65461	-4.77557	0.279043	-1.67227	2.06345	2.10319	70.7988	0.363433	28.2917	Test	1.94871	2.08272	Test	1.7714	1.67093	1.57909	1.77896	1.67252
311	2,4-Dichloroaniline	Nc1ccc(Cl)cc1Cl	2.7	Training	160.98	1.17259	1	2	26.02	0	1	6	3	6	0	0	-4.58259	-4.70137	0.0914104	-2.19422	2.54333	2.79149	97.5982	0.0275185	2.01893	Training	2.57724	2.5663	Test	2.52929	2.55972	2.62315	2.59237	2.62073
312	3-Nitrophenol	O=[N+]([O-])c1cccc(O)c1	1.7	Training	139.03	1.06457	4	1	63.37	1	1	6	4	7	0.142857	0	-4.69912	-4.38951	0.758703	-1.19064	1.67499	1.90143	79.2014	0.0791493	19.0671	Training	1.86371	1.68597	Test	1.92209	1.98076	1.95659	1.9318	1.97321
313	Neburon	CCCCN(C)C(=O)Nc1ccc(Cl)c(Cl)c1	3.4	Training	274.06	1.06138	3	1	32.34	6	1	6	5	7	0.857143	0.417	-4.90107	-4.70271	0.395525	-4.26453	3.81909	4.00353	98.6093	0.196908	1.26826	Training	3.14007	2.76311	Validation	3.03804	3.07185	3.04596	3.04547	2.95297
314	Methyl isocyanate	CN=C=O	1	Training	57.02	0.988858	2	0	29.43	0	0	0	2	2	0	0.5	-4.38792	-4.31917	0.483644	0.441439	0.158076	0.100399	4.19049	-0.217211	92.9498	Training	0.798421	1.32196	Validation	0.849413	0.805264	0.769846	0.961143	0.766692
315	Ethion	CCOP(=S)(OCC)SCSP(=S)(OCC)OCC	4.1	Training	383.99	1.22652	4	0	36.92	12	0	0	10	2	6	1	-4.65228	-4.81578	0.000500385	-5.47774	4.21569	5.02705	99.1932	-0.0280587	0.260865	Training	3.59348	3.86719	Train	3.66175	3.83933	3.74275	3.96215	3.91103
316	2,3-Dichlorophenol	Oc1cccc(Cl)c1Cl	2.7	Training	161.96	1.199	1	1	20.23	0	1	6	3	6	0	0	-4.71263	-4.65702	0.528242	-1.62021	2.62437	2.89496	96.3912	-0.0795937	2.86867	Training	2.38	2.33632	Train	2.37005	2.51917	2.42832	2.46514	2.59782
317	2,3-dimethylnaphthalene	Cc1cc2ccccc2cc1C	4.1	Training	156.09	0.840038	0	0	0	0	2	10	0	11	0	0.167	-4.26376	-4.53834	0.137268	-4.78968	3.77859	4.20925	98.4269	0.310053	1.4547	Training	3.65178	4.1339	Train	3.72824	4.05983	3.8316	3.88824	3.77891
318	4-Bromonitrobenzene	O=[N+]([O-])c1ccc(Br)cc1	2.4	Test	200.94	1.42419	3	0	43.14	1	1	6	4	7	0.142857	0	-4.84795	-4.48346	0.20605	-2.77173	2.75336	2.50184	94.1215	0.0025196	5.48022	Training	2.54578	2.33258	Train	2.45417	2.3804	2.44481	2.4421	2.34301
319	3-(3-Chlorophenyl)-1,1-dimethylurea	CN(C)C(=O)Nc1cccc(Cl)c1	1.8	Training	198.06	1.03635	3	1	32.34	3	1	6	4	7	0.428571	0.222	-4.68067	-4.51907	0.837983	-2.56519	2.20445	2.01594	79.2047	0.388883	22.9442	Training	2.07123	1.95191	Test	2.05297	1.9669	2.07267	1.92721	1.90596
320	o-Chloroacetanilide	CC(=O)Nc1ccccc1Cl	1.6	Test	169.03	1.03814	2	1	29.1	2	1	6	3	7	0.285714	0.125	-4.54268	-4.57807	0.201924	-1.62512	1.35819	1.31188	90.1104	0.117275	7.57757	Training	1.81732	1.62942	Train	1.75629	1.6965	1.57289	1.75004	1.69071
321	3-Chloroacetanilide	CC(=O)Nc1cccc(Cl)c1	1.9	Training	169.03	1.03814	2	1	29.1	2	1	6	3	7	0.285714	0.125	-4.43384	-4.46495	0.413819	-2.09463	2.13291	2.0058	97.4944	-0.136331	2.2089	Training	2.10146	2.05409	Validation	2.02422	1.97517	2.00787	1.98999	1.96744
322	3,5-Dichlorophenol	Oc1cc(Cl)cc(Cl)c1	2.8	Training	161.96	1.199	1	1	20.23	0	1	6	3	6	0	0	-4.54303	-4.80656	0.201314	-1.39673	2.93174	3.3853	91.8062	-0.110771	8.201	Training	2.59862	2.35638	Validation	2.60494	2.73029	2.80447	2.75605	3.08379
323	Iodobenzene	Ic1ccccc1	3.1	Training	203.94	1.68346	0	0	0	0	1	6	1	6	0	0	-4.3852	-4.68907	0.130042	-2.86568	3.00172	3.21899	97.7206	0.194381	1.69996	Test	2.79242	2.70789	Train	2.72712	2.82211	2.8167	2.80487	2.75187
324	Dibromodichloromethane	ClC(Cl)(Br)Br	1.9	Training	239.77	2.5281	0	0	0	0	0	0	4	0	0	1	-4.90653	-4.73504	0.995982	-2.21779	2.47159	2.5948	80.4733	0.258488	15.518	Training	2.14462	1.96081	Test	2.12076	2.08408	2.24399	2.06447	2.0376
325	Trichloroacetamide	NC(=O)C(Cl)(Cl)Cl	1	Training	160.92	1.51909	2	2	43.09	1	0	0	5	1	1	0.5	-4.9423	-4.74785	0.999482	-1.28341	0.871602	1.12607	57.152	0.170954	37.7338	Test	1.41913	1.49287	Train	1.52732	1.51853	1.652	1.48557	1.48197
326	Methyl-urea	CNC(N)=O	1.8	Training	74.05	1.03863	3	3	55.12	1	0	0	3	1	1	0.5	-5.42746	-4.68123	0.860571	1.09395	-1.19652	-1.52072	1.28329	-0.199849	94.0141	Training	-0.0261405	1.13594	Train	0.368404	0.423005	0.565251	0.564604	0.588524
327	2,6-Dichloroaniline	Nc1c(Cl)cccc1Cl	3.3	Training	160.98	1.17259	1	2	26.02	0	1	6	3	6	0	0	-4.55877	-4.5785	0.0550746	-2.14245	2.52942	2.78597	97.3674	-0.00284704	1.99551	Training	2.57473	2.51493	Test	2.52971	2.55747	2.63734	2.59158	2.63244
328	Pentachlorobenzene	Clc1cc(Cl)c(Cl)c(Cl)c1Cl	4.4	Training	247.85	1.44164	0	0	0	0	1	6	5	6	0	0	-4.87698	-4.74593	0.684449	-5.56688	3.98267	5.20152	98.4562	0.38485	0.919614	Test	4.01492	3.8806	Train	4.09685	4.07894	4.13373	4.30488	4.24874
329	3,4,5-Trichlorophenol	Oc1cc(Cl)c(Cl)c(Cl)c1	3.6	Test	195.92	1.30361	1	1	20.23	0	1	6	4	6	0	0	-4.85906	-4.77382	0.535677	-2.76794	3.04273	3.85396	93.9711	0.0501146	4.42336	Test	2.98139	2.7532	Train	2.96479	2.94678	2.91589	3.11315	3.13696
330	2-Chlorobenzamide	NC(=O)c1ccccc1Cl	1.5	Training	155.01	1.06518	2	2	43.09	1	1	6	3	7	0.142857	0	-4.53494	-5.00761	0.394176	-1.90274	0.934059	0.755464	63.5053	0.0991703	33.2747	Training	1.66672	1.72058	Train	1.63441	1.53778	1.38348	1.62752	1.49064
331	2-Nitrobenzamide	NC(=O)c1ccccc1[N+](=O)[O-]	1.5	Training	166.04	1.06263	5	2	86.23	2	1	6	5	8	0.25	0	-4.76002	-4.64274	0.62211	-2.22857	0.30404	-0.0232022	61.8926	-0.126045	31.9832	Training	1.41045	1.55345	Train	1.49253	1.40965	1.37092	1.45034	1.41801
332	N,N-Dimethylbenzamide	CN(C)C(=O)c1ccccc1	1.5	Training	149.08	0.904036	2	0	20.31	2	1	6	2	7	0.285714	0.222	-4.37553	-4.56332	0.861991	-0.107349	0.760059	0.710492	31.4533	0.196859	50.7111	Training	1.0876	1.08335	Train	1.23578	1.2757	1.14979	1.10522	1.36351
333	2-Aminoanthracene	Nc1ccc2cc3ccccc3cc2c1	4.5	Test	193.09	0.887475	1	2	26.02	0	3	14	1	16	0	0	-4.61139	-4.45264	0.307956	-5.34255	3.11074	3.51529	95.379	0.384743	5.40742	Training	3.65251	3.92562	Train	3.62678	3.7509	3.5889	3.82405	3.57177
334	N-Methylbenzamide	CNC(=O)c1ccccc1	1.4	Training	135.07	0.915052	2	1	29.1	2	1	6	2	7	0.285714	0.125	-4.54637	-4.41332	0.533049	-0.810826	0.933804	0.920378	65.3775	0.0771694	26.7183	Training	1.39323	1.36205	Train	1.41354	1.39356	1.21562	1.35485	1.44357
335	Ethyl 3,5-dinitrobenzoate	CCOC(=O)c1cc([N+](=O)[O-])cc([N+](=O)[O-])c1	2.7	Test	240.04	1.11865	8	0	112.58	5	1	6	8	9	0.555556	0.222	-4.8979	-4.39868	0.989664	-3.60818	2.36971	2.00026	95.8807	0.071682	4.96288	Training	2.26941	2.31842	Test	2.354	2.22796	2.2881	2.16953	2.46724
336	3,5-Dinitroaniline	Nc1cc([N+](=O)[O-])cc([N+](=O)[O-])c1	2.6	Training	183.03	1.15298	7	2	112.3	2	1	6	7	8	0.25	0	-4.97878	-4.25233	0.984946	-2.79692	1.70767	1.66437	89.0691	0.0289986	11.6414	Test	2.08926	2.01452	Train	2.18146	2.0378	2.11831	2.06354	1.94861
337	4-Methylbenzamide	Cc1ccc(C(N)=O)cc1	1.8	Training	135.07	0.915052	2	2	43.09	1	1	6	2	7	0.142857	0.125	-4.39484	-4.89828	0.33623	-1.09916	1.34106	1.24837	71.0491	0.187902	25.1141	Training	1.66566	1.67947	Train	1.64172	1.64108	1.43325	1.64954	1.61929
338	4-Nitrobenzamide	NC(=O)c1ccc([N+](=O)[O-])cc1	1.9	Training	166.04	1.06263	5	2	86.23	2	1	6	5	8	0.25	0	-4.74066	-4.60356	0.61723	-1.99863	1.09288	0.817171	65.9682	0.208129	28.4124	Training	1.66501	1.58362	Train	1.71084	1.62708	1.69001	1.67046	1.57399
339	3-Bromoacetanilide	CC(=O)Nc1cccc(Br)c1	2	Training	212.98	1.27615	2	1	29.1	2	1	6	3	7	0.285714	0.125	-4.72393	-4.60758	0.412367	-2.52313	2.28408	2.25212	97.0985	0.102577	2.1535	Training	2.2758	2.12122	Train	2.17692	2.11198	2.16826	2.13494	2.08054
340	4-Ethyltoluene	CCc1ccc(C)cc1	3.6	Training	120.09	0.812767	0	0	0	1	1	6	0	6	0.166667	0.333	-4.26739	-4.52671	0.0586571	-3.25617	3.09201	3.72417	98.0652	0.42766	1.686	Training	2.99542	3.19307	Train	2.93518	2.97194	3.04522	2.97209	2.97852
341	3,5-Dichloroaniline	Nc1cc(Cl)cc(Cl)c1	2.4	Training	160.98	1.17259	1	2	26.02	0	1	6	3	6	0	0	-4.44002	-4.74411	0.188741	-2.24762	2.49666	2.86923	97.6037	0.0804732	2.3333	Test	2.58924	2.47084	Train	2.54051	2.58741	2.61449	2.61353	2.63766
342	1,1,1,2-Tetrachloroethane	ClCC(Cl)(Cl)Cl	1.7	Test	165.89	1.59521	0	0	0	1	0	0	4	0	0	1	-4.61508	-4.55714	0.998704	-2.20872	2.37689	2.55345	78.277	0.23059	19.0719	Test	2.08323	1.80514	Train	2.05441	1.99988	2.19322	1.95314	1.98134
343	Tetrachlorophthalic acid	O=C(O)c1c(Cl)c(Cl)c(Cl)c(Cl)c1C(=O)O	3.3	Training	301.87	1.36475	4	2	74.6	2	1	6	8	8	0.25	0	-4.88435	-4.76988	0.999667	-1.92146	1.7468	2.40063	98.4343	-0.86411	0.937473	Test	2.20244	2.20927	Test	2.32277	2.19008	2.18751	2.26689	2.06458
344	1,2,3,4-Tetrachlorobenzene	Clc1ccc(Cl)c(Cl)c1Cl	3.8	Training	213.89	1.36487	0	0	0	0	1	6	4	6	0	0	-4.80347	-4.7226	0.503935	-4.46883	3.7209	4.56624	98.4999	0.280534	0.984988	Training	3.5859	3.80921	Train	3.59698	3.5857	3.58028	3.77003	3.61104
345	2,3,4-Trichloroaniline	Nc1ccc(Cl)c(Cl)c1Cl	2.6	Training	194.94	1.27832	1	2	26.02	0	1	6	4	6	0	0	-4.6423	-4.63984	0.319893	-3.2884	2.91241	3.31837	98.0777	0.0281718	1.64121	Test	2.95382	2.8014	Train	2.89351	2.86951	2.86935	2.94987	2.84498
346	2,3,4,5-Tetrachloroaniline	Nc1cc(Cl)c(Cl)c(Cl)c1Cl	3	Training	228.9	1.36488	1	2	26.02	0	1	6	5	6	0	0	-4.80308	-4.69906	0.80943	-4.15743	3.03803	4.03139	97.8761	0.144806	1.54249	Test	3.28053	2.99474	Train	3.2695	3.21982	3.2494	3.37236	3.19409
347	1,2,3,5-Tetrachlorobenzene	Clc1cc(Cl)c(Cl)c(Cl)c1	3.4	Training	213.89	1.36487	0	0	0	0	1	6	4	6	0	0	-4.86792	-4.78016	0.216137	-4.60085	3.72849	4.66368	98.5272	0.306502	1.09111	Training	3.72536	3.68913	Validation	3.76357	3.73063	3.72641	3.88693	3.77746
348	3-Nitrobenzamide	NC(=O)c1cccc([N+](=O)[O-])c1	2	Training	166.04	1.06263	5	2	86.23	2	1	6	5	8	0.25	0	-4.80721	-4.69428	0.801508	-1.94035	1.08517	0.867744	59.9962	0.223155	33.2388	Test	1.62125	1.56546	Validation	1.71012	1.6203	1.71929	1.65267	1.57219
349	Pentafluorophenyl methyl sulfone	CS(=O)(=O)c1c(F)c(F)c(F)c(F)c1F	1.5	Training	245.98	1.36968	2	0	34.14	1	1	6	8	8	0.125	0.143	-4.74089	-4.64495	0.853191	-1.88812	1.55677	1.15356	78.0493	-0.00110123	18.4098	Training	1.8352	1.97363	Train	1.98928	1.85597	1.9218	1.91523	1.72826
350	2-Fluorophenylurea	NC(=O)Nc1ccccc1F	1.3	Training	154.05	1.04528	3	3	55.12	2	1	6	4	7	0.285714	0	-5.20506	-5.36204	0.496465	-0.928246	0.95041	0.951601	47.0824	0.0424048	47.5403	Training	1.49962	1.35893	Train	1.56464	1.57166	1.51993	1.58461	1.58356
351	4-Fluorophenylurea	NC(=O)Nc1ccc(F)cc1	1.5	Test	154.05	1.04528	3	3	55.12	2	1	6	4	7	0.285714	0	-5.3394	-5.13199	0.48798	-1.75481	1.29382	1.17189	41.7871	-0.138877	48.8698	Training	1.74665	1.67717	Train	1.7422	1.68317	1.69355	1.71995	1.65452
352	Simatone	CCN=c1nc(OC)[nH]c(=NCC)[nH]1	2.3	Training	197.13	1.01492	6	2	78.42	3	1	6	6	8	0.375	0.625	-4.89917	-4.54724	0.172965	-1.56638	1.24841	1.17343	91.7128	0.147883	8.31493	Test	1.81251	1.83694	Test	1.80581	1.75033	1.79401	1.78368	1.7225
353	Diethylacetamide	CCN(CC)C(C)=O	1.8	Training	115.1	0.88892	2	0	20.31	3	0	0	2	1	3	0.833	-4.56014	-4.7589	0.00375226	0.54236	0.137135	0.282299	27.826	0.0167716	63.2928	Training	0.841062	1.27481	Test	0.798108	0.852901	0.808137	0.956978	0.75545
354	2,3,5-Trimethylphenol	Cc1cc(C)c(C)c(O)c1	3.6	Test	136.09	0.869336	1	1	20.23	0	1	6	1	6	0	0.333	-4.72193	-4.70125	0.300111	-1.98714	2.62917	2.64877	83.8592	0.24714	17.3596	Training	2.36633	2.53744	Train	2.29475	2.40662	2.33549	2.33742	2.36123
355	Propanil	CCC(=O)Nc1ccc(Cl)c(Cl)c1	2.2	Training	217.01	1.11101	2	1	29.1	3	1	6	4	7	0.428571	0.222	-4.73225	-4.77087	0.806289	-3.52726	3.25157	3.40647	99.03	-0.338003	0.49681	Training	2.76884	2.64634	Validation	2.70454	2.65589	2.7061	2.63951	2.57688
356	Anthracene-9-carboxylic acid	O=C(O)c1c2ccccc2cc2ccccc12	2.7	Test	222.07	0.92988	2	1	37.3	1	3	14	2	17	0.0588235	0	-4.20885	-4.73609	0.928742	-3.22791	2.65289	3.61607	97.9244	-0.19149	1.25402	Training	3.08128	2.95904	Train	3.08339	3.38256	2.87781	3.40851	3.41413
357	Phosmet	COP(=S)(OC)SCN1C(=O)c2ccccc2C1=O	2.9	Test	316.99	1.16746	5	0	55.84	5	2	9	8	13	0.384615	0.273	-4.70872	-4.60203	0.847985	-4.16397	3.00927	2.76787	93.8095	-0.0882536	7.07976	Training	2.84559	2.74245	Train	2.78163	2.69567	2.64349	2.62337	2.54047
358	Bensulide	CC(C)OP(=S)(OC(C)C)SCCNS(=O)(=O)c1ccccc1	3.5	Training	397.06	1.11613	5	1	64.63	10	1	6	9	9	1.11111	0.571	-4.65943	-4.53678	1.22644e-06	-4.61512	3.58779	3.81315	98.984	-0.0656877	0.794038	Training	3.19724	3.97243	Train	3.04559	3.14499	3.0434	3.13596	3.13155
359	EPTC	CCCN(CCC)C(=O)SCC	2.4	Training	189.12	0.946168	2	0	20.31	7	0	0	3	1	7	0.889	-4.56866	-4.67346	0.00891387	-2.72785	2.97221	3.2742	99.5946	0.678515	1.05693	Training	2.41801	2.21979	Train	2.21913	2.22036	2.20757	2.23586	2.14151
360	3-Fluorophenylurea	NC(=O)Nc1cccc(F)c1	1.8	Training	154.05	1.04528	3	3	55.12	2	1	6	4	7	0.285714	0	-5.34982	-5.01351	0.783192	-1.79313	1.4564	1.34251	73.2101	-0.0461232	21.8866	Training	1.73496	1.63405	Validation	1.77588	1.71715	1.79073	1.7112	1.68116
361	9-Methylanthracene	Cc1c2ccccc2cc2ccccc12	4.8	Test	192.09	0.858036	0	0	0	0	3	14	0	16	0	0.067	-4.20582	-4.51168	0.293859	-5.5523	4.02214	4.77315	98.4912	0.119299	0.740135	Test	4.11592	4.41839	Train	4.26109	4.80443	4.2513	4.59062	4.44623
362	9-Acetylanthracene	CC(=O)c1c2ccccc2cc2ccccc12	3.6	Test	220.09	0.889895	1	0	17.07	1	3	14	1	17	0.0588235	0.062	-4.40477	-4.54633	0.217969	-4.72724	3.51854	3.5983	97.8769	0.162727	1.67737	Training	3.53871	3.72058	Test	3.50598	3.59539	3.54853	3.66033	3.5937
363	Carbophenothion	CCOP(=S)(OCC)SCSc1ccc(Cl)cc1	4.7	Training	341.97	1.17721	2	0	18.46	8	1	6	7	7	1.14286	0.455	-4.6846	-4.76776	0.00112011	-5.96435	4.40307	5.12668	99.1276	0.096395	0.598149	Training	3.96283	4.03563	Validation	3.94183	4.02568	3.97948	4.12696	4.12805
364	Cyclohexylbenzene	c1ccc(C2CCCCC2)cc1	4.2	Training	160.13	0.838	0	0	0	1	2	6	0	12	0.0833333	0.5	-4.6376	-4.62715	0.0168945	-4.55565	3.49097	4.61994	98.8686	0.169441	0.509164	Training	3.73968	4.3658	Train	3.85834	4.10458	4.02559	3.98736	4.05112
365	Ametryn	CCN=c1[nH]c(SC)nc(=NC(C)C)[nH]1	2.6	Test	227.12	1.02654	5	2	69.19	3	1	6	6	8	0.375	0.667	-4.72841	-4.68985	0.0330469	-1.62257	1.69914	1.57893	96.9695	0.612936	3.26178	Test	2.00632	1.90944	Validation	1.96194	1.89239	1.96389	1.93013	1.90435
366	1-Phenylazo-2-naphthalenol	Oc1ccc2ccccc2c1N=Nc1ccccc1	3.6	Training	248.09	0.930296	3	1	44.95	2	3	10	3	18	0.111111	0	-4.67024	-4.70649	0.415469	-4.59046	3.63223	3.93442	98.1409	0.00572626	0.939267	Training	3.59495	3.67475	Validation	3.49938	3.48705	3.36017	3.5921	3.60635
367	2,3,4,5-Tetrachloronitrobenzene	O=[N+]([O-])c1cc(Cl)c(Cl)c(Cl)c1Cl	4.2	Training	258.88	1.41734	3	0	43.14	1	1	6	7	7	0.142857	0	-4.83705	-4.651	0.958512	-4.81115	3.47584	4.15349	99.2132	0.0381392	0.470631	Training	3.43262	3.73517	Train	3.44167	3.39189	3.47184	3.47875	3.51402
368	Terbutryn	CCN=c1[nH]c(SC)nc(=NC(C)(C)C)[nH]1	2.9	Training	241.14	1.01089	5	2	69.19	3	1	6	6	8	0.375	0.7	-4.83094	-4.75979	0.106079	-2.15151	2.5803	2.36928	97.7153	0.642654	2.42041	Training	2.3745	2.40462	Train	2.2938	2.21699	2.27583	2.26344	2.2211
369	3-Phenyl-1-cyclohexylurea	O=C(Nc1ccccc1)NC1CCCCC1	2.1	Training	218.14	0.922254	3	2	41.13	4	2	6	3	13	0.307692	0.462	-4.78961	-4.53718	0.265038	-3.71329	2.94138	2.94483	87.5887	0.166237	13.3893	Training	2.86622	2.67018	Train	2.72951	2.61489	2.66714	2.63302	2.60358
370	Demeton-S-methyl	CCSCCSP(=O)(OC)OC	1.5	Training	230.02	1.17628	3	0	35.53	7	0	0	6	1	7	1	-4.8115	-4.63294	0.0966985	-2.56537	1.66137	1.27202	60.5437	0.19797	35.0579	Training	1.74054	1.60732	Train	1.63593	1.72905	1.58342	1.693	1.76947
371	2,3,5-Trichlorophenol	Oc1cc(Cl)cc(Cl)c1Cl	3.6	Test	195.92	1.30361	1	1	20.23	0	1	6	4	6	0	0	-4.77125	-4.72502	0.544852	-2.27214	2.90404	3.68078	97.6451	0.0345892	2.52205	Training	2.81748	2.68182	Train	2.80923	2.81036	2.76762	2.9539	3.06446
372	2-Ethylnaphthalene	CCc1ccc2ccccc2c1	3.8	Training	156.09	0.840038	0	0	0	1	2	10	0	11	0.0909091	0.167	-4.2644	-4.51485	0.0743736	-4.43849	3.67944	4.44106	99.1635	0.265707	0.444588	Training	3.63676	3.20924	Test	3.7177	3.97335	3.87024	3.85329	3.90015
373	Fonofos	CCOP(=S)(CC)Sc1ccccc1	3.3	Training	246.03	1.06651	1	0	9.23	5	1	6	4	7	0.714286	0.4	-4.30791	-4.5833	0.0129971	-4.37803	3.529	3.82687	98.8246	0.00545914	0.848779	Training	3.2171	2.98577	Test	3.09821	3.04772	3.08165	3.08919	2.97626
374	Methidathion	COc1nn(CSP(=S)(OC)OC)c(=O)s1	2	Training	301.96	1.30712	6	0	62.58	6	1	5	10	7	0.857143	0.667	-4.79267	-4.61645	0.625675	-3.335	2.47834	2.17526	90.0857	-0.150766	10.8177	Training	2.39335	2.43759	Validation	2.40466	2.33995	2.32301	2.2902	2.28688
375	Carbophenothion-methyl	COP(=S)(OC)SCSc1ccc(Cl)cc1	4.7	Test	313.94	1.22681	2	0	18.46	6	1	6	7	7	0.857143	0.333	-4.83978	-4.74579	0.0178285	-5.76408	4.2812	4.75952	98.5549	-0.0830126	1.09608	Training	3.87535	4.16011	Train	3.81566	3.88565	3.85681	3.91772	4.00783
376	Diphenamid	CN(C)C(=O)C(c1ccccc1)c1ccccc1	2.1	Training	239.13	0.887273	2	0	20.31	4	2	6	2	13	0.307692	0.188	-4.40934	-4.60415	0.969056	-3.13179	2.73143	2.53396	96.6397	0.208365	3.15202	Training	2.38074	2.22461	Train	2.33415	2.24276	2.27117	2.09871	2.19912
377	Stirofos	COP(=O)(OC)O/C(=C\Cl)c1cc(Cl)c(Cl)cc1Cl	3.1	Test	363.9	1.30783	4	0	44.76	5	1	6	9	8	0.625	0.2	-4.85551	-4.80087	0.150735	-4.13577	3.11304	3.35658	98.4051	0.19006	1.05205	Training	3.11763	2.99669	Validation	2.9638	3.0099	2.93979	2.95134	2.83194
378	3-Phenyl-1-methylurea	CNC(=O)Nc1ccccc1	1.3	Training	150.08	0.946245	3	2	41.13	3	1	6	3	7	0.428571	0.125	-4.84441	-4.49722	0.718188	-1.51745	1.23257	1.21216	25.1095	-0.0488734	63.1111	Training	1.57579	1.48599	Train	1.59235	1.53472	1.56328	1.47829	1.56843
379	Heptachlor epoxide	ClC1=C(Cl)[C@]2(Cl)[C@@H]3[C@@H](Cl)[C@H]4O[C@H]4[C@@H]3[C@@]1(Cl)C2(Cl)Cl	4	Training	385.82	1.48437	1	0	12.53	0	4	10	8	14	0	0.8	-4.95348	-4.76084	0.896923	-6.64185	4.09336	5.14051	98.9226	0.0302994	0.658091	Training	4.70129	4.57648	Train	4.42055	4.63007	4.43687	4.58397	4.51759
380	Pebulate	CCCCN(CC)C(=O)SCCC	2.8	Training	203.13	0.935325	2	0	20.31	8	0	0	3	1	8	0.9	-4.57492	-4.74448	0.0112153	-3.15916	3.2316	3.71367	99.2018	0.676432	1.16302	Test	2.61664	2.49965	Validation	2.43791	2.45784	2.47295	2.45982	2.35965
381	1-Ethylnaphthalene	CCc1cccc2ccccc12	3.8	Training	156.09	0.840038	0	0	0	1	2	10	0	11	0.0909091	0.167	-4.45514	-4.5654	0.0652087	-4.23373	3.56283	4.29628	99.0154	0.194265	0.497369	Training	3.54648	3.56201	Train	3.61097	3.86551	3.80009	3.74469	3.81211
382	Butyranilide	CCCC(=O)Nc1ccccc1	1.7	Training	163.1	0.895165	2	1	29.1	4	1	6	2	7	0.571429	0.3	-4.57465	-4.36865	0.828064	-2.25829	2.30525	2.06406	90.785	-0.179159	9.92334	Training	1.92356	1.84274	Validation	1.85022	1.74209	1.88817	1.56967	1.80145
383	Cycloate	CCSC(=O)N(CC)C1CCCCC1	2.5	Training	215.13	0.952259	2	0	20.31	5	1	6	3	7	0.714286	0.909	-4.64153	-4.7815	0.00866585	-3.34893	3.04081	3.56761	100.154	0.820835	0.548763	Training	2.88808	2.82222	Validation	2.75669	2.68462	2.75017	2.74334	2.67877
384	Dichlobenil	N#Cc1c(Cl)cccc1Cl	2.4	Training	170.96	1.14501	1	0	23.79	0	1	6	3	7	0	0	-4.83575	-4.73132	0.00686485	-4.17918	2.69903	2.77741	93.7275	0.451162	5.51811	Training	2.99437	3.00049	Train	2.88512	2.75662	2.85442	2.8262	2.66329
385	Tetrachlorocatechol	Oc1c(O)c(Cl)c(Cl)c(Cl)c1Cl	1.6	Training	245.88	1.41074	2	2	40.46	0	1	6	6	6	0	0	-5.12711	-4.75501	0.975503	-3.61426	2.50134	4.23468	97.1509	-0.294658	2.76114	Test	3.22948	3.1433	Train	3.25832	3.08633	3.19759	3.38005	3.1636
386	9-Anthracenemethanol	OCc1c2ccccc2cc2ccccc12	3.6	Training	208.09	0.894388	1	1	20.23	1	3	14	1	16	0.0625	0.067	-4.77016	-4.5523	0.257196	-3.62939	3.03582	2.92865	97.1147	0.0353174	3.13571	Training	3.06864	3.0788	Validation	3.02912	3.17322	3.1966	3.22484	3.21006
387	5-Indanol	Oc1ccc2c(c1)CCC2	3.6	Training	134.07	0.90595	1	1	20.23	0	2	9	1	10	0	0.333	-4.73113	-4.81026	0.215964	-1.67042	2.19932	2.3374	82.1055	0.487749	14.2078	Test	2.36691	2.46008	Train	2.39203	2.6538	2.69237	2.54534	2.66241
388	Butyl-N-phenylcarbamate	CCCCOC(=O)Nc1ccccc1	2.3	Training	193.11	0.927133	3	1	38.33	6	1	6	3	7	0.857143	0.364	-4.60094	-4.57059	0.491096	-3.40054	3.13133	3.43872	97.6732	0.322489	2.44872	Training	2.67737	2.57782	Train	2.54393	2.51751	2.5729	2.42043	2.43962
389	Carbofuran	CNC(=O)Oc1cccc2c1OC(C)(C)C2	1.6	Training	221.11	0.979156	4	1	47.56	3	2	9	4	11	0.272727	0.417	-4.66714	-4.45292	0.0783481	-2.88636	2.13646	2.10482	61.4335	0.269342	43.1813	Test	2.52623	2.38156	Train	2.41582	2.26504	2.39915	2.31359	2.32037
390	Trifluralin	CCCN(CCC)c1c([N+](=O)[O-])cc(C(F)(F)F)cc1[N+](=O)[O-]	4.2	Training	335.11	1.12446	7	0	89.52	8	1	6	10	8	1	0.538	-4.64889	-4.56293	0.896118	-6.57344	4.66761	5.28951	99.447	0.198416	0.58944	Training	3.99275	3.90275	Train	4.10233	4.29863	4.2579	4.14288	4.16071
391	Atratone	CCN=c1[nH]c(OC)nc(=NC(C)C)[nH]1	2.6	Training	211.14	0.998163	6	2	78.42	3	1	6	6	8	0.375	0.667	-4.80186	-4.53407	0.127657	-1.65862	1.49206	1.43585	95.7457	0.393702	4.64804	Training	1.93688	1.98999	Test	1.90698	1.84306	1.90302	1.87797	1.82648
392	Prometon	COc1nc(=NC(C)C)[nH]c(=NC(C)C)[nH]1	2.6	Training	225.16	0.983986	6	2	78.42	3	1	6	6	8	0.375	0.7	-4.74197	-4.63052	0.17244	-2.04456	1.78183	1.68113	96.9714	0.504716	3.46171	Training	2.08974	2.14165	Train	2.03483	1.96007	2.0227	1.98968	1.907
393	N,N′-Diethylhydrazine	CCNNCC	1.2	Training	88.1	0.88335	2	2	24.06	3	0	0	2	0	0	1	-4.75352	-4.8972	0.0389522	1.2805	-0.312073	-0.27597	21.9306	0.359001	81.6041	Training	0.484112	0.816513	Train	0.54504	0.679435	0.805188	0.776923	0.515076
394	Aldicarb sulfoxide	CNC(=O)ON=CC(C)(C)[S+](C)[O-]	0.6	Training	206.07	1.07761	5	1	73.75	5	0	0	6	2	2.5	0.714	-4.59338	-4.5954	0.793214	-0.562298	-0.397786	-0.51369	28.266	-0.0969613	69.6833	Training	0.600307	0.734706	Train	0.905182	1.03725	0.890043	0.97333	1.12048
395	Aldicarb sulfone	CNC(=O)ON=CC(C)(C)S(C)(=O)=O	0.7	Training	222.07	1.11025	6	1	84.83	5	0	0	7	4	1.25	0.714	-4.60821	-4.63318	0.972418	-0.769236	-0.233248	-0.582248	45.5593	-0.212487	47.9819	Training	0.599657	0.725045	Train	1.00762	1.10427	1.09893	1.03854	1.20748
396	Bromoxynil	N#Cc1cc(Br)c(O)c(Br)c1	2.3	Training	274.86	1.65335	2	1	44.02	0	1	6	4	7	0	0	-5.08074	-4.7208	0.998682	-3.35305	2.08906	2.62539	94.9304	0.205491	5.39476	Training	2.53546	2.36285	Train	2.52469	2.47805	2.49831	2.48705	2.35175
397	Bromoxynil octanoate	CCCCCCCC(=O)Oc1c(Br)cc(C#N)cc1Br	4	Training	400.96	1.29023	3	0	50.09	8	1	6	5	8	1	0.467	-4.95035	-4.64139	0.248179	-6.33724	4.11372	5.19053	99.3935	0.333767	0.756133	Training	3.93175	3.75476	Train	3.96265	3.99188	4.02431	4.07273	4.23192
398	Pyrazon	Nc1cnn(-c2ccccc2)c(=O)c1Cl	2.1	Training	221.04	1.07522	4	2	60.91	1	2	6	5	13	0.0769231	0	-5.01036	-4.59106	0.019664	-2.94066	1.11619	0.93128	87.5784	0.257575	12.9714	Test	2.25392	2.27475	Train	2.1755	2.01504	2.1076	2.04945	1.9285
399	Monolinuron	CON(C)C(=O)Nc1ccc(Cl)cc1	2.2	Training	214.05	1.07077	4	1	41.57	4	1	6	5	7	0.571429	0.222	-4.63809	-4.69542	0.251561	-2.60236	2.22779	2.28653	74.5925	0.0471841	27.4442	Training	2.32122	2.06328	Validation	2.21963	2.1572	2.20674	2.17371	2.07308
400	Diamidafos	CNP(=O)(NC)Oc1ccccc1	1.5	Training	200.07	1.05378	4	2	50.36	4	1	6	5	7	0.571429	0.25	-5.65353	-4.97874	0.535276	-1.57378	1.01366	0.949375	31.4527	-0.0149463	63.3576	Training	1.56078	1.37303	Train	1.60974	1.57707	1.60896	1.57744	1.54275
401	Nitrofen	O=[N+]([O-])c1ccc(Oc2ccc(Cl)cc2Cl)cc1	3.7	Test	282.98	1.13953	4	0	52.37	3	2	6	6	13	0.230769	0	-4.83166	-4.80668	0.406349	-5.55789	4.15667	4.50772	98.862	0.041894	0.581218	Training	3.89238	3.92646	Train	3.78363	3.8265	3.75618	3.77973	3.77421
402	Chlornitrofen	O=[N+]([O-])c1ccc(Oc2c(Cl)cc(Cl)cc2Cl)cc1	3.9	Training	316.94	1.20262	4	0	52.37	3	2	6	7	13	0.230769	0	-4.93096	-4.82799	0.364084	-6.08606	4.33951	4.90922	99.0156	-0.127784	0.665154	Training	4.18401	4.27218	Train	4.07914	4.17616	4.10161	4.08591	4.177
403	Dimethyl 2,3,5,6-Tetrachloroterephthalate	COC(=O)c1c(Cl)c(Cl)c(C(=O)OC)c(Cl)c1Cl	3.7	Training	329.9	1.28977	4	0	52.6	4	1	6	8	8	0.5	0.2	-4.97498	-4.78911	0.243828	-5.98238	3.49764	4.22354	99.0854	-0.243878	0.50559	Training	3.78588	3.75981	Train	3.68739	3.75288	3.78961	3.69033	4.03121
404	Benfluralin	CCCCN(CC)c1c([N+](=O)[O-])cc(C(F)(F)F)cc1[N+](=O)[O-]	4	Training	335.11	1.12446	7	0	89.52	8	1	6	10	8	1	0.538	-4.68243	-4.55705	0.944454	-6.35726	4.54203	5.07463	99.3685	0.152809	0.499869	Test	3.85957	3.97105	Train	3.96566	4.1395	4.10463	3.95198	4.08266
405	Chlorothalonil	N#Cc1c(Cl)c(Cl)c(Cl)c(C#N)c1Cl	3.2	Test	263.88	1.3015	2	0	47.58	0	1	6	6	8	0	0	-4.93508	-4.73873	0.193209	-5.37877	2.50906	2.9119	95.5186	0.418101	4.23455	Test	3.32547	3.62993	Test	3.198	3.07482	3.20829	3.02396	3.46967
406	Atrazine	CCN=c1[nH]c(Cl)nc(=NC(C)C)[nH]1	2.2	Training	215.09	1.07195	5	2	69.19	2	1	6	6	8	0.25	0.625	-4.91953	-4.65191	0.303015	-1.98854	1.63734	1.57544	95.9253	0.314388	4.17951	Training	2.04942	2.02539	Validation	2.02507	1.94247	2.01192	1.9847	1.89071
407	Ipazine	CCN(CC)c1nc(=NC(C)C)nc(Cl)[nH]1	3.1	Training	243.13	1.03352	5	1	57.17	4	1	6	6	7	0.571429	0.7	-4.68885	-4.7805	0.000505981	-2.95984	2.64772	2.95321	97.0241	0.320193	2.96859	Training	2.72974	2.6697	Train	2.60324	2.54299	2.56052	2.57297	2.45233
408	Trietazine	CCN=c1nc(Cl)[nH]c(N(CC)CC)n1	2.8	Training	229.11	1.05121	5	1	57.17	4	1	6	6	7	0.571429	0.667	-4.74239	-4.75404	0.0147096	-2.56911	2.19072	2.40124	96.628	0.276196	3.21777	Training	2.45061	2.46007	Validation	2.33532	2.26613	2.30765	2.28707	2.18643
409	Dicamba	COc1c(Cl)ccc(Cl)c1C(=O)O	1.5	Training	219.97	1.19151	3	1	46.53	2	1	6	5	7	0.285714	0.125	-4.84873	-4.77721	0.743345	-2.17662	1.64129	2.02381	97.1773	-0.848171	2.37817	Training	2.09654	2.01154	Train	2.10644	2.04153	2.09403	2.06285	1.96623
410	Picloram	N=c1c(Cl)c(Cl)[nH]c(C(=O)O)c1Cl	1.3	Training	239.93	1.34462	4	3	76.94	1	1	6	7	8	0.125	0	-4.98958	-4.80364	0.999155	-3.003	1.28585	1.25607	98.1551	-0.770977	1.51875	Training	2.02543	1.80666	Train	2.12943	1.95663	2.07175	1.99941	1.96953
411	Chlorthiamid	NC(=S)c1c(Cl)cccc1Cl	2.3	Test	204.95	1.20238	1	2	26.02	1	1	6	4	7	0.142857	0	-4.67022	-4.7997	0.0430063	-2.21683	1.49454	1.23081	97.1565	-0.172009	2.28447	Test	2.02554	1.96398	Validation	1.94702	1.84277	1.77045	1.92024	1.76673
412	Propachlor	CC(C)N(C(=O)CCl)c1ccccc1	2.4	Training	211.08	0.983102	2	0	20.31	4	1	6	3	7	0.571429	0.364	-4.69516	-4.79804	0.0227119	-2.78606	2.14866	2.09222	78.1196	-0.0214853	23.5974	Training	2.28938	2.21851	Train	2.13056	2.02076	1.99731	2.05498	1.97643
413	Methyl 3,4-dichlorophenylcarbamate	COC(=O)Nc1ccc(Cl)c(Cl)c1	2.7	Training	218.99	1.17219	3	1	38.33	3	1	6	5	7	0.428571	0.125	-4.89013	-4.76369	0.381862	-3.06401	3.10403	3.19926	98.9669	-0.0148882	0.613898	Training	2.748	2.48323	Train	2.65506	2.60114	2.62125	2.65359	2.53576
414	Vernolate	CCCCCC1OC1C/C=C\CCCCCCCC(=O)O	2.4	Training	296.24	0.891147	3	1	49.83	14	1	3	3	5	2.8	0.833	-5.1209	-4.72931	0.0279161	-3.67909	3.5345	5.488	96.9781	-0.0386179	3.02451	Training	3.23681	2.95488	Test	3.22622	3.32885	3.12512	3.22114	3.0384
415	Nitrapyrin	Clc1cccc(C(Cl)(Cl)Cl)n1	2.6	Test	228.9	1.36488	1	0	12.89	1	1	6	5	6	0.166667	0.167	-4.81472	-4.6768	0.995789	-3.52094	3.0158	3.12323	98.913	0.10733	0.890914	Training	2.73418	2.61104	Train	2.72948	2.65044	2.68851	2.69114	2.55585
416	Methyl-N-phenylcarbamate	CNC(=O)Oc1ccccc1	1.7	Training	151.06	0.965861	3	1	38.33	3	1	6	3	7	0.428571	0.125	-4.59401	-4.27222	0.470613	-1.49378	1.3876	1.27977	41.2556	0.0871382	48.331	Training	1.66238	1.54432	Validation	1.63473	1.58804	1.53938	1.57793	1.61627
417	Chlorbufam	C#CC(C)OC(=O)Nc1cccc(Cl)c1	2.2	Training	223.04	1.02206	3	1	38.33	4	1	6	4	8	0.5	0.182	-4.54201	-4.64969	0.575883	-2.69172	2.91317	2.77238	98.6281	0.0943092	1.25921	Training	2.39336	2.12907	Train	2.31	2.26184	2.31658	2.24049	2.20045
418	4-Bromophenylurea	NC(=O)Nc1ccc(Br)cc1	2.1	Training	213.97	1.33237	3	3	55.12	2	1	6	4	7	0.285714	0	-5.08044	-5.08333	0.487528	-1.6736	2.0949	1.96972	85.3876	0.0744216	15.5358	Training	2.01476	1.84486	Train	1.99125	1.96963	2.01059	1.98497	1.9845
419	3-Chlorophenylurea	NC(=O)Nc1cccc(Cl)c1	2	Training	170.02	1.08624	3	3	55.12	2	1	6	4	7	0.285714	0	-5.07208	-5.15348	0.733752	-2.03416	1.91913	1.84544	94.7302	0.0362381	4.25954	Training	1.97608	1.81434	Train	1.97419	1.92371	1.98782	1.91732	1.87604
420	Chloroxuron	CN(C)C(=O)Nc1ccc(Oc2ccc(Cl)cc2)cc1	3.5	Training	290.08	1.00998	4	1	41.57	5	2	6	5	13	0.384615	0.133	-4.88925	-4.59935	0.743978	-4.93343	3.58243	3.69735	87.5997	0.333602	9.69364	Training	3.26726	3.39931	Train	3.15882	3.13357	3.09849	3.0601	3.07913
421	Siduron	CC1CCCCC1NC(=O)Nc1ccccc1	2.5	Training	232.16	0.914645	3	2	41.13	4	2	6	3	13	0.307692	0.5	-4.83192	-4.58782	0.154177	-4.49171	3.46865	3.47147	86.5853	0.129181	13.7962	Training	3.24056	3.43239	Train	3.10421	2.98012	3.03738	3.00509	2.96033
422	Butylate	CCSC(=O)N(CC(C)C)CC(C)C	2.9	Training	217.15	0.926124	2	0	20.31	7	0	0	3	1	7	0.909	-4.757	-4.77006	6.98372e-06	-3.64472	3.55114	4.0437	99.704	0.752825	0.767808	Training	2.87903	2.72284	Train	2.73094	2.72362	2.792	2.80681	2.67207
423	2,6-Dichlorobenzamide	NC(=O)c1c(Cl)cccc1Cl	0.5	Test	188.97	1.17566	2	2	43.09	1	1	6	4	7	0.142857	0	-4.6814	-4.83492	0.0429312	-2.14572	0.911898	0.736938	93.1586	-0.174953	5.96536	Training	1.83526	1.8032	Train	1.76969	1.66984	1.46825	1.75326	1.57032
424	Methiocarb	CNC(=O)Oc1cc(C)c(SC)c(C)c1	2.3	Training	225.08	0.992433	3	1	38.33	4	1	6	4	7	0.571429	0.364	-5.15061	-4.84685	0.772297	-3.90778	2.93539	2.88154	94.695	0.655004	3.63386	Training	2.62345	2.42071	Train	2.53351	2.46082	2.56389	2.38752	2.50708
425	4,4′-Dichlorobiphenyl	Clc1ccc(-c2ccc(Cl)cc2)cc1	4.3	Test	222	1.03933	0	0	0	1	2	6	2	12	0.0833333	0	-4.52159	-4.76573	0.905517	-5.9022	3.93192	4.89079	98.5585	0.286055	0.483292	Training	3.92729	4.07843	Test	3.96821	4.15356	3.93705	4.14759	4.08131
426	2-Chlorobiphenyl	Clc1ccccc1-c1ccccc1	3.5	Test	188.04	0.947841	0	0	0	1	2	6	1	12	0.0833333	0	-4.46999	-4.72174	0.288099	-4.34554	3.76872	4.24323	97.5407	-0.0600949	1.44813	Training	3.52036	3.29963	Train	3.53026	3.72944	3.53424	3.67364	3.67277
427	3-Chlorobiphenyl	Clc1cccc(-c2ccccc2)c1	4.4	Test	188.04	0.947841	0	0	0	1	2	6	1	12	0.0833333	0	-4.28439	-4.66323	0.253084	-4.59697	3.94678	4.4505	98.4649	-0.0914529	0.713439	Training	3.6543	3.90206	Test	3.6896	3.88079	3.68297	3.83296	3.82253
428	2,6-dinitro-N-n-propyl-trifluoro-p-toluidine	CCCNc1c([N+](=O)[O-])cc(C(F)(F)F)cc1[N+](=O)[O-]	3.6	Training	293.06	1.19066	7	1	98.31	6	1	6	10	8	0.75	0.4	-4.71623	-4.60906	0.932222	-4.68154	3.6706	3.749	99.4943	-0.0885047	0.415535	Training	3.14168	3.54043	Train	3.17028	3.19874	3.16416	3.07304	3.38978
429	EPN	CCOP(=S)(Oc1ccc([N+](=O)[O-])cc1)c1ccccc1	3.1	Training	323.04	1.07814	5	0	61.6	6	2	6	7	14	0.428571	0.143	-4.5119	-4.19988	0.214865	-5.37824	4.05421	4.24763	98.5419	-0.0157839	0.922831	Test	3.71418	3.79922	Train	3.52488	3.56962	3.50791	3.50172	3.48052
430	Ethyl 1-naphthaleneacetate	CCOC(=O)Cc1cccc2ccccc12	2.5	Training	214.1	0.909713	2	0	26.3	4	2	10	2	12	0.333333	0.214	-4.4575	-4.35283	0.123715	-3.85189	3.42751	3.28516	89.7285	0.0230853	15.1811	Training	3.02291	2.80022	Train	2.8967	2.77527	2.87614	2.8088	2.83614
431	2,3,5,6-Tetrachloroterephthalic acid	O=C(O)c1c(Cl)c(Cl)c(C(=O)O)c(Cl)c1Cl	3.5	Training	301.87	1.36475	4	2	74.6	2	1	6	8	8	0.25	0	-4.87528	-4.77026	0.125063	-1.85967	1.1485	2.6367	99.2356	-0.910675	0.852534	Training	2.51174	2.54745	Train	2.45367	2.35238	2.3741	2.4194	2.43963
432	3,4-Dichloroacetanilide	CC(=O)Nc1ccc(Cl)c(Cl)c1	2.3	Test	202.99	1.14019	2	1	29.1	2	1	6	4	7	0.285714	0.125	-4.63512	-4.70899	0.515431	-3.25231	2.69309	2.80185	98.1743	-0.048178	1.43514	Training	2.6212	2.4992	Test	2.52636	2.46184	2.51714	2.49233	2.37819
433	Hydroxyatrazine	CCN=c1[nH]c(=O)[nH]c(=NC(C)C)[nH]1	3	Test	197.13	1.01492	6	3	89.16	2	1	6	6	9	0.222222	0.625	-5.39699	-4.63354	0.844484	-1.54341	0.614592	0.664299	94.1288	0.133008	6.47477	Test	1.4881	1.52915	Train	1.6566	1.58034	1.68045	1.62374	1.5202
434	Fluometuron	CN(C)C(=O)Nc1cccc(C(F)(F)F)c1	2	Training	232.08	1.09782	3	1	32.34	4	1	6	6	7	0.571429	0.3	-4.60736	-4.90537	0.827713	-3.17759	2.69829	2.4561	70.4911	0.340821	30.8454	Training	2.37165	2.29424	Train	2.36167	2.28179	2.33199	2.25041	2.17271
435	Molinate	CCSC(=O)N1CCCCCC1	1.9	Test	187.1	0.977925	2	0	20.31	3	1	7	3	8	0.375	0.889	-4.62616	-4.77459	0.0561711	-2.57401	2.65454	2.88982	98.9113	0.504497	1.34626	Test	2.56597	2.30926	Test	2.44869	2.36915	2.4624	2.43444	2.43918
436	Octachloronaphthalene	Clc1c(Cl)c(Cl)c2c(Cl)c(Cl)c(Cl)c(Cl)c2c1Cl	5.9	Training	399.75	1.46477	0	0	0	0	2	10	8	11	0	0	-5.00141	-4.77344	0.466914	-9.23028	4.89582	7.55053	98.5355	0.641431	0.668747	Training	5.89276	5.63006	Train	6.35691	6.06511	5.77918	5.7756	5.65962
437	Diallate	CC(C)N(C(=O)SC/C(Cl)=C/Cl)C(C)C	3.3	Training	269.04	1.09829	2	0	20.31	6	0	0	5	2	3	0.7	-4.76164	-4.76812	0.00205676	-4.67919	3.68023	4.23627	99.0871	0.119811	0.799906	Training	3.26092	3.36733	Train	3.18555	3.22525	3.27621	3.34773	3.40731
438	Triallate	CC(C)N(C(=O)SCC(Cl)=C(Cl)Cl)C(C)C	3.4	Training	303	1.16461	2	0	20.31	6	0	0	6	2	3	0.7	-4.83646	-4.77817	0.0238613	-5.0329	3.9045	4.54413	99.3189	0.0932409	0.571673	Training	3.46669	3.53406	Train	3.4383	3.5117	3.53583	3.64906	3.73137
439	Pentanochlor	CCCC(C)C(=O)Nc1ccc(C)c(Cl)c1	2.8	Training	239.11	0.959125	2	1	29.1	5	1	6	3	7	0.714286	0.462	-4.78768	-4.67523	0.657167	-4.38615	3.84534	4.07135	98.7515	0.157991	0.838931	Training	3.09999	2.62006	Train	3.00317	2.99656	3.06181	2.91202	3.0069
440	Phosalone	CCOP(=S)(OCC)SCn1c(=O)oc2cc(Cl)ccc21	3	Training	366.99	1.19672	5	0	53.6	7	2	9	9	12	0.583333	0.417	-4.64631	-4.74379	0.00645367	-5.20964	3.90091	4.0798	99.2579	-0.058519	0.41925	Training	3.6947	3.74992	Train	3.41465	3.50984	3.42662	3.42607	3.3405
441	Propargite	C#CCOS(=O)OC1CCCCC1Oc1ccc(C(C)(C)C)cc1	3.6	Training	350.16	0.97117	4	0	44.76	7	2	6	5	14	0.5	0.579	-4.81721	-4.96082	0.0658827	-5.90417	3.91675	4.69544	98.8497	0.0380186	0.735119	Training	3.91421	3.77462	Train	3.79725	3.72986	3.75846	3.76113	3.82281
442	3,4-Dichlorophenylurea	NC(=O)Nc1ccc(Cl)c(Cl)c1	2.5	Training	203.99	1.18784	3	3	55.12	2	1	6	5	7	0.285714	0	-5.05099	-5.05532	0.807278	-3.25344	2.48214	2.44646	97.7375	0.0426486	1.99605	Training	2.44634	2.31857	Train	2.4109	2.31969	2.38871	2.32967	2.22891
443	Mirex	ClC1(Cl)C2(Cl)C3(Cl)C4(Cl)C(Cl)(Cl)C5(Cl)C3(Cl)C1(Cl)C5(Cl)C24Cl	6	Test	539.63	1.67969	0	0	0	0	6	0	12	14	0	1	-4.90405	-4.6874	0.999998	-5.63347	4.22405	5.78673	98.5953	-0.0610545	1.06574	Training	5.12894	5.56745	Train	4.26498	4.99001	4.51919	4.93159	5.21344
444	Xylycarb	CNC(=O)Oc1ccc(C)c(C)c1	1.7	Training	179.09	0.937687	3	1	38.33	3	1	6	3	7	0.428571	0.3	-4.87176	-4.54885	0.284862	-2.46081	1.98914	2.01047	65.4693	0.428774	35.2791	Test	2.16771	2.04968	Test	2.04916	1.96018	1.9932	1.98705	1.94018
445	Benzaloxime-N-methylcarbamate	CNC(=O)O/N=C/c1ccccc1	1.8	Training	178.07	0.978108	4	1	50.69	4	1	6	4	8	0.5	0.111	-4.49371	-4.33202	0.359689	-2.22203	1.77131	1.61089	92.8214	-0.622466	7.38184	Training	1.94373	1.75576	Validation	1.86721	1.80367	1.83197	1.80467	1.76042
446	Oxythioquinox	Cc1ccc2nc3sc(=O)sc3nc2c1	3.4	Training	233.99	1.12587	3	0	42.85	0	3	13	5	16	0	0.1	-4.71724	-4.44167	0.214327	-4.92081	3.44174	3.27072	98.4612	-0.525791	0.916389	Training	3.62939	3.66085	Test	3.48017	3.33267	3.34231	3.41982	3.41055
447	Tetrachloroguaiacol	COc1c(O)c(Cl)c(Cl)c(Cl)c1Cl	2.9	Training	259.9	1.35656	2	1	29.46	1	1	6	6	6	0.166667	0.143	-5.0335	-4.74571	0.916058	-4.43865	2.92302	4.28814	97.8901	-0.30957	1.75649	Training	3.38638	2.77102	Test	3.39104	3.31595	3.39866	3.47019	3.34163
448	Etridiazole	CCOc1nc(C(Cl)(Cl)Cl)ns1	3	Training	245.92	1.39622	3	0	35.01	3	1	5	7	5	0.6	0.6	-4.59803	-4.62324	0.996036	-3.52339	3.14853	3.30821	99.2025	0.124068	0.639838	Test	2.77406	2.59141	Train	2.79375	2.70127	2.72884	2.71753	2.56966
449	6-Aminochrysene	Nc1cc2c3ccccc3ccc2c2ccccc12	5.2	Training	243.1	0.890714	1	2	26.02	0	4	18	1	21	0	0	-4.72024	-4.55632	0.171843	-6.33623	3.76673	4.93172	96.8541	0.452545	3.58961	Training	4.54645	4.65986	Train	4.66125	4.77665	4.64582	4.85447	4.85433
450	4,5,6-Trichloroguaiacol	COc1cc(Cl)c(Cl)c(Cl)c1O	2.9	Training	225.94	1.28101	2	1	29.46	1	1	6	5	6	0.166667	0.143	-5.01289	-4.74123	0.638644	-3.40114	2.74847	3.4025	98.318	-0.396079	1.25672	Training	2.90664	2.86064	Train	2.85502	2.79664	2.80821	2.88679	2.72902
451	1,4-Dichloro-2,5-dimethoxybenzene	COc1cc(Cl)c(OC)cc1Cl	3.1	Training	205.99	1.15426	2	0	18.46	2	1	6	4	6	0.333333	0.25	-4.85517	-4.74508	0.00821495	-4.16409	3.16327	3.28443	96.728	0.401896	2.97368	Training	3.11433	2.95968	Train	3.00012	2.89452	2.9808	2.94404	2.8378
452	Trimethacarb	CNC(=O)Oc1cc(C)cc(C)c1C	2.6	Training	193.11	0.927133	3	1	38.33	3	1	6	3	7	0.428571	0.364	-4.62925	-4.48566	0.404724	-3.03355	2.55314	2.54419	89.0519	0.455224	9.95451	Test	2.44052	2.17498	Train	2.31153	2.22705	2.31104	2.23727	2.18174
453	Chlorpyrifos	CCOP(=S)(OCC)Oc1nc(Cl)c(Cl)cc1Cl	3.9	Training	348.93	1.2967	4	0	40.58	6	1	6	9	7	0.857143	0.444	-4.5948	-4.85597	0.0254442	-5.59476	4.03994	4.64603	99.4459	0.012613	0.320837	Training	3.86049	3.92994	Test	3.74186	3.89587	3.82275	3.88189	3.93455
454	Captafol	Oc1c2c(c(O)n1SC(Cl)(Cl)C(Cl)Cl)CC=CC2	3.3	Training	346.91	1.31194	3	2	45.39	3	2	9	8	10	0.3	0.4	-5.08194	-4.76437	0.971956	-4.89055	3.50757	3.91068	98.5967	-0.0563005	1.17351	Training	3.45346	3.61478	Train	3.38337	3.39875	3.32484	3.34755	3.25095
455	3-Bromophenylurea	NC(=O)Nc1cccc(Br)c1	2.1	Test	213.97	1.33237	3	3	55.12	2	1	6	4	7	0.285714	0	-5.13059	-5.00974	0.659249	-2.23259	2.184	2.03378	95.4631	0.112788	2.80086	Test	2.10335	1.98661	Test	2.07315	2.0184	2.07968	2.02499	1.96664
456	Metobromuron	CON(C)C(=O)Nc1ccc(Br)cc1	2.1	Training	258	1.26486	4	1	41.57	4	1	6	5	7	0.571429	0.222	-4.79946	-4.62292	0.207184	-2.68196	2.32067	2.30242	83.5356	0.0765486	18.9846	Training	2.35494	2.03153	Train	2.24491	2.17947	2.22854	2.19628	2.09109
457	Fensulfothion sulfide	CCOP(=S)(OCC)Oc1ccc(SC)cc1	3.2	Training	292.04	1.0997	3	0	27.69	7	1	6	6	7	1	0.455	-4.60851	-4.82901	0.00541106	-4.59232	3.62618	3.83728	98.3952	-0.170977	1.20063	Test	3.23949	3.46426	Validation	3.10384	3.12352	3.08867	3.12291	3.05406
458	Tetrapropyl dithiopropylphosphate	CCCOP(=S)(OCCC)OP(=S)(OCCC)OCCC	3.8	Training	378.09	1.12282	5	0	46.15	14	0	0	9	2	7	1	-4.71398	-4.5941	0.000913693	-4.56429	3.95929	4.45039	98.7225	0.0580423	0.588537	Training	3.08514	3.70614	Train	3.1257	3.25766	3.13206	3.31464	3.46617
459	Asulam	COC(=O)NS(=O)(=O)c1ccc(N)cc1	2	Training	230.04	1.1305	6	3	98.49	4	1	6	7	9	0.444444	0.125	-5.42858	-4.34857	0.99062	-1.88659	0.498178	-0.0989895	58.2958	-0.664848	31.7394	Training	1.18808	1.48436	Train	1.48551	1.40334	1.53826	1.40311	1.43386
460	Temephos	COP(=S)(OC)Oc1ccc(Sc2ccc(OP(=S)(OC)OC)cc2)cc1	5	Training	465.99	1.16415	6	0	55.38	10	2	6	11	14	0.714286	0.25	-4.91134	-4.77632	1.99603e-05	-6.43641	4.61964	5.33371	98.882	-0.109601	0.183196	Training	4.31945	4.83897	Train	4.01193	4.26383	4.22691	4.34517	4.21577
461	Pipron	CC1CCCCN1CCCOC(=O)c1ccc(Cl)c(Cl)c1	3.7	Test	329.09	1.03934	3	0	29.54	6	2	6	5	13	0.461538	0.562	-4.87623	-4.86804	0.0497111	-4.31079	3.67018	4.48899	91.9747	0.636644	7.56442	Test	3.56869	3.03747	Train	3.43685	3.4444	3.3347	3.45765	3.38957
462	2,3,5,6-Tetrachloroaniline	Nc1c(Cl)c(Cl)cc(Cl)c1Cl	3.9	Training	228.9	1.36488	1	2	26.02	0	1	6	5	6	0	0	-4.81713	-4.70465	0.201214	-4.45097	3.26247	4.03986	97.6995	0.252931	1.78118	Training	3.50782	4.28294	Test	3.47362	3.42834	3.43766	3.50331	3.401
463	3-(3,4-Dichlorophenyl)-1-methylurea	CNC(=O)Nc1ccc(Cl)c(Cl)c1	2.5	Test	218	1.15327	3	2	41.13	3	1	6	5	7	0.428571	0.125	-4.91807	-4.72687	0.73869	-4.0363	2.91912	2.73799	95.4395	0.183716	3.19097	Training	2.68221	2.57609	Train	2.60491	2.52651	2.61139	2.49581	2.59925
464	4-Biphenylmethanol	OCc1ccc(-c2ccccc2)cc1	2.6	Training	184.09	0.879707	1	1	20.23	2	2	6	1	12	0.166667	0.077	-4.63181	-4.49644	0.0575085	-2.9549	2.87383	2.77244	95.953	0.245906	6.27132	Training	2.73512	2.57319	Train	2.66157	2.64079	2.79482	2.65257	2.73612
465	TEDP	CCOP(=S)(OCC)OP(=S)(OCC)OCC	2.7	Training	322.02	1.2036	5	0	46.15	10	0	0	9	2	5	1	-4.30047	-4.80925	0.000104847	-4.1378	3.52684	3.92935	98.6599	-0.0659639	0.619408	Test	2.99027	3.24448	Validation	2.93668	3.06792	2.9764	3.12511	3.15864
466	Fenobucarb	CCC(C)c1ccccc1OC(=O)NC	1.7	Training	207.13	0.918198	3	1	38.33	5	1	6	3	7	0.714286	0.417	-4.84811	-4.57809	0.0778853	-2.95988	2.64643	2.75281	94.2089	0.368338	4.60259	Training	2.50067	2.30397	Train	2.34185	2.26011	2.30785	2.27423	2.22524
467	Metizolin	O=C(O)Cn1c(=O)sc2cccc(Cl)c21	1.5	Training	242.98	1.1852	4	1	59.3	2	2	9	6	12	0.166667	0.111	-5.61705	-4.65398	0.60831	-2.1398	1.32544	1.30119	98.7862	-0.714088	0.791186	Training	2.05153	2.03259	Train	2.09512	1.93355	2.0016	2.02863	1.9247
468	Methyl-N-(3-chlorophenyl)carbamate	COC(=O)Nc1cccc(Cl)c1	2.2	Test	185.02	1.07814	3	1	38.33	3	1	6	4	7	0.428571	0.125	-4.68184	-4.79826	0.439829	-2.17173	2.53311	2.42849	98.8795	-0.0794384	0.700524	Training	2.24729	2.15137	Test	2.17661	2.13052	2.18678	2.14878	2.13443
469	Dipropetryn	CCSc1nc(=NC(C)C)[nH]c(=NC(C)C)[nH]1	3.1	Training	255.15	0.997306	5	2	69.19	4	1	6	6	8	0.5	0.727	-4.73872	-4.68438	0.0157323	-2.77569	2.74358	2.56543	98.0614	0.889547	2.47642	Test	2.55038	2.50585	Test	2.42699	2.3595	2.39301	2.37828	2.26213
470	6-Chloropicolinic acid	O=C(O)c1cccc(Cl)n1	1.2	Training	156.99	1.14576	3	1	50.19	1	1	6	4	7	0.142857	0	-4.8342	-4.62383	0.871571	-1.14808	0.986541	1.12149	96.7411	-0.796777	2.53973	Training	1.54655	1.5761	Train	1.66534	1.67789	1.69141	1.64398	1.63318
471	Nitralin	CCCN(CCC)c1c([N+](=O)[O-])cc(S(C)(=O)=O)cc1[N+](=O)[O-]	2.9	Test	345.1	1.09241	9	0	123.66	8	1	6	10	10	0.8	0.538	-4.66741	-4.52169	0.992171	-5.28721	3.19097	3.3289	99.3987	-0.136113	1.31239	Training	3.00931	3.10042	Test	3.0949	3.0592	3.07777	2.88137	3.58106
472	1-Naphthalenemethanol	OCc1cccc2ccccc12	2.3	Training	158.07	0.891503	1	1	20.23	1	2	10	1	11	0.0909091	0.091	-4.69157	-4.51156	0.139048	-1.77293	2.4536	2.25128	89.2681	0.201688	12.0326	Training	2.33364	2.48848	Train	2.3251	2.45689	2.54278	2.39723	2.53698
473	Carboxin	CC1=C(C(=O)Nc2ccccc2)SCCO1	2.4	Test	235.07	1.00932	3	1	38.33	3	2	6	4	13	0.230769	0.25	-4.69972	-4.7002	0.189457	-3.03698	2.27035	2.00795	89.3983	0.153306	9.03929	Test	2.49182	2.23352	Train	2.38213	2.23742	2.33434	2.27823	2.23468
474	Oxycarboxin	CC1=C(C(=O)Nc2ccccc2)S(=O)(=O)CCO1	1.7	Training	267.06	1.06619	5	1	72.47	3	2	6	6	15	0.2	0.25	-4.70455	-4.77101	0.471604	-2.37676	0.769922	0.641539	88.9788	-0.48811	8.94858	Training	1.85716	1.90553	Train	1.89288	1.76095	1.8341	1.78582	1.67879
475	3-Chloro-4-methoxyaniline	COc1ccc(N)cc1Cl	1.9	Training	157.03	1.05986	2	2	35.25	1	1	6	3	6	0.166667	0.143	-4.68972	-4.64057	0.223912	-2.22735	1.72774	1.80111	90.1527	0.303692	8.21224	Training	2.15089	2.02095	Train	2.06487	1.99862	1.98297	2.05857	1.94847
476	Propyl-N-phenylcarbamate	CCCOC(=O)Nc1ccccc1	2.1	Training	179.09	0.937687	3	1	38.33	5	1	6	3	7	0.714286	0.3	-4.44187	-4.52868	0.226065	-2.60562	2.6824	2.50321	87.3119	0.160616	13.486	Training	2.30022	2.01054	Train	2.15624	2.08964	2.13467	2.07417	2.07207
477	Chlorpyrifos methyl	COP(=S)(OC)Oc1nc(Cl)c(Cl)cc1Cl	3.5	Training	320.89	1.3684	4	0	40.58	4	1	6	9	7	0.571429	0.286	-4.87096	-4.7405	0.15179	-4.98837	3.66433	4.07282	99.4186	-0.16782	0.321717	Test	3.58813	3.69196	Train	3.44773	3.55338	3.49028	3.49105	3.52
478	Terbacil	Cc1[nH]c(=O)n(C(C)(C)C)c(=O)c1Cl	1.7	Training	216.07	1.0668	4	1	54.86	1	1	6	5	8	0.125	0.556	-5.32206	-4.68391	0.20058	-2.66579	1.76794	1.75579	85.1585	0.423961	16.0734	Training	2.29095	2.06047	Train	2.20885	2.10058	2.17025	2.15235	2.01635
479	Terbuthylazine	CCN=c1[nH]c(Cl)nc(=NC(C)(C)C)[nH]1	2.3	Training	229.11	1.05121	5	2	69.19	2	1	6	6	8	0.25	0.667	-4.97633	-4.73059	0.209773	-2.12895	2.48367	2.3377	97.095	0.369081	3.32572	Training	2.37463	2.27783	Validation	2.31423	2.23084	2.28842	2.28755	2.24465
480	Bis(2-ethylhexyl)tetraphthalate	CCCCC(CC)COC(=O)c1ccc(C(=O)OCC(CC)CCCC)cc1	4.2	Test	390.28	0.892921	4	0	52.6	16	1	6	4	8	2	0.667	-4.91606	-4.71323	0.000606452	-5.97768	4.2886	7.03646	99.1641	0.62924	0.558595	Training	4.20097	4.73152	Test	4.56211	4.57127	4.33633	4.80341	4.36644
481	3,5,6-trichloro-2-pyridinol	O=c1[nH]c(Cl)c(Cl)cc1Cl	2.1	Training	196.92	1.36759	2	1	32.86	0	1	6	5	7	0	0	-4.99716	-4.77075	0.542491	-2.85037	1.43881	1.64538	98.1702	0.115221	1.36513	Training	2.23992	2.09101	Validation	2.20228	2.09945	2.1652	2.16045	1.9847
482	Monocrotophos	CNC(=O)C=C(C)OP(=O)(OC)OC	0	Training	223.06	1.12017	6	1	73.86	6	0	0	7	3	2	0.571	-4.88447	-4.7139	0.877695	0.712197	-0.206524	-0.295381	8.01325	-0.456487	89.7744	Training	0.385613	0.575688	Train	0.866509	1.12812	1.00257	0.977427	1.11504
483	3-Methyl-4-bromoaniline	Cc1cc(N)ccc1Br	2.3	Test	184.98	1.28957	1	2	26.02	0	1	6	2	6	0	0.143	-4.6942	-4.59271	0.264317	-2.17062	2.25425	2.56659	95.4877	0.260938	2.84279	Training	2.41452	2.38314	Train	2.34804	2.42821	2.3902	2.40698	2.37575
484	2,4,4′-Trichlorobiphenyl	Clc1ccc(-c2ccc(Cl)cc2Cl)cc1	4.6	Training	255.96	1.11866	0	0	0	1	2	6	3	12	0.0833333	0	-4.82581	-4.80569	0.744885	-6.08035	4.44673	5.54733	98.7755	0.222718	0.418841	Training	4.27157	4.38731	Train	4.37754	4.50089	4.30808	4.60542	4.47678
485	3-Chloro-4-methoxyacetanilide	COc1ccc(NC(C)=O)cc1Cl	2	Training	199.04	1.05364	3	1	38.33	3	1	6	4	7	0.428571	0.222	-4.62721	-4.63311	0.335687	-3.03563	1.92926	1.77389	96.0961	0.295788	3.29662	Test	2.21604	1.97894	Train	2.0972	1.99378	2.05639	2.01188	1.92956
486	Mecoprop	Cc1cc(Cl)ccc1OC(C)C(=O)O	1.3	Training	214.04	1.04924	3	1	46.53	3	1	6	4	7	0.428571	0.3	-4.64998	-4.67179	0.975121	-2.71078	2.2482	3.21811	98.5672	-0.739821	0.603638	Training	2.49166	2.25171	Train	2.47654	2.4181	2.45793	2.3705	2.36982
487	Pyroxychlor	COc1cc(C(Cl)(Cl)Cl)cc(Cl)n1	3.5	Training	258.91	1.33601	2	0	22.12	2	1	6	6	6	0.333333	0.286	-4.68667	-4.73306	0.881491	-3.89008	3.13911	3.48393	98.8085	0.192895	0.976213	Training	2.95478	2.81303	Train	2.93113	2.86317	2.90081	2.90267	2.78718
488	3-(4-Methylphenyl)-1,1-dimethylurea	Cc1ccc(NC(=O)N(C)C)cc1	1.5	Training	178.11	0.921905	3	1	32.34	3	1	6	3	7	0.428571	0.3	-4.50478	-4.54937	0.773359	-2.17261	1.54247	1.42415	41.9323	0.0605298	48.4742	Training	1.7681	1.68211	Train	1.74577	1.64032	1.74268	1.5924	1.65364
489	3-(4-Methoxyphenyl)-1,1-dimethylurea	COc1ccc(NC(=O)N(C)C)cc1	1.4	Training	194.11	0.960998	4	1	41.57	4	1	6	4	7	0.571429	0.3	-4.65155	-4.52019	0.677426	-1.73677	1.16667	1.03056	20.4253	-0.0237579	70.3218	Training	1.55301	1.53109	Train	1.58747	1.53234	1.57986	1.49472	1.52828
490	Chloramben methyl	COC(=O)c1cc(Cl)cc(N)c1Cl	2.7	Test	218.99	1.17219	3	2	52.32	2	1	6	5	7	0.285714	0.125	-4.66921	-4.64779	0.24475	-3.39519	2.62144	3.06283	97.6698	-0.107551	2.22857	Training	2.84732	2.6702	Test	2.74234	2.6706	2.7085	2.7209	2.59001
491	Prometryn	CSc1nc(=NC(C)C)[nH]c(=NC(C)C)[nH]1	2.9	Training	241.14	1.01089	5	2	69.19	3	1	6	6	8	0.375	0.7	-4.7748	-4.65667	0.0260536	-2.14824	2.17885	1.99827	97.6817	0.761623	2.73936	Training	2.26337	2.32063	Train	2.17913	2.09439	2.16617	2.1274	2.06954
492	Crotoxyphos(trans)	COP(=O)(OC)OC(C)=CC(=O)OC(C)c1ccccc1	2	Training	314.09	1.04165	6	0	71.06	8	1	6	7	9	0.888889	0.357	-4.72824	-4.61306	0.812306	-3.01779	2.72385	2.92609	97.2039	-0.439646	2.32688	Training	2.36569	2.14238	Train	2.39164	2.37048	2.34007	2.27879	2.15049
493	Mevinphos(cis)	COC(=O)C=C(C)OP(=O)(OC)OC	2	Training	224.04	1.1377	6	0	71.06	6	0	0	7	3	2	0.571	-4.81938	-4.63235	0.541242	0.208874	0.197144	0.0329194	30.2826	-0.34819	61.815	Training	0.695233	1.34356	Train	0.989623	1.22597	1.04401	1.16572	1.1821
494	Toxaphene	C=C1C(CCl)(CCl)C2(Cl)C(Cl)C(Cl)C1(Cl)C2(Cl)Cl	3.1	Test	407.81	1.43871	0	0	0	2	2	6	8	9	0.222222	0.8	-4.80672	-4.73529	0.961285	-5.97131	4.02229	5.24929	98.8893	0.037837	0.800365	Training	4.19481	4.1014	Train	4.16617	4.29465	4.23226	4.32309	4.25745
495	trans-1,3-Dichloropropene	Cl/C=C/CCl	1.4	Training	109.97	1.2464	0	0	0	1	0	0	2	1	1	0.333	-4.56772	-4.6949	0.150547	-1.54715	1.97559	1.95861	60.3578	0.265743	39.5906	Training	1.90693	1.79376	Train	1.72828	1.6241	1.43555	1.76378	1.59606
496	Methamidophos	COP(N)(=O)SC	0.7	Training	141	1.2811	3	2	52.32	2	0	0	5	1	2	1	-4.84027	-4.80001	0.197907	0.709212	-0.52574	-0.622387	13.9201	-0.139686	81.7393	Training	0.569009	0.705253	Test	0.775848	0.984486	0.700819	1.05179	0.928031
497	Terbufos sulfoxide	CCOP(=S)(OCC)SC[S+]([O-])C(C)(C)C	2.2	Training	304.04	1.14324	3	0	41.52	8	0	0	7	1	8	1	-4.59529	-4.76106	0.00203327	-2.75789	2.10512	1.90178	90.1724	0.389043	5.96462	Training	2.01616	1.86551	Train	1.91239	1.99873	1.94947	1.99285	1.964
498	Carbendazim	COC(=O)N=c1[nH]c2ccccc2[nH]1	2.4	Training	191.07	1.03563	5	2	70.24	2	2	9	5	12	0.166667	0.111	-4.91793	-4.62373	0.439399	-2.81424	1.40696	1.31162	66.1782	-0.0177037	34.3209	Training	2.20591	2.00006	Train	2.16829	2.01409	2.08779	2.07411	1.94822
499	Ancymidol	COc1ccc(C(O)(c2cncnc2)C2CC2)cc1	2.1	Test	256.12	0.96256	4	1	55.24	4	3	6	4	15	0.266667	0.333	-4.72289	-4.65811	0.447115	-2.42928	2.20405	1.79773	92.6661	0.31667	8.52535	Test	2.33298	2.00112	Train	2.28287	2.11619	2.22941	2.23261	2.29166
500	2,2′-Dichlorobiphenyl	Clc1ccccc1-c1ccccc1Cl	3.9	Training	222	1.03933	0	0	0	1	2	6	2	12	0.0833333	0	-4.58817	-4.75463	0.190312	-5.00263	3.94733	4.67353	98.6418	0.0786677	0.493125	Training	3.86326	3.82391	Train	3.91493	3.98641	3.85105	3.99877	3.99025
501	Terbufos	CCOP(=S)(OCC)SCSC(C)(C)C	2.8	Training	288.04	1.1201	2	0	18.46	8	0	0	6	1	8	1	-4.65829	-4.78298	0.00262768	-4.89859	3.80795	4.57516	98.5857	0.198107	1.27035	Training	3.36834	3.28198	Train	3.34117	3.43736	3.4238	3.56215	3.62668
502	3-Trifluoromethylphenylurea	NC(=O)Nc1cccc(C(F)(F)F)c1	2	Training	204.05	1.15407	3	3	55.12	3	1	6	6	7	0.428571	0.125	-5.00604	-5.40126	0.855726	-2.3816	2.45435	2.31057	90.6997	0.235855	7.97063	Training	2.19619	2.19227	Train	2.22893	2.14693	2.18292	2.15958	2.02151
503	3-Phenyl-1-cyclopropylurea	O=C(Nc1ccccc1)NC1CC1	1.7	Training	176.09	0.953687	3	2	41.13	4	2	6	3	10	0.4	0.3	-4.80996	-4.45959	0.847891	-2.85086	2.20701	1.98387	69.5885	0.0324421	26.3285	Test	2.19199	1.87343	Test	2.16744	2.04603	2.10312	2.00198	2.00236
504	3-Phenyl-1-cyclopentylurea	O=C(Nc1ccccc1)NC1CCCC1	1.9	Training	204.13	0.931109	3	2	41.13	4	2	6	3	12	0.333333	0.417	-4.7826	-4.50136	0.256723	-3.43165	2.79746	2.61027	80.6184	0.221928	19.3659	Test	2.69262	2.63005	Train	2.55899	2.43454	2.50585	2.45244	2.43092
505	Phosphamidon	CCN(CC)C(=O)C(Cl)=C(C)OP(=O)(OC)OC	0.9	Training	299.07	1.12335	6	0	65.07	8	0	0	8	3	2.66667	0.7	-4.66207	-4.75533	0.00954774	-0.999501	1.4005	1.49679	64.1964	0.116841	35.8725	Training	1.54703	1.54422	Train	1.56693	1.70487	1.638	1.74678	1.53258
506	Ethoprophos	CCCSP(=O)(OCC)SCCC	1.8	Training	242.06	1.09356	2	0	26.3	8	0	0	5	1	8	1	-4.69487	-4.67899	0.00168819	-3.08385	3.17235	3.7068	85.9762	0.0361618	15.02	Test	2.66334	2.44681	Test	2.53462	2.60355	2.58548	2.6687	2.40914
507	Chlorbromuron	CON(C)C(=O)Nc1ccc(Br)c(Cl)c1	2.7	Test	291.96	1.33202	4	1	41.57	4	1	6	6	7	0.571429	0.222	-4.89005	-4.69373	0.416257	-3.58473	2.92204	3.06381	89.9689	0.430539	8.64659	Test	2.78187	2.66035	Train	2.67817	2.64348	2.64806	2.63622	2.49309
508	Desmedipham	CCOC(=O)Nc1cccc(OC(=O)Nc2ccccc2)c1	3.2	Training	300.11	0.986419	6	2	76.66	8	2	6	6	14	0.571429	0.125	-4.65528	-4.32458	0.349903	-4.50497	3.39435	3.4203	96.9614	-0.181641	2.87843	Training	3.08802	3.36518	Test	2.91356	2.90003	2.83161	2.81088	2.71864
509	Phenmedipham	COC(=O)Nc1cccc(OC(=O)Nc2cccc(C)c2)c1	3.4	Training	300.11	0.986419	6	2	76.66	7	2	6	6	14	0.5	0.125	-4.69955	-4.60561	0.471925	-4.78587	3.44497	3.3945	98.4681	-0.29518	1.0176	Training	3.14625	3.33728	Validation	2.98492	2.9566	2.91617	2.86351	2.88142
510	Fensulfothion sulfone	CCOP(=S)(OCC)Oc1ccc(S(C)(=O)=O)cc1	2.2	Training	324.03	1.1444	5	0	61.83	7	1	6	8	9	0.777778	0.455	-4.57146	-4.76621	0.0409482	-3.59379	2.6455	2.52702	98.4957	-0.188639	1.25081	Training	2.62381	2.43334	Test	2.47527	2.47764	2.43938	2.42174	2.31106
511	Napropamide	CCN(CC)C(=O)C(C)Oc1cccc2ccccc12	2.7	Training	271.16	0.90922	3	0	29.54	6	2	10	3	12	0.5	0.353	-4.43773	-4.70714	0.00243537	-3.47645	3.39564	3.18515	98.5829	-0.0634517	1.45836	Training	2.8874	2.74056	Train	2.73373	2.61426	2.69467	2.62122	2.67076
512	Chlorotoluron	Cc1ccc(NC(=O)N(C)C)cc1Cl	2	Training	212.07	1.01757	3	1	32.34	3	1	6	4	7	0.428571	0.3	-4.87271	-4.65197	0.819975	-3.72317	2.75971	2.58083	82.7467	0.413887	15.4472	Training	2.5103	2.41147	Train	2.43511	2.338	2.4564	2.29542	2.36994
513	2,2′,6,6′-Tetrachlorobiphenyl	Clc1cccc(Cl)c1-c1c(Cl)cccc1Cl	5	Training	289.92	1.1881	0	0	0	1	2	6	4	12	0.0833333	0	-4.88612	-4.77998	0.025281	-6.45918	4.45661	5.5388	99.2781	0.249955	0.283483	Training	4.57107	4.65593	Train	4.73708	4.63058	4.56208	4.53273	4.72835
514	Alachlor	CCc1cccc(CC)c1N(COC)C(=O)CCl	2.3	Training	269.12	0.977246	3	0	29.54	7	1	6	4	7	1	0.5	-4.68602	-4.69681	0.0642624	-3.16197	2.97329	3.31595	84.8753	0.16247	13.8383	Training	2.68837	2.31553	Train	2.54088	2.52248	2.52136	2.51921	2.40331
515	Methomyl	CNC(=O)ON=C(C)SC	1.8	Training	162.05	1.09607	4	1	50.69	4	0	0	5	2	2	0.6	-4.88328	-4.6946	0.721839	-0.552992	0.697596	0.700812	39.8097	0.062632	64.7554	Training	1.06386	0.964573	Train	1.18471	1.28641	1.22867	1.20603	1.28714
516	Benomyl	CCCCNC(=O)n1c(=NC(=O)OC)[nH]c2ccccc21	2.7	Training	290.14	1.00699	7	2	88.48	7	2	9	7	13	0.538462	0.357	-4.85382	-4.48533	0.672988	-4.2938	2.65751	2.57058	98.6361	-0.368004	1.72406	Training	2.72991	2.5065	Train	2.6315	2.55906	2.52416	2.45207	2.50725
517	Methyl-N-(3,4-dichlorophenyl)carbamate	CNC(=O)Oc1ccc(Cl)c(Cl)c1	2.7	Test	218.99	1.17219	3	1	38.33	3	1	6	5	7	0.428571	0.125	-4.8765	-4.73111	0.465512	-3.2339	2.70875	2.6893	95.5644	0.267799	2.9575	Training	2.57771	2.51909	Train	2.48233	2.41525	2.46231	2.43003	2.30411
518	Methabenzthiazuron	CNC(=O)N(C)c1nc2ccccc2s1	2.8	Training	221.06	1.04515	4	1	45.23	3	2	9	5	11	0.272727	0.2	-4.66137	-4.43152	0.206542	-3.73004	2.75488	2.51962	97.7439	0.0519019	1.75534	Training	2.83974	2.62983	Train	2.6959	2.55705	2.59811	2.56629	2.48511
519	Chlorfenvinphos(trans)	CCOP(=O)(OCC)O/C(=C/Cl)c1ccc(Cl)cc1Cl	2.5	Training	357.97	1.20275	4	0	44.76	7	1	6	8	8	0.875	0.333	-4.40728	-4.86899	0.0101485	-3.35963	2.91107	3.3001	98.1577	-0.143464	1.43241	Training	2.86058	2.80213	Train	2.71311	2.74981	2.65437	2.74018	2.45581
520	Chlorfenvinphos(cis)	CCOP(=O)(OCC)O/C(=C\Cl)c1ccc(Cl)cc1Cl	2.5	Training	357.97	1.20275	4	0	44.76	7	1	6	8	8	0.875	0.333	-4.50974	-4.89843	0.00535266	-3.5823	3.12767	3.49821	98.333	-0.161092	1.30919	Test	2.97726	2.77038	Validation	2.82667	2.87719	2.77281	2.86794	2.57807
521	Oryzalin	CCCN(CCC)c1c([N+](=O)[O-])cc(S(N)(=O)=O)cc1[N+](=O)[O-]	3.1	Training	346.09	1.11784	10	2	149.68	8	1	6	11	10	0.8	0.5	-4.67769	-4.62403	0.998312	-4.86076	3.23886	2.95529	99.2997	-0.192694	1.27272	Training	2.81959	2.95378	Train	2.93042	2.858	2.85814	2.70828	3.43313
522	Oxadiazon	CC(C)Oc1cc(-n2nc(C(C)(C)C)oc2=O)c(Cl)cc1Cl	3.5	Training	344.07	1.08715	5	0	57.26	4	2	6	7	12	0.333333	0.467	-4.73341	-4.79513	0.0142005	-5.84065	3.76148	4.24598	99.0823	-0.142166	0.590642	Test	3.94927	4.2186	Validation	3.76573	3.7252	3.75377	3.6352	3.80138
523	Metoxuron	COc1ccc(NC(=O)N(C)C)cc1Cl	1.7	Training	228.07	1.05005	4	1	41.57	4	1	6	5	7	0.571429	0.3	-4.79348	-4.65038	0.706516	-2.97577	1.97483	1.78727	81.3044	0.424418	17.1181	Training	2.09479	1.77717	Train	2.06203	1.97183	2.07439	1.94021	1.92537
524	Methazole	Cn1c(=O)on(-c2ccc(Cl)c(Cl)c2)c1=O	3.5	Training	259.98	1.22222	5	0	57.14	1	2	6	7	13	0.0769231	0.111	-5.13033	-4.68831	0.566137	-4.10043	2.37652	2.61021	98.7324	-0.224036	0.800448	Training	2.9987	2.98858	Validation	2.88946	2.76234	2.73649	2.77349	2.61873
525	3-(3-Chloro-4-methoxylphenyl)-1-methylurea	CNC(=O)Nc1ccc(OC)c(Cl)c1	1.8	Training	214.05	1.07077	4	2	50.36	4	1	6	5	7	0.571429	0.222	-4.90522	-4.74186	0.631669	-2.8801	1.84254	1.61968	91.0593	0.413068	6.05356	Training	2.03616	1.73526	Train	1.99746	1.9116	2.00801	1.88725	1.86005
526	3-(3-Chlorophenyl)-1-methylurea	CNC(=O)Nc1cccc(Cl)c1	1.9	Training	184.04	1.05882	3	2	41.13	3	1	6	4	7	0.428571	0.125	-4.89467	-4.57982	0.757548	-2.70103	2.26921	2.02341	88.1505	0.267946	8.33209	Training	2.12306	1.99849	Train	2.08215	1.99347	2.09803	1.96875	1.93203
527	Metribuzin	CSc1nnc(C(C)(C)C)c(=O)n1N	1.9	Training	214.09	1.06119	5	2	73.8	2	1	6	6	7	0.285714	0.625	-5.07336	-4.61387	0.088332	-2.64524	1.96098	1.81868	45.2268	0.285706	50.9545	Test	2.32649	2.14607	Validation	2.23287	2.12604	2.19811	2.1478	2.0359
528	Leptophos	COP(=S)(Oc1cc(Cl)c(Br)cc1Cl)c1ccccc1	4.2	Training	409.87	1.33903	2	0	18.46	4	2	6	7	13	0.307692	0.077	-4.82846	-4.75553	0.0386218	-6.75533	4.48148	5.75746	99.6887	0.160798	0.207583	Training	4.66522	4.60073	Validation	4.65231	4.70127	4.61664	4.60155	4.73225
529	Cyanazine	CCN=c1[nH]c(Cl)nc(=NC(C)(C)C#N)[nH]1	2.3	Training	240.09	1.0734	6	2	92.98	2	1	6	7	9	0.222222	0.556	-5.28397	-4.81351	0.36643	-2.07639	1.20167	1.22076	70.1707	0.128773	28.024	Training	1.95432	1.96068	Train	1.96283	1.86708	1.94245	1.89465	1.77211
530	3-(3-Chloro-4-methylphenyl)-1-methylurea	CNC(=O)Nc1ccc(C)c(Cl)c1	2.1	Training	198.06	1.03635	3	2	41.13	3	1	6	4	7	0.428571	0.222	-4.91433	-4.72198	0.753432	-3.85188	2.81364	2.57344	93.5605	0.334465	3.79765	Training	2.55163	2.41147	Train	2.46085	2.36349	2.48389	2.32915	2.42279
531	Fenamiphos	CCOP(=O)(NC(C)C)Oc1ccc(SC)c(C)c1	2.5	Training	303.11	1.03577	4	1	47.56	7	1	6	6	7	1	0.538	-5.67082	-5.06547	0.004977	-2.99626	2.83819	2.99677	94.0142	-0.00172779	4.47777	Training	2.61912	2.36774	Train	2.47953	2.47573	2.44065	2.47841	2.28228
532	Bendiocarb	CNC(=O)Oc1cccc2c1OC(C)(C)O2	2.8	Training	223.08	1.02655	5	1	56.79	3	2	9	5	11	0.272727	0.364	-4.69836	-4.67106	0.0696731	-2.97211	2.02572	1.99998	78.6089	0.0555355	22.2538	Training	2.53933	2.36558	Validation	2.42014	2.26366	2.37327	2.2898	2.2737
533	Pirimicarb	Cc1nc(N(C)C)nc(OC(=O)N(C)C)c1C	2.1	Training	238.14	0.986996	6	0	58.56	4	1	6	6	7	0.571429	0.545	-4.76381	-4.64133	0.410224	-2.13469	1.92574	1.66828	71.8678	0.0244156	25.8946	Training	1.99459	1.93956	Train	1.97078	1.91312	1.96984	1.92532	1.81647
534	Oxamyl	CNC(=O)ON=C(SC)C(=O)N(C)C	1	Training	219.07	1.09761	6	1	71	6	0	0	7	3	2	0.571	-4.87692	-4.71448	0.981426	0.088204	-0.454852	-0.655642	17.7479	-0.0518954	82.2816	Training	0.354535	0.676241	Train	0.861322	1.05002	0.96982	0.920685	1.09019
535	Butachlor	CCCCOCN(C(=O)CCl)c1c(CC)cccc1CC	3.1	Test	311.17	0.950793	3	0	29.54	10	1	6	4	7	1.42857	0.588	-4.66012	-4.72414	0.0434116	-4.14373	3.59291	4.294	99.2508	0.238955	0.445098	Training	3.10775	2.90515	Test	2.99836	3.04412	2.96616	3.02332	2.83746
536	Thiophanate-methyl	COC(=O)NC(=S)Nc1ccccc1NC(=S)NC(=O)OC	3.3	Training	342.05	1.12051	8	4	100.72	10	1	6	10	10	1	0.167	-4.98758	-4.47262	0.330217	-4.3717	1.56284	1.0696	48.5021	0.0330918	47.0468	Training	2.11173	2.40166	Train	2.11044	2.18532	2.10354	1.9662	3.06878
537	Pronamide	C#CC(C)(C)NC(=O)c1cc(Cl)cc(Cl)c1	2.3	Test	255.02	1.05405	2	1	29.1	3	1	6	4	8	0.375	0.25	-4.70149	-4.68203	0.0401781	-4.37721	3.30475	3.2783	92.858	0.270784	6.62549	Training	3.10223	2.66811	Train	2.9685	2.86809	2.95358	2.90236	2.84218
538	Piperophos	CCCOP(=S)(OCCC)SCC(=O)N1CCCCC1C	3.4	Training	353.12	1.05813	4	0	38.77	10	1	6	7	8	1.25	0.929	-4.7806	-4.82289	0.00211958	-4.00308	3.40867	3.77883	80.4469	0.0628865	19.4621	Training	2.99965	3.12559	Validation	2.86552	2.93906	2.82342	2.93425	2.68491
539	Bentazon	CC(C)N1C(=O)c2ccccc2NS1(=O)=O	1.5	Test	240.06	1.08757	5	1	66.48	1	2	10	6	14	0.0714286	0.3	-5.22788	-4.79917	0.00207112	-2.80632	2.12631	2.27547	88.7564	-0.113416	9.65299	Training	2.74155	2.77369	Train	2.64224	2.46193	2.60172	2.5156	2.605
540	3-Chloro-4-methoxyphenylurea	COc1ccc(NC(N)=O)cc1Cl	2	Training	200.04	1.09547	4	3	64.35	3	1	6	5	7	0.428571	0.125	-5.12857	-5.33327	0.71122	-2.38333	1.47608	1.3882	94.7548	0.285571	4.12417	Training	1.87625	1.72771	Validation	1.8897	1.79905	1.90017	1.80536	1.73258
541	Isofenphos	CCOP(=S)(NC(C)C)Oc1ccccc1C(=O)OC(C)C	2.8	Test	345.12	1.03519	5	1	56.79	9	1	6	7	8	1.125	0.533	-4.92786	-4.6632	0.000264173	-4.35944	3.32683	3.77902	98.7525	-0.104269	1.13095	Training	3.11597	3.08665	Train	2.97493	3.03399	2.94963	3.02633	2.89652
542	Iprobenfos	CC(C)OP(=O)(OC(C)C)SCc1ccccc1	2.4	Training	288.09	1.02288	3	0	35.53	7	1	6	5	7	1	0.538	-4.24309	-4.56231	1.66086e-05	-3.14749	2.96381	3.27918	91.1453	0.203698	8.0656	Training	2.72066	2.54988	Train	2.57743	2.56789	2.54368	2.58021	2.41004
543	Ethofumesate	CCOC1Oc2ccc(OS(C)(=O)=O)cc2C1(C)C	2.1	Training	286.09	1.0563	5	0	61.83	4	2	9	6	12	0.333333	0.538	-4.67143	-4.81366	0.568628	-3.379	2.65133	2.50344	82.2908	0.245225	19.1506	Training	2.65178	2.54828	Train	2.56127	2.44769	2.42483	2.44955	2.30373
544	Secbumeton	CCN=c1[nH]c(OC)nc(=NC(C)CC)[nH]1	2.8	Training	225.16	0.983986	6	2	78.42	4	1	6	6	8	0.5	0.7	-4.80227	-4.63581	0.457321	-2.10616	1.80438	1.76518	95.5145	0.341638	4.85033	Training	2.01059	1.95122	Train	1.99347	1.93669	1.99197	1.94977	1.84073
545	Chlornidine	Cc1cc([N+](=O)[O-])c(N(CCCl)CCCl)c([N+](=O)[O-])c1	3.9	Training	321.03	1.16464	7	0	89.52	7	1	6	9	8	0.875	0.455	-4.67335	-4.15014	0.98945	-4.79788	3.28924	3.50596	97.6704	-0.155762	2.28244	Training	2.98798	3.23719	Train	3.04325	3.03669	3.02469	2.87581	3.4088
546	Profluralin	CCCN(CC1CC1)c1c([N+](=O)[O-])cc(C(F)(F)F)cc1[N+](=O)[O-]	4	Training	347.11	1.13154	7	0	89.52	8	2	6	10	11	0.727273	0.571	-4.73816	-4.5016	0.665305	-6.57261	4.664	5.42284	99.358	0.245926	0.476457	Training	4.25518	4.20283	Train	4.1335	4.41902	4.30692	4.31758	4.29122
547	Triforine	O=CNC(N1CCN(C(NC=O)C(Cl)(Cl)Cl)CC1)C(Cl)(Cl)Cl	2.8	Training	431.92	1.34756	6	2	64.68	8	1	6	12	8	1	0.8	-4.87146	-4.73199	1	-4.27217	2.47784	1.99929	53.5783	-0.0108233	39.7902	Training	2.39094	2.90271	Test	2.576	2.4143	2.4288	2.32809	3.18221
548	Norflurazon	CNc1cnn(-c2cccc(C(F)(F)F)c2)c(=O)c1Cl	3.3	Test	303.04	1.17289	4	1	46.92	3	2	6	8	13	0.230769	0.167	-4.96189	-4.73257	0.00696817	-3.94707	2.30851	2.28065	98.5403	0.387415	1.09698	Training	2.94501	2.99721	Test	2.7317	2.61531	2.61817	2.51634	2.4538
549	3-(3-Methoxyphenyl)-1,1-dimethylurea	COc1cccc(NC(=O)N(C)C)c1	1.7	Training	194.11	0.960998	4	1	41.57	4	1	6	4	7	0.571429	0.3	-4.65393	-4.36949	0.438981	-2.18848	1.60007	1.41379	40.6068	0.0154644	47.5837	Training	1.8452	1.64881	Validation	1.78864	1.7241	1.7522	1.71659	1.68401
550	Thiobencarb	CCN(CC)C(=O)SCc1ccc(Cl)cc1	3.3	Training	257.06	1.02613	2	0	20.31	6	1	6	4	7	0.857143	0.417	-4.4767	-4.78217	0.000286246	-4.02915	3.36015	3.7161	99.3471	0.171336	0.438002	Test	3.06683	3.01457	Train	2.93253	2.89519	2.90953	2.92495	2.77944
551	Dinitramine	CCN(CC)c1c([N+](=O)[O-])cc(C(F)(F)F)c(N)c1[N+](=O)[O-]	3.6	Training	322.09	1.17369	8	2	115.54	6	1	6	11	8	0.75	0.455	-4.74156	-4.68057	0.707255	-5.59486	3.86718	4.13715	98.4284	-0.0872248	1.14703	Training	3.55564	3.84	Train	3.51439	3.6598	3.62549	3.53071	3.84271
552	Pirimiphos-methyl	CCN(CC)c1nc(C)cc(OP(=S)(OC)OC)n1	3	Training	305.1	1.08947	6	0	56.71	7	1	6	8	7	1	0.636	-4.86717	-4.68787	0.0022111	-4.65891	3.5569	3.92243	98.9552	-0.273139	1.00355	Training	3.3458	3.43889	Validation	3.1959	3.2742	3.19459	3.25422	3.17674
553	3-Chloro-4-bromonitrobenzene	O=[N+]([O-])c1ccc(Br)c(Cl)c1	2.6	Training	234.9	1.50286	3	0	43.14	1	1	6	5	7	0.142857	0	-4.85521	-4.63474	0.402709	-3.71102	3.17449	3.21456	98.6056	0.0814492	1.12449	Training	2.96608	2.83	Train	2.88036	2.82	2.84451	2.87758	2.72945
554	Acephate	COP(=O)(NC(C)=O)SC	0.4	Training	183.01	1.21353	4	1	55.4	4	0	0	6	2	2	0.75	-4.81083	-4.63309	0.277628	-0.377451	0.454771	0.227266	21.3494	-0.11633	78.7105	Training	1.01134	0.921977	Train	1.11662	1.27245	0.994417	1.28499	1.22307
555	Fenamiphos sulfoxide	CCOP(=O)(NC(C)C)Oc1ccc([S+](C)[O-])c(C)c1	1.6	Training	319.1	1.05861	5	1	70.62	7	1	6	7	7	1	0.538	-5.30197	-4.71726	0.00567052	-1.856	0.973318	0.981895	69.7594	-0.0278443	17.2238	Training	1.70244	1.73086	Test	1.67673	1.71304	1.6555	1.67189	1.56499
556	Fenamiphos sulfone	CCOP(=O)(NC(C)C)Oc1ccc(S(C)(=O)=O)c(C)c1	1.6	Test	335.1	1.08019	6	1	81.7	7	1	6	8	9	0.777778	0.538	-5.69088	-5.01057	0.0377684	-2.33927	1.10874	0.988924	85.9589	-0.174981	11.2924	Training	1.82427	1.73164	Test	1.78798	1.81555	1.78804	1.7449	1.63447
557	2,4-DB butoxyethyl ester	CCCCOCCOC(=O)CCCOc1ccc(Cl)cc1Cl	2.7	Training	348.09	1.04918	4	0	44.76	12	1	6	6	7	1.71429	0.562	-4.70035	-4.67266	0.207835	-4.9107	3.6871	4.58574	99.0339	0.0102635	0.706183	Training	3.29481	3.34987	Train	3.24071	3.33881	3.23522	3.28797	3.35351
558	2,3′,4′,5-Tetrachlorobiphenyl	Clc1ccc(Cl)c(-c2ccc(Cl)c(Cl)c2)c1	4.9	Test	289.92	1.1881	0	0	0	1	2	6	4	12	0.0833333	0	-4.93599	-4.78878	0.105395	-6.61724	4.77219	6.07928	99.2356	0.308631	0.300914	Training	4.77369	4.84721	Train	5.02489	4.93625	4.78758	4.87587	4.9945
559	Fluchloralin	CCCN(CCCl)c1c([N+](=O)[O-])cc(C(F)(F)F)cc1[N+](=O)[O-]	3.6	Training	355.05	1.19976	7	0	89.52	8	1	6	11	8	1	0.5	-4.70153	-4.45754	0.983196	-5.82951	4.26092	4.67152	99.2285	0.0327099	0.830627	Test	3.63012	3.82609	Train	3.71988	3.86546	3.81667	3.65492	3.92036
560	Butralin	CCC(C)Nc1c([N+](=O)[O-])cc(C(C)(C)C)cc1[N+](=O)[O-]	4	Training	295.15	0.993394	7	1	98.31	6	1	6	7	8	0.75	0.571	-4.81698	-4.53157	0.44824	-5.57462	4.06393	4.69413	99.9025	-0.0719681	0.321629	Test	3.69701	3.68102	Test	3.65184	3.77645	3.73636	3.74219	3.90808
561	Isopropalin	CCCN(CCC)c1c([N+](=O)[O-])cc(C(C)C)cc1[N+](=O)[O-]	4	Test	309.17	0.983338	7	0	89.52	8	1	6	7	8	1	0.6	-4.58863	-4.5969	0.861794	-6.50289	4.53853	5.40452	99.7734	0.236355	0.513028	Training	3.93632	3.91943	Train	4.04957	4.20164	4.18404	4.05934	4.23089
562	Tebuthiuron	CNC(=O)N(C)c1nnc(C(C)(C)C)s1	1.8	Training	228.1	1.04136	5	1	58.12	4	1	5	6	6	0.666667	0.667	-4.82873	-4.64486	0.727951	-2.222	1.79501	1.65693	47.1179	-0.0822547	43.0895	Training	1.92179	1.87139	Validation	1.96164	1.88898	1.96325	1.88609	1.77789
563	Isoproturon	CC(C)c1ccc(NC(=O)N(C)C)cc1	2.1	Training	206.14	0.904957	3	1	32.34	4	1	6	3	7	0.571429	0.417	-4.53428	-4.65473	0.50609	-3.30352	2.71641	2.54834	83.5799	0.179915	17.1686	Training	2.42467	2.23082	Train	2.28786	2.19712	2.30354	2.16028	2.16127
564	Acetochlor	CCOCN(C(=O)CCl)c1c(C)cccc1CC	2.2	Training	269.12	0.977246	3	0	29.54	7	1	6	4	7	1	0.5	-4.64148	-4.77643	0.125068	-3.1415	2.83408	3.15495	86.6151	0.0766634	10.7772	Training	2.61036	2.32601	Train	2.46144	2.44414	2.44783	2.42152	2.31622
565	2,4′-Dichlorobiphenyl	Clc1ccc(-c2ccccc2Cl)cc1	4.1	Training	222	1.03933	0	0	0	1	2	6	2	12	0.0833333	0	-4.54454	-4.81907	0.505891	-5.2753	4.18594	4.90473	98.4532	0.0960619	0.595125	Training	3.91475	3.91783	Train	3.96129	4.11726	3.87575	4.14133	4.02841
566	2,2′,4,4′,5,5′-Hexachlorobiphenyl	Clc1cc(Cl)c(-c2cc(Cl)c(Cl)cc2Cl)cc1Cl	5.9	Training	357.84	1.30388	0	0	0	1	2	6	6	12	0.0833333	0	-5.01782	-4.83322	0.122055	-7.71906	5.08612	6.96575	99.6578	0.597136	0.122969	Training	5.36835	5.82404	Train	5.74128	5.55567	5.33889	5.35444	5.51251
567	Sulprofos	CCCSP(=S)(OCC)Oc1ccc(SC)cc1	4.3	Training	322.03	1.10067	2	0	18.46	8	1	6	6	7	1.14286	0.5	-4.6778	-4.72008	0.000793538	-5.78952	4.20463	4.99655	98.08	-0.0153471	1.47285	Training	3.85054	4.01627	Test	3.82864	3.87613	3.84456	3.97618	4.00141
568	Imazalil	C=CCOC(Cn1ccnc1)c1ccc(Cl)cc1Cl	3.7	Training	296.05	1.06121	3	0	27.05	6	2	6	5	12	0.5	0.214	-4.5288	-4.55842	0.0782542	-3.50506	3.36744	3.71042	96.9168	0.297278	3.40924	Training	3.12145	3.00176	Test	2.96609	2.92055	2.86084	2.92719	2.92891
569	2,2′,5,5′-Tetrachlorobiphenyl	Clc1ccc(Cl)c(-c2cc(Cl)ccc2Cl)c1	4.8	Training	289.92	1.1881	0	0	0	1	2	6	4	12	0.0833333	0	-4.9315	-4.81239	0.0118571	-6.38686	4.61588	5.84711	99.1646	0.294919	0.321882	Training	4.67004	4.96206	Test	4.8893	4.7893	4.67425	4.70492	4.86282
570	Hexabromobiphenyl	Brc1cc(Br)c(-c2c(Br)cc(Br)cc2Br)c(Br)c1	4.9	Training	621.54	2.07958	0	0	0	1	2	6	6	12	0.0833333	0	-5.05798	-4.81742	0.108358	-8.03775	4.08249	5.96149	97.1662	0.388966	1.46633	Training	5.07828	5.14381	Validation	5.27471	5.04625	5.08328	4.78775	5.20643
571	3-(3,5-Dimethylphenyl)-1,1-dimethylurea	Cc1cc(C)cc(NC(=O)N(C)C)c1	1.7	Training	192.13	0.912759	3	1	32.34	3	1	6	3	7	0.428571	0.364	-4.72196	-4.71818	0.861016	-2.80326	2.19213	1.9209	82.3306	0.430403	18.8855	Training	2.04813	1.83323	Train	1.9954	1.87186	2.02746	1.80326	1.8744
572	Iprodione	CC(C)NC(=O)n1cc(O)n(-c2cc(Cl)cc(Cl)c2)c1=O	2.2	Training	329.03	1.13359	6	2	76.26	4	2	6	8	13	0.307692	0.231	-4.67592	-4.72817	0.389068	-4.75641	3.29141	3.62583	98.3334	0.0246275	1.47487	Training	3.43924	3.51744	Train	3.24887	3.27355	3.18701	3.18114	3.07574
573	2,5,2′-Trichlorobiphenyl	Clc1ccc(Cl)c(-c2ccccc2Cl)c1	4.2	Training	255.96	1.11866	0	0	0	1	2	6	3	12	0.0833333	0	-4.69416	-4.79961	0.0513666	-5.77726	4.27958	5.29349	99.0624	0.210556	0.393322	Training	4.30857	4.19514	Train	4.45104	4.40835	4.31333	4.39292	4.4693
574	2,4,2′-Trichlorobiphenyl	Clc1ccc(-c2ccccc2Cl)c(Cl)c1	4.8	Test	255.96	1.11866	0	0	0	1	2	6	3	12	0.0833333	0	-4.69416	-4.79961	0.199206	-5.95918	4.35347	5.38545	99.0363	0.248385	0.325507	Training	4.33776	4.26615	Train	4.47232	4.47269	4.33454	4.47775	4.49922
575	2,2′,4,5,5′-Pentachlorobiphenyl	Clc1ccc(Cl)c(-c2cc(Cl)c(Cl)cc2Cl)c1	4.6	Training	323.88	1.24938	0	0	0	1	2	6	5	12	0.0833333	0	-4.99667	-4.81159	0.0371597	-7.10425	4.91925	6.45284	99.439	0.450671	0.197161	Training	5.05414	5.18479	Train	5.3631	5.21248	5.04954	5.04855	5.25918
576	2,2′,3,4,5′-Pentachlorobiphenyl	Clc1ccc(Cl)c(-c2ccc(Cl)c(Cl)c2Cl)c1	4.7	Test	323.88	1.24938	0	0	0	1	2	6	5	12	0.0833333	0	-4.91023	-4.77414	0.196082	-7.08748	4.90895	6.46778	99.2152	0.473612	0.375321	Training	5.01292	5.12718	Train	5.29063	5.20094	5.02459	5.11804	5.2328
577	2,2′,3,3′,4,4′-Hexachlorobiphenyl	Clc1ccc(-c2ccc(Cl)c(Cl)c2Cl)c(Cl)c1Cl	5.7	Training	357.84	1.30388	0	0	0	1	2	6	6	12	0.0833333	0	-4.93627	-4.76485	0.863923	-7.77406	5.1272	7.05109	99.2718	0.582843	0.356754	Training	5.20828	5.46124	Validation	5.52164	5.4794	5.31648	5.6855	5.39763
578	Diethatyl-Ethyl	CCOC(=O)CN(C(=O)CCl)c1c(CC)cccc1CC	3.1	Test	311.13	0.984178	4	0	46.61	9	1	6	5	8	1.125	0.5	-4.62277	-4.70124	0.0212137	-3.28298	3.09132	3.3646	97.6127	-0.110169	2.00518	Training	2.68442	2.66236	Test	2.54069	2.56654	2.50624	2.54699	2.34127
579	Pendimethalin	CCC(CC)Nc1c([N+](=O)[O-])cc(C)c(C)c1[N+](=O)[O-]	3	Training	281.14	1.00473	7	1	98.31	6	1	6	7	8	0.75	0.538	-4.86457	-4.32444	0.511256	-5.63307	4.15433	4.73783	99.3482	-0.13627	0.605937	Training	3.70722	3.67033	Train	3.67362	3.8022	3.76631	3.75928	3.94605
580	Profenofos	CCCSP(=O)(OCC)Oc1ccc(Br)cc1Cl	3	Training	371.94	1.32105	3	0	35.53	7	1	6	7	7	1	0.455	-4.59315	-4.82443	0.00505111	-4.3887	3.60687	4.35401	98.5623	0.211611	1.13608	Training	3.41364	2.9034	Validation	3.29833	3.3855	3.2725	3.41399	3.14491
581	Metamitron	Cc1nnc(-c2ccccc2)c(=O)n1N	2.2	Training	202.09	1.00362	5	2	73.8	1	2	6	5	13	0.0769231	0.1	-4.67838	-4.60645	0.0236046	-2.12815	0.948127	0.840514	73.6286	0.352691	27.3834	Test	2.05711	2.12653	Train	2.03857	1.88614	2.0366	1.9624	1.91005
582	Tricyclazole	Cc1cccc2sc3nncn3c12	3.1	Training	189.04	1.06882	3	0	30.19	0	3	12	4	14	0	0.111	-4.48049	-4.3982	0.157466	-3.15248	1.74037	1.43858	90.3823	-0.172524	9.05406	Training	2.60547	2.46878	Train	2.54555	2.395	2.60755	2.58678	2.44716
583	Isazophos	CCOP(=S)(OCC)Oc1nc(Cl)n(C(C)C)n1	2	Training	313.04	1.18891	6	0	58.4	7	1	5	9	6	1.16667	0.778	-4.46076	-4.71648	8.31189e-06	-3.75835	3.11907	3.18119	91.5785	0.372812	11.3442	Test	2.932	2.98934	Train	2.76586	2.81572	2.72252	2.7752	2.55145
584	Bifenox	COC(=O)c1cc(Oc2ccc(Cl)cc2Cl)ccc1[N+](=O)[O-]	3.7	Test	340.99	1.14478	6	0	78.67	5	2	6	8	14	0.357143	0.071	-4.73532	-4.66498	0.440965	-5.36589	3.72492	3.99226	99.4364	-0.169189	0.379671	Training	3.6342	3.7509	Train	3.44697	3.51271	3.44775	3.40837	3.45905
585	Oxyfluorofen	CCOc1cc(Oc2ccc(C(F)(F)F)cc2Cl)ccc1[N+](=O)[O-]	4.9	Training	361.03	1.15715	5	0	61.6	6	2	6	9	13	0.461538	0.2	-4.5991	-4.57082	0.40841	-6.13171	4.2412	4.5439	95.9431	0.487674	0.598222	Training	3.98041	4.16177	Test	3.77949	3.91585	3.8843	3.82051	3.99775
586	Triadimefon	CC(C)(C)C(=O)C(Oc1ccc(Cl)cc1)n1cncn1	2.6	Training	293.09	1.03364	5	0	57.01	5	2	6	6	12	0.416667	0.357	-4.5444	-4.58093	0.180706	-3.7578	2.81036	2.90301	87.369	0.212072	12.3453	Training	2.93165	2.87248	Test	2.75959	2.6779	2.64843	2.64008	2.53545
587	Metolachlor	CCc1cccc(C)c1N(C(=O)CCl)C(C)COC	2.5	Test	283.13	0.967363	3	0	29.54	7	1	6	4	7	1	0.533	-4.72899	-4.62293	0.0305044	-2.667	2.88994	2.72924	84.6531	0.205262	15.2985	Training	2.38892	2.09685	Train	2.24001	2.21438	2.21372	2.20048	2.12678
588	Hexazinone	CN(C)c1nc(=O)n(C2CCCCC2)c(=O)n1C	1.7	Test	252.16	0.998047	6	0	60.13	2	2	6	6	14	0.142857	0.75	-4.56086	-4.62326	0.0028515	-0.783906	0.911281	1.48038	41.2366	-0.0484001	53.9742	Training	2.0072	1.92491	Train	2.0455	1.90153	2.26223	1.99963	2.27439
589	Diclofop-Methyl	COC(=O)C(C)Oc1ccc(Oc2ccc(Cl)cc2Cl)cc1	4.2	Training	340.03	1.07841	4	0	44.76	6	2	6	6	13	0.461538	0.188	-4.6115	-4.79844	0.182265	-5.53348	4.02473	4.39953	99.3712	-0.3882	0.353115	Training	3.77753	3.82325	Train	3.61875	3.62588	3.59105	3.5876	3.59269
590	Fenvalerate	CC(C)C(C(=O)OC(C#N)c1cccc(Oc2ccccc2)c1)c1ccc(Cl)cc1	4.4	Training	419.13	0.960806	4	0	59.32	8	3	6	5	20	0.4	0.2	-4.87661	-4.65018	0.306217	-7.65843	4.66754	6.17897	99.3183	-0.00841673	0.362669	Test	4.83865	4.84691	Train	4.79816	4.61553	4.74986	4.7898	4.87214
591	Thidiazuron	O=C(N=c1cn[nH]s1)Nc1ccccc1	2	Test	220.04	1.08622	5	2	70.14	3	2	6	6	13	0.230769	0	-4.8386	-4.31368	0.801554	-2.97271	2.06973	1.7948	97.3799	-0.534653	2.92195	Training	2.29835	2.15062	Validation	2.30441	2.13949	2.16223	2.18933	2.01711
592	2,2′,3,4,5,5′-Hexachlorobiphenyl	Clc1ccc(Cl)c(-c2cc(Cl)c(Cl)c(Cl)c2Cl)c1	6	Training	357.84	1.30388	0	0	0	1	2	6	6	12	0.0833333	0	-4.9344	-4.78042	0.389325	-7.69641	5.12977	6.93796	99.2621	0.478644	0.303833	Training	5.28128	5.70964	Train	5.60083	5.50963	5.30017	5.4621	5.45165
593	2,2′,3,4,5,5′,6-Heptachlorobiphenyl	Clc1ccc(Cl)c(-c2c(Cl)c(Cl)c(Cl)c(Cl)c2Cl)c1	5.8	Training	391.81	1.35268	0	0	0	1	2	6	7	12	0.0833333	0	-4.94652	-4.77279	0.690206	-8.30463	5.17337	7.29738	99.3532	0.527062	0.242369	Training	5.48079	5.53953	Train	5.83395	5.74338	5.51757	5.79993	5.51853
594	Ethalfluralin	C=C(C)CN(CC)c1c([N+](=O)[O-])cc(C(F)(F)F)cc1[N+](=O)[O-]	3.8	Training	333.09	1.12765	7	0	89.52	7	1	6	10	9	0.777778	0.385	-4.62409	-4.62574	0.779714	-5.72171	4.18923	4.56787	99.4405	0.176821	0.653619	Training	3.64001	3.73476	Test	3.64762	3.80848	3.76142	3.6691	3.92867
595	Dimethipin	CC1=C(C)S(=O)(=O)CCS1(=O)=O	0.5	Training	210	1.21164	4	0	68.28	0	1	6	6	10	0	0.667	-4.7952	-4.67371	0.816312	-1.91323	-0.0211961	-0.70422	38.0112	-0.3473	56.5525	Test	1.17061	1.5244	Train	1.40958	1.30856	1.31247	1.41225	1.3241
596	Triclopyr	O=C(O)COc1nc(Cl)c(Cl)cc1Cl	1.6	Training	254.93	1.31729	4	1	59.42	3	1	6	7	7	0.428571	0.143	-4.5297	-4.70609	0.986569	-3.14502	2.17871	2.88036	96.6636	-0.710886	2.29551	Test	2.54807	2.50965	Train	2.58339	2.47975	2.50282	2.49133	2.32161
597	Isouron	CN(C)C(=O)N=c1cc(C(C)(C)C)o[nH]1	2.5	Training	211.13	0.979171	5	1	61.6	3	1	5	5	7	0.428571	0.6	-4.72546	-4.84014	0.848169	-2.71411	2.43919	2.58607	39.0622	0.0327282	58.0274	Training	2.33244	2.1532	Train	2.32107	2.24851	2.29647	2.23919	2.13996
598	Terbufos sulfone	CCOP(=S)(OCC)SCS(=O)(=O)C(C)(C)C	2.2	Training	320.03	1.16487	4	0	52.6	8	0	0	8	3	2.66667	1	-4.67469	-4.75623	0.00182086	-2.87359	2.65735	2.56907	92.7813	0.202009	4.65189	Training	2.30813	2.14715	Train	2.21505	2.28965	2.26022	2.31809	2.14531
599	Metalaxyl	COCC(=O)N(c1c(C)cccc1C)C(C)C(=O)OC	1.6	Training	279.15	0.954636	5	0	55.84	7	1	6	5	8	0.875	0.467	-4.76876	-4.61684	0.134547	-1.71469	1.82352	1.73988	27.5722	0.0740502	68.0046	Training	1.84743	1.71764	Train	1.78164	1.79418	1.76666	1.77286	1.73523
600	Tridiphane	Clc1cc(Cl)cc(C2(CC(Cl)(Cl)Cl)CO2)c1	3.8	Test	317.89	1.31719	1	0	12.53	3	2	6	6	9	0.333333	0.4	-4.84387	-4.7417	0.991572	-4.83739	3.8523	4.60773	98.9981	0.264645	0.800595	Training	3.62413	3.69553	Train	3.58867	3.60898	3.53466	3.65454	3.46267
601	Thiodicarb	CSC(C)=NOC(=O)N(C)SN(C)C(=O)ON=C(C)SC	2.5	Training	354.05	1.15837	8	0	83.8	10	0	0	11	4	2.5	0.6	-5.03592	-4.71696	0.946341	-3.09504	2.2118	1.65514	88.3623	0.0670647	8.18344	Training	1.77476	2.28619	Train	2.10773	1.99173	2.05412	1.97972	2.86089
602	Fluridone	Cn1cc(-c2ccccc2)c(=O)c(-c2cccc(C(F)(F)F)c2)c1	2.8	Test	329.1	1.01021	2	0	22	3	3	6	5	19	0.157895	0.105	-4.67213	-4.61942	0.704187	-4.49746	2.91263	3.11857	88.2191	0.353785	12.0089	Training	3.22469	3.40838	Train	3.07677	2.96212	2.8781	3.03436	2.85996
603	Fenarimol	OC(c1ccc(Cl)cc1)(c1cncnc1)c1ccccc1Cl	3	Training	330.03	1.04973	3	1	46.01	3	3	6	5	18	0.166667	0.059	-4.79252	-4.56774	0.107955	-4.28166	3.43206	3.37952	97.2876	0.190875	2.36515	Test	3.43626	3.08561	Train	3.24166	3.09602	3.12223	3.13649	3.25607
604	Propiconazole	CCCC1COC(Cn2cncn2)(c2ccc(Cl)cc2Cl)O1	3.4	Training	341.07	1.09974	5	0	49.17	5	3	6	7	16	0.3125	0.467	-4.85928	-4.87515	0.04809	-3.72774	3.31436	3.63857	99.3225	0.461219	0.397652	Test	3.40698	3.07499	Validation	3.13361	3.10248	2.99364	3.053	3.23669
605	Fluorochloridone	O=C1C(Cl)C(CCl)CN1c1cccc(C(F)(F)F)c1	2.6	Test	311.01	1.21081	2	0	20.31	3	2	6	7	12	0.25	0.417	-4.73744	-4.71978	0.0570453	-3.91728	3.302	3.26373	98.1419	0.140821	1.44695	Training	3.24489	3.00638	Train	3.06203	2.98891	2.94403	2.94401	2.9058
606	Flumetralin	CCN(Cc1c(F)cccc1Cl)c1c([N+](=O)[O-])cc(C(F)(F)F)cc1[N+](=O)[O-]	4	Training	421.05	1.18699	7	0	89.52	7	2	6	12	14	0.5	0.25	-4.75683	-4.62783	0.672176	-6.80913	4.70187	5.33576	99.0491	0.27724	0.486478	Training	4.37563	4.26263	Train	4.18622	4.54397	4.44434	4.44058	4.33365
607	Pentyl-N-phenylcarbamate	CCCCCOC(=O)Nc1ccccc1	2.6	Training	207.13	0.918198	3	1	38.33	7	1	6	3	7	1	0.417	-4.78729	-4.56485	0.373794	-3.76969	3.30761	3.80292	95.8715	0.293391	3.65489	Training	2.86918	2.62429	Train	2.73257	2.72988	2.7561	2.6377	2.62785
608	Chlorosulfuron	COc1nc(=NC(=O)NS(=O)(=O)c2ccccc2Cl)nc(C)[nH]1	1.6	Test	357.03	1.17288	9	2	126.4	5	2	6	11	16	0.3125	0.167	-5.45846	-4.87186	0.180281	-2.34737	1.13266	1.32491	94.4606	-0.616266	3.92247	Test	2.24001	2.32999	Train	2.15228	2.05936	2.02903	1.98451	1.84665
609	Esfenvalerate	CC(C)C(C(=O)O[C@H](C#N)c1cccc(Oc2ccccc2)c1)c1ccc(Cl)cc1	3.7	Training	419.13	0.960806	4	0	59.32	8	3	6	5	20	0.4	0.2	-4.90067	-4.65052	0.475225	-7.74981	4.56285	6.04358	99.197	-0.0851255	0.466348	Training	4.76287	4.58424	Test	4.7119	4.55044	4.7063	4.71803	4.81229
610	Fenoxaprop-Ethyl	CCOC(=O)C(C)Oc1ccc(Oc2nc3ccc(Cl)cc3o2)cc1	4	Training	361.07	1.05182	6	0	70.79	7	3	9	7	17	0.411765	0.222	-4.47225	-4.4903	0.294334	-5.72373	4.06684	4.23224	99.123	-0.445728	0.598852	Test	3.86486	3.93181	Train	3.56007	3.55313	3.53508	3.49336	3.46223
611	Tralomethrin	CC1(C)C(C(=O)O[C@H](C#N)c2cccc(Oc3ccccc3)c2)[C@@H]1C(Br)C(Br)(Br)Br	5	Training	660.81	1.45498	4	0	59.32	8	3	6	8	17	0.470588	0.364	-4.98997	-4.71124	0.999772	-7.34718	4.36059	6.29666	98.9373	0.174888	1.68691	Training	4.72213	4.84945	Train	4.6335	4.91025	4.75409	4.81835	4.70241
612	Prochloraz	CCCN(CCOc1c(Cl)cc(Cl)cc1Cl)C(=O)n1ccnc1	2.7	Test	375.03	1.1321	5	0	47.36	8	2	6	8	12	0.666667	0.333	-4.62364	-4.66183	0.0062291	-4.25162	3.67986	4.21314	98.0744	-0.0605632	1.77933	Training	3.47468	3.046	Train	3.2385	3.35309	3.1634	3.29542	3.0195
613	Fluazifop-butyl	CCCCOC(=O)C(C)Oc1ccc(Oc2ccc(C(F)(F)F)cn2)cc1	2.8	Training	383.13	1.04688	5	0	57.65	10	2	6	8	13	0.769231	0.368	-4.51633	-4.49753	0.289422	-5.42409	3.77848	4.31072	99.2543	0.0438427	0.501352	Training	3.58013	3.92046	Train	3.38341	3.46672	3.39165	3.40652	3.44355
614	Flucythrinate	CC(C)C(C(=O)OC(C#N)c1cccc(Oc2ccccc2)c1)c1ccc(OC(F)F)cc1	5	Training	451.16	0.98241	5	0	68.55	10	3	6	7	20	0.5	0.231	-4.89927	-4.63067	0.147966	-7.45978	4.51448	5.81257	99.178	0.0551046	0.40391	Training	4.68466	5.15301	Test	4.46424	4.30546	4.54574	4.54106	4.60555
615	4-Chlorobenzaloxime-N-methylcarbamate	CNC(=O)ON=Cc1ccc(Cl)cc1	2	Training	212.04	1.07489	4	1	50.69	4	1	6	5	8	0.5	0.111	-4.51652	-4.64728	0.395257	-2.84605	2.25099	2.20866	95.5097	-0.381585	3.28977	Training	2.30343	2.07624	Train	2.21063	2.14486	2.20247	2.14391	2.03746
616	Sethoxydim	CCCC(=NOCC)C1C(=O)CC(CC(C)SCC)CC1=O	2	Training	327.19	0.956699	4	0	55.73	9	1	6	5	9	1	0.824	-4.81171	-4.72481	0.00253131	-4.39518	3.68871	3.98109	91.1632	0.0920563	10.0451	Training	3.13285	2.54045	Train	3.00626	3.03447	2.98018	3.03697	2.90359
617	Sulfometuron-Methyl	COC(=O)c1ccccc1S(=O)(=O)NC(=O)N=c1nc(C)cc(C)[nH]1	1.8	Training	364.08	1.0828	9	2	130.58	6	2	6	10	17	0.352941	0.2	-5.82669	-5.1158	0.766902	-2.83439	1.04711	0.890184	95.3615	-0.674092	3.47669	Training	1.94872	1.95544	Train	2.06089	1.90937	1.91461	1.87206	1.73659
618	Metasulfron methyl	COC(=O)c1ccccc1S(=O)(=O)NC(=O)N=c1nc(C)[nH]c(OC)n1	1.7	Training	381.07	1.125	11	2	152.7	7	2	6	12	17	0.411765	0.214	-5.83308	-5.12287	0.336079	-2.87012	0.881588	0.836648	94.0417	-0.683437	4.95709	Test	2.07149	2.07351	Train	2.04634	1.99891	1.93881	1.86849	1.74193
619	Quizalofop-ethyl	CCOC(=O)C(C)Oc1ccc(Oc2cnc3cc(Cl)ccc3n2)cc1	2.7	Training	372.09	1.03316	6	0	70.54	7	3	10	7	18	0.388889	0.211	-4.48894	-4.52072	0.404828	-5.83718	3.67177	4.08945	99.2908	-0.582961	0.384167	Test	3.80678	3.84762	Train	3.5141	3.48791	3.49286	3.42914	3.46033
620	Flutriafol	OC(Cn1cncn1)(c1ccc(F)cc1)c1ccccc1F	1.9	Test	301.1	1.02959	4	1	50.94	4	3	6	6	17	0.235294	0.125	-4.76086	-4.52357	0.503399	-3.63736	2.62974	2.42151	92.2169	0.459868	10.9973	Training	2.84463	2.73481	Train	2.68865	2.53381	2.48636	2.56875	2.47465
621	3-(3,5-Dimethyl-4-bromophenyl)-1,1-dimethylurea	Cc1cc(NC(=O)N(C)C)cc(C)c1Br	2.5	Test	270.04	1.17522	3	1	32.34	3	1	6	4	7	0.428571	0.364	-4.95108	-4.67414	0.897284	-3.49136	3.07741	2.88746	89.0859	0.268245	11.6452	Training	2.55195	2.5322	Train	2.49829	2.42159	2.50861	2.36923	2.36856
622	4-Phenoxylphenylurea	NC(=O)Nc1ccc(Oc2ccccc2)cc1	2.6	Training	228.09	0.960743	4	3	64.35	4	2	6	4	13	0.307692	0	-5.14268	-5.15703	0.823238	-3.67688	2.76164	2.70106	98.4143	0.0784826	1.66736	Test	2.65123	2.59001	Train	2.58269	2.4746	2.47316	2.45355	2.35536
623	3-Methyl-4-fluorophenylurea	Cc1cc(NC(N)=O)ccc1F	1.8	Training	168.07	1.02063	3	3	55.12	2	1	6	4	7	0.285714	0.125	-5.17213	-5.3765	0.76483	-1.82447	1.69702	1.62158	76.6087	0.17864	20.7372	Training	1.8457	1.74037	Validation	1.86944	1.82367	1.88864	1.81103	1.7843
624	3-Methyl-4-bromophenylurea	Cc1cc(NC(N)=O)ccc1Br	2.4	Training	227.99	1.28164	3	3	55.12	2	1	6	4	7	0.285714	0.125	-5.1543	-5.04882	0.764786	-2.73828	2.45367	2.34709	95.1874	0.127688	3.50641	Test	2.28802	2.12657	Train	2.24603	2.17687	2.24521	2.17418	2.09558
625	Hexythiazox	C[C@H]1[C@H](c2ccc(Cl)cc2)SC(=O)N1C(=O)NC1CCCCC1	3.8	Training	352.1	1.04471	4	1	49.41	4	3	6	6	19	0.210526	0.529	-4.72243	-4.7358	0.0979662	-5.22889	3.73238	3.96105	98.9289	-0.164048	0.828212	Training	3.82347	3.7954	Train	3.5695	3.47751	3.47062	3.42903	3.48481
626	Fenoxycarb	CCOC(=O)NCCOc1ccc(Oc2ccccc2)cc1	3	Training	301.13	0.961531	5	1	56.79	9	2	6	5	13	0.692308	0.235	-4.5671	-4.14232	0.192075	-4.6803	3.7947	3.98323	99.129	-0.00824407	0.582656	Training	3.29183	3.3749	Validation	3.11826	3.11585	3.03883	3.05755	2.92409
627	Thiameturon-methyl	COC(=O)c1sccc1S(=O)(=O)NC(=O)N=c1nc(C)[nH]c(OC)n1	1.7	Training	387.03	1.18982	11	2	152.7	7	2	6	13	16	0.4375	0.25	-5.87715	-5.09308	0.745434	-2.19351	0.841943	0.674379	92.5236	-0.667139	5.59268	Training	1.79724	1.91707	Train	1.98954	1.82195	1.817	1.82413	1.57275
628	Imazapyr acid	CC(C)C1(C)N=C(c2ncccc2C(=O)O)NC1=O	2	Training	261.11	1.00491	6	2	91.65	3	2	6	6	13	0.230769	0.385	-5.29455	-4.72018	0.995243	-1.64889	1.07119	0.470543	18.0779	-0.437402	74.8165	Training	1.50759	1.76308	Test	1.74566	1.58687	1.69647	1.68388	1.5522
629	Isoxaben	CCC(C)(CC)c1cc(=NC(=O)c2c(OC)cccc2OC)o[nH]1	2.4	Test	332.17	0.96531	6	1	76.82	7	2	6	6	13	0.538462	0.444	-4.97572	-4.78377	0.0279975	-3.70233	2.89686	3.04382	96.9324	-0.0985775	2.68273	Training	2.92399	2.73271	Train	2.7282	2.67668	2.62533	2.62347	2.50155
630	Bifenthrin	Cc1c(COC(=O)C2[C@H](/C=C(\Cl)C(F)(F)F)C2(C)C)cccc1-c1ccccc1	5.4	Test	422.13	1.02809	2	0	26.3	7	3	6	6	17	0.411765	0.348	-4.62812	-4.66391	0.215296	-7.27262	4.5226	5.73141	99.2907	0.0773128	0.362593	Test	4.70122	4.79446	Train	4.54997	4.43956	4.55748	4.50635	4.66833
631	Cinmethylin	Cc1ccccc1CO[C@@H]1C[C@@]2(C(C)C)CC[C@]1(C)O2	2.6	Training	274.19	0.902279	2	0	18.46	4	3	6	2	14	0.285714	0.667	-4.40054	-4.44885	0.0271386	-4.24854	3.54456	3.68893	98.6103	0.566894	1.66679	Training	3.42518	3.00634	Train	3.31196	3.15097	3.34433	3.25532	3.46406
632	Chlorimuron ethyl	CCOC(=O)c1ccccc1S(=O)(=O)NC(=O)N=c1nc(Cl)cc(OC)[nH]1	2	Test	414.04	1.14934	10	2	139.81	8	2	6	12	17	0.470588	0.2	-5.91865	-5.11782	0.883054	-3.31532	1.62951	1.8479	97.7232	-0.654915	1.42641	Training	2.32871	2.35522	Train	2.40219	2.26629	2.19454	2.21784	2.08155

## Sheet: Correlations 
Table S2. Correlations between the properties of reference compounds
Proximity matrix (Pearson correlation coef.):
logKp,uu
	MW	Dense	nHA	nHD	TPSA	nRot	nRing	MaxRing	nHet	nRig	Flex	Fsp3	caco2	MDCK	PAMPA	logS	logD	logP	PPB	logVDss	Fu
MW	1	0.346961	0.811245	0.162323	0.661632	0.75433	0.631854	0.064745	0.871237	0.783105	0.00627888	0.024667	-0.473298	-0.171837	-0.136766	-0.640519	0.453154	0.340697	0.530365	-0.0121392	-0.531599
Dense	0.346961	1	0.487301	0.242987	0.511406	0.0833274	0.154751	-0.050082	0.632303	0.240036	-0.0358943	-0.325164	-0.185565	0.128626	0.0966017	-0.323518	0.0274668	-0.0685276	0.180534	-0.364111	-0.171961
nHA	0.811245	0.487301	1	0.41284	0.915522	0.640128	0.494702	-0.114963	0.946894	0.625467	0.133207	0.0392557	-0.56467	-0.239839	0.105421	-0.279831	-0.00280885	-0.124462	0.242873	-0.241134	-0.233499
nHD	0.162323	0.242987	0.41284	1	0.648506	0.321609	-0.125519	-0.428756	0.354059	-0.107785	0.331461	0.091356	-0.472279	-0.372987	0.421201	0.158335	-0.343355	-0.333972	-0.260709	-0.150917	0.285568
TPSA	0.661632	0.511406	0.915522	0.648506	1	0.581807	0.278921	-0.305527	0.86002	0.395898	0.233894	0.0630603	-0.56572	-0.256513	0.239679	-0.138064	-0.187077	-0.295211	0.0672761	-0.308929	-0.0554967
nRot	0.75433	0.0833274	0.640128	0.321609	0.581807	1	0.128568	-0.279622	0.65754	0.268249	0.405178	0.147884	-0.463688	-0.281887	0.0572263	-0.314972	0.235746	0.217814	0.143611	-0.0704745	-0.145721
nRing	0.631854	0.154751	0.494702	-0.125519	0.278921	0.128568	1	0.333488	0.481742	0.922943	-0.431332	0.110331	-0.289312	-0.108443	-0.219362	-0.537683	0.426534	0.302161	0.591352	0.0929546	-0.573728
MaxRing	0.064745	-0.050082	-0.114963	-0.428756	-0.305527	-0.279622	0.333488	1	-0.10765	0.39063	-0.393603	-0.389748	0.175072	0.111234	-0.319164	-0.292541	0.291796	0.249403	0.371553	0.302445	-0.407723
nHet	0.871237	0.632303	0.946894	0.354059	0.86002	0.65754	0.481742	-0.10765	1	0.632531	0.0991073	-0.0364105	-0.509519	-0.155157	0.0298409	-0.433037	0.153914	0.0305644	0.319632	-0.207833	-0.31303
nRig	0.783105	0.240036	0.625467	-0.107785	0.395898	0.268249	0.922943	0.39063	0.632531	1	-0.369562	-0.092164	-0.320125	-0.0390976	-0.214778	-0.637	0.459223	0.329462	0.668671	0.0444246	-0.667574
Flex	0.00627888	-0.0358943	0.133207	0.331461	0.233894	0.405178	-0.431332	-0.393603	0.0991073	-0.369562	1	0.272934	-0.0137286	0.0107094	0.287504	0.184216	-0.134238	-0.141148	-0.345993	-0.11947	0.364768
Fsp3	0.024667	-0.325164	0.0392557	0.091356	0.0630603	0.147884	0.110331	-0.389748	-0.0364105	-0.092164	0.272934	1	-0.168381	-0.324276	0.0776509	0.246247	-0.0836561	-0.0960055	-0.286741	0.168366	0.320515
caco2	-0.473298	-0.185565	-0.56467	-0.472279	-0.56572	-0.463688	-0.289312	0.175072	-0.509519	-0.320125	-0.0137286	-0.168381	1	0.579624	-0.264506	0.0306425	0.156291	0.179656	0.0036439	0.0475271	0.00678991
MDCK	-0.171837	0.128626	-0.239839	-0.372987	-0.256513	-0.281887	-0.108443	0.111234	-0.155157	-0.0390976	0.0107094	-0.324276	0.579624	1	-0.228814	-0.235324	0.242742	0.201404	0.109647	-0.159911	-0.125486
PAMPA	-0.136766	0.0966017	0.105421	0.421201	0.239679	0.0572263	-0.219362	-0.319164	0.0298409	-0.214778	0.287504	0.0776509	-0.264506	-0.228814	1	0.267618	-0.374646	-0.341073	-0.234974	-0.265163	0.246045
logS	-0.640519	-0.323518	-0.279831	0.158335	-0.138064	-0.314972	-0.537683	-0.292541	-0.433037	-0.637	0.184216	0.246247	0.0306425	-0.235324	0.267618	1	-0.850735	-0.797407	-0.728526	-0.130931	0.729818
logD	0.453154	0.0274668	-0.00280885	-0.343355	-0.187077	0.235746	0.426534	0.291796	0.153914	0.459223	-0.134238	-0.0836561	0.156291	0.242742	-0.374646	-0.850735	1	0.960933	0.681329	0.316233	-0.681871
logP	0.340697	-0.0685276	-0.124462	-0.333972	-0.295211	0.217814	0.302161	0.249403	0.0305644	0.329462	-0.141148	-0.0960055	0.179656	0.201404	-0.341073	-0.797407	0.960933	1	0.59645	0.359651	-0.598153
PPB	0.530365	0.180534	0.242873	-0.260709	0.0672761	0.143611	0.591352	0.371553	0.319632	0.668671	-0.345993	-0.286741	0.0036439	0.109647	-0.234974	-0.728526	0.681329	0.59645	1	-0.0267375	-0.983558
logVDss	-0.0121392	-0.364111	-0.241134	-0.150917	-0.308929	-0.0704745	0.0929546	0.302445	-0.207833	0.0444246	-0.11947	0.168366	0.0475271	-0.159911	-0.265163	-0.130931	0.316233	0.359651	-0.0267375	1	-0.032367
Fu	-0.531599	-0.171961	-0.233499	0.285568	-0.0554967	-0.145721	-0.573728	-0.407723	-0.31303	-0.667574	0.364768	0.320515	0.00678991	-0.125486	0.246045	0.729818	-0.681871	-0.598153	-0.983558	-0.032367	1
Proximity matrix (Pearson correlation coef.):
log Koc reference set
n = 632	MW	Dense	nHA	nHD	TPSA	nRot	nRing	MaxRing	nHet	nRig	Flex	Fsp3	caco2	MDCK	PAMPA	logS	logD	logP	PPB	logVDss	Fu
MW	1	0.293385	0.393329	-0.21718	0.289233	0.543133	0.356309	0.156248	0.709824	0.421027	0.177619	0.103335	-0.271655	-0.212111	-0.0309347	-0.695048	0.579408	0.58647	0.472327	0.0327444	-0.467394
Dense	0.293385	1	-0.0557563	-0.09651	-0.0509108	-0.141162	-0.225163	-0.322029	0.41463	-0.292072	-0.0389468	0.201415	-0.251946	-0.161624	0.389632	-0.0427384	0.0208577	0.036856	0.070458	-0.11503	-0.0714391
nHA	0.393329	-0.0557563	1	0.25958	0.955596	0.582522	-0.136599	-0.119586	0.739538	0.0542913	0.167561	0.120971	-0.410363	0.0156767	0.171996	0.0612775	-0.211068	-0.266423	-0.0376805	-0.299951	0.040526
nHD	-0.21718	-0.09651	0.25958	1	0.443035	-0.126319	-0.128587	-0.0467361	0.0546992	-0.0760225	-0.163866	-0.208661	-0.435256	-0.059443	0.269752	0.362909	-0.471379	-0.464036	-0.237558	-0.147106	0.230179
TPSA	0.289233	-0.0509108	0.955596	0.443035	1	0.453006	-0.144279	-0.107615	0.671266	0.0424129	0.0951491	0.0237562	-0.477248	0.0250798	0.270123	0.133692	-0.310736	-0.342791	-0.0771045	-0.352426	0.0777643
nRot	0.543133	-0.141162	0.582522	-0.126319	0.453006	1	-0.218814	-0.276248	0.494404	-0.0965575	0.573367	0.419621	-0.215941	-0.096303	-0.197909	-0.203184	0.197113	0.181586	0.135595	0.0401897	-0.12555
nRing	0.356309	-0.225163	-0.136599	-0.128587	-0.144279	-0.218814	1	0.83393	-0.121666	0.946827	-0.324326	-0.398371	0.205434	0.0725102	-0.173298	-0.620827	0.510996	0.520323	0.357514	0.100869	-0.357861
MaxRing	0.156248	-0.322029	-0.119586	-0.0467361	-0.107615	-0.276248	0.83393	1	-0.239978	0.850326	-0.380918	-0.549425	0.278142	0.106546	-0.207568	-0.525732	0.42791	0.424685	0.367442	0.0915846	-0.37611
nHet	0.709824	0.41463	0.739538	0.0546992	0.671266	0.494404	-0.121666	-0.239978	1	-0.0267091	0.204415	0.219966	-0.476664	-0.178458	0.280116	-0.197008	0.0587265	0.032423	0.146887	-0.259837	-0.144083
nRig	0.421027	-0.292072	0.0542913	-0.0760225	0.0424129	-0.0965575	0.946827	0.850326	-0.0267091	1	-0.318818	-0.484455	0.14156	0.0639982	-0.190129	-0.637054	0.498148	0.487697	0.393937	0.0552867	-0.396499
Flex	0.177619	-0.0389468	0.167561	-0.163866	0.0951491	0.573367	-0.324326	-0.380918	0.204415	-0.318818	1	0.458406	-0.0728503	-0.0854804	-0.187653	-0.00618432	0.036917	0.0441896	-0.0102613	0.0331206	0.0157385
Fsp3	0.103335	0.201415	0.120971	-0.208661	0.0237562	0.419621	-0.398371	-0.549425	0.219966	-0.484455	0.458406	1	-0.10816	-0.0990239	0.00446014	0.195677	-0.140158	-0.127714	-0.243208	0.117615	0.267515
caco2	-0.271655	-0.251946	-0.410363	-0.435256	-0.477248	-0.215941	0.205434	0.278142	-0.476664	0.14156	-0.0728503	-0.10816	1	0.306422	-0.273731	-0.0706933	0.19812	0.16001	0.0640654	0.141563	-0.0689166
MDCK	-0.212111	-0.161624	0.0156767	-0.059443	0.0250798	-0.096303	0.0725102	0.106546	-0.178458	0.0639982	-0.0854804	-0.0990239	0.306422	1	0.0272691	0.0658318	-0.116122	-0.132181	-0.152564	-0.0896556	0.148485
PAMPA	-0.0309347	0.389632	0.171996	0.269752	0.270123	-0.197909	-0.173298	-0.207568	0.280116	-0.190129	-0.187653	0.00446014	-0.273731	0.0272691	1	0.194025	-0.298592	-0.272671	-0.206582	-0.357642	0.195544
logS	-0.695048	-0.0427384	0.0612775	0.362909	0.133692	-0.203184	-0.620827	-0.525732	-0.197008	-0.637054	-0.00618432	0.195677	-0.0706933	0.0658318	0.194025	1	-0.906303	-0.908481	-0.665233	-0.278283	0.663492
logD	0.579408	0.0208577	-0.211068	-0.471379	-0.310736	0.197113	0.510996	0.42791	0.0587265	0.498148	0.036917	-0.140158	0.19812	-0.116122	-0.298592	-0.906303	1	0.962547	0.748703	0.345282	-0.743244
logP	0.58647	0.036856	-0.266423	-0.464036	-0.342791	0.181586	0.520323	0.424685	0.032423	0.487697	0.0441896	-0.127714	0.16001	-0.132181	-0.272671	-0.908481	0.962547	1	0.687886	0.336589	-0.681009
PPB	0.472327	0.070458	-0.0376805	-0.237558	-0.0771045	0.135595	0.357514	0.367442	0.146887	0.393937	-0.0102613	-0.243208	0.0640654	-0.152564	-0.206582	-0.665233	0.748703	0.687886	1	0.137799	-0.993743
logVDss	0.0327444	-0.11503	-0.299951	-0.147106	-0.352426	0.0401897	0.100869	0.0915846	-0.259837	0.0552867	0.0331206	0.117615	0.141563	-0.0896556	-0.357642	-0.278283	0.345282	0.336589	0.137799	1	-0.130262
Fu	-0.467394	-0.0714391	0.040526	0.230179	0.0777643	-0.12555	-0.357861	-0.37611	-0.144083	-0.396499	0.0157385	0.267515	-0.0689166	0.148485	0.195544	0.663492	-0.743244	-0.681009	-0.993743	-0.130262	1
Proximity matrix (Pearson correlation coef.):
log BCF reference set
	MW	Dense	nHA	nHD	TPSA	nRot	nRing	MaxRing	nHet	nRig	Flex	Fsp3	logS	logD	logP	caco2	MDCK	PAMPA	PPB	logVDss	Fu
MW	1	0.469187	0.224768	-0.213416	0.131948	0.426579	0.38965	0.164807	0.677095	0.398114	0.220628	-0.00552126	-0.722376	0.61851	0.648298	-0.43929	-0.236415	0.0687301	0.429168	0.162035	-0.417888
Dense	0.469187	1	-0.0566432	-0.152764	-0.0792122	-0.17137	-0.104095	-0.160758	0.507582	-0.168787	-0.0267941	0.0359305	-0.193631	0.131524	0.12164	-0.338352	-0.145443	0.414611	0.137462	-0.128122	-0.133613
nHA	0.224768	-0.0566432	1	0.165496	0.949469	0.456331	-0.062232	-0.0221888	0.625095	0.0827025	0.240116	0.0911943	0.0937183	-0.257779	-0.292331	-0.215884	0.223069	0.165355	-0.13212	-0.334876	0.12404
nHD	-0.213416	-0.152764	0.165496	1	0.383957	-0.102281	-0.0542082	-0.0321933	-0.0665132	-0.0350333	-0.0940571	-0.118529	0.354441	-0.465078	-0.406068	-0.259775	-0.0147175	0.210853	-0.36251	-0.0530529	0.352244
TPSA	0.131948	-0.0792122	0.949469	0.383957	1	0.339175	-0.0591774	-0.0117414	0.541276	0.0844554	0.161314	-0.00724343	0.164167	-0.341529	-0.361611	-0.233227	0.271163	0.249835	-0.169035	-0.331998	0.160247
nRot	0.426579	-0.17137	0.456331	-0.102281	0.339175	1	-0.206106	-0.333153	0.278659	-0.128906	0.586299	0.417455	-0.111296	0.13226	0.185247	-0.224522	-0.0794463	-0.219701	0.0863524	0.189394	-0.0846687
nRing	0.38965	-0.104095	-0.062232	-0.0542082	-0.0591774	-0.206106	1	0.784513	0.0677827	0.943349	-0.244495	-0.441259	-0.608358	0.528935	0.494777	0.0717718	-0.0267593	-0.0971994	0.355457	0.121696	-0.345269
MaxRing	0.164807	-0.160758	-0.0221888	-0.0321933	-0.0117414	-0.333153	0.784513	1	-0.0352286	0.819161	-0.29576	-0.556219	-0.487502	0.399174	0.360144	0.141248	0.0354995	-0.175439	0.309187	0.0919386	-0.306615
nHet	0.677095	0.507582	0.625095	-0.0665132	0.541276	0.278659	0.0677827	-0.0352286	1	0.0942393	0.202604	0.0445488	-0.324458	0.148684	0.137528	-0.45034	-0.0693321	0.368042	0.14405	-0.246286	-0.142972
nRig	0.398114	-0.168787	0.0827025	-0.0350333	0.0844554	-0.128906	0.943349	0.819161	0.0942393	1	-0.233742	-0.515703	-0.609316	0.52141	0.470472	0.0600101	0.00822081	-0.148487	0.374932	0.0916343	-0.367133
Flex	0.220628	-0.0267941	0.240116	-0.0940571	0.161314	0.586299	-0.244495	-0.29576	0.202604	-0.233742	1	0.322107	0.0455769	-0.00443116	0.00974253	-0.0867212	-0.0311868	-0.0977257	0.0306469	-0.0537162	-0.0294136
Fsp3	-0.00552126	0.0359305	0.0911943	-0.118529	-0.00724343	0.417455	-0.441259	-0.556219	0.0445488	-0.515703	0.322107	1	0.260541	-0.286939	-0.214618	-0.127425	-0.181108	0.0685524	-0.358713	0.0554621	0.354548
logS	-0.722376	-0.193631	0.0937183	0.354441	0.164167	-0.111296	-0.608358	-0.487502	-0.324458	-0.609316	0.0455769	0.260541	1	-0.882291	-0.904094	0.224726	0.188454	0.0678037	-0.621063	-0.370726	0.610849
logD	0.61851	0.131524	-0.257779	-0.465078	-0.341529	0.13226	0.528935	0.399174	0.148684	0.52141	-0.00443116	-0.286939	-0.882291	1	0.953048	-0.0374567	-0.174864	-0.235474	0.79405	0.365004	-0.778904
logP	0.648298	0.12164	-0.292331	-0.406068	-0.361611	0.185247	0.494777	0.360144	0.137528	0.470472	0.00974253	-0.214618	-0.904094	0.953048	1	-0.144447	-0.240415	-0.200449	0.686498	0.472292	-0.669077
caco2	-0.43929	-0.338352	-0.215884	-0.259775	-0.233227	-0.224522	0.0717718	0.141248	-0.45034	0.0600101	-0.0867212	-0.127425	0.224726	-0.0374567	-0.144447	1	0.363214	-0.236933	0.0482185	-0.100847	-0.0391081
MDCK	-0.236415	-0.145443	0.223069	-0.0147175	0.271163	-0.0794463	-0.0267593	0.0354995	-0.0693321	0.00822081	-0.0311868	-0.181108	0.188454	-0.174864	-0.240415	0.363214	1	0.104323	-0.084481	-0.156277	0.075979
PAMPA	0.0687301	0.414611	0.165355	0.210853	0.249835	-0.219701	-0.0971994	-0.175439	0.368042	-0.148487	-0.0977257	0.0685524	0.0678037	-0.235474	-0.200449	-0.236933	0.104323	1	-0.193381	-0.242009	0.184666
PPB	0.429168	0.137462	-0.13212	-0.36251	-0.169035	0.0863524	0.355457	0.309187	0.14405	0.374932	0.0306469	-0.358713	-0.621063	0.79405	0.686498	0.0482185	-0.084481	-0.193381	1	0.140449	-0.990161
logVDss	0.162035	-0.128122	-0.334876	-0.0530529	-0.331998	0.189394	0.121696	0.0919386	-0.246286	0.0916343	-0.0537162	0.0554621	-0.370726	0.365004	0.472292	-0.100847	-0.156277	-0.242009	0.140449	1	-0.129896
Fu	-0.417888	-0.133613	0.12404	0.352244	0.160247	-0.0846687	-0.345269	-0.306615	-0.142972	-0.367133	-0.0294136	0.354548	0.610849	-0.778904	-0.669077	-0.0391081	0.075979	0.184666	-0.990161	-0.129896	1

## Sheet: PK properties of 86 drugs
Table S4			Predicted membrane permeabilities (caco-2, MDCK, PAMPA), HIA absorption (%), log Koc, log BCF and log Kp,uu for 86 antiparasitic drugs; mobility in soil classification according to EPA and binary gastro-intestinal (GI) absorption classification.
	log Kp,uu								log Koc
Compound	MLR	ANN1	ANN2	ANN3	ANN4	ANN5	Mean (without ANN5)	log Kp,uu(4)	MLR	BT	ANN1	log KocEPI	log Kocexp		log Koc (mean)	EPA classification	Family											Compound	log Koc (mean)	EPA classification	Family
Thiabendazole	0.14	0.09	0.08	0.13	-0.05	0.0780522	0.11	0.12	2.95252	2.8103	2.86321	3.15	3.24		2.87534	Moderately mobile	Benzimidazoles											Triclabendazole	4.20848	Hardly mobile	Benzimidazoles
Parbendazole	-0.08	0	-0.08	-0.01	-0.17	0.0243251	-0.0425	-0.62	3.1461	2.80823	2.95194	3.4			2.96875	Moderately mobile	Benzimidazoles											Thiabendazole	2.87534	Moderately mobile	Benzimidazoles
Cambendazole	-0.59	-0.35	-0.33	-0.29	-0.36	-0.41147	-0.39	-0.49	2.96245	2.89393	2.77536	3.52			2.87725	Moderately mobile	Benzimidazoles											Parbendazole	2.96875	Moderately mobile	Benzimidazoles
Albendazole	-0.39	-0.38	-0.35	-0.3	-0.33	-0.470056	-0.355	-0.62	2.95626	2.87327	2.74202	3.27			2.85718	Moderately mobile	Benzimidazoles											Cambendazole	2.87725	Moderately mobile	Benzimidazoles
Fenbendazole	-0.88	-0.98	-0.71	-0.72	-0.82	-0.876264	-0.8225	-0.94	3.5934	3.69047	3.29996	3.88			3.52794	Slightly mobile	Benzimidazoles											Albendazole	2.85718	Moderately mobile	Benzimidazoles
Flubendazole	-1.01	-0.99	-0.75	-0.77	-0.76	-0.989408	-0.88	-1.5	3.30765	3.61157	2.97272	3.36			3.29731	Slightly mobile	Benzimidazoles											Oxfendazole	2.4469	Moderately mobile	Benzimidazoles
Mebendazole	-0.87	-0.69	-0.58	-0.56	-0.52	-0.767644	-0.675	-1.34	3.21327	3.36744	2.91378	3.24			3.16483	Slightly mobile	Benzimidazoles											Oxibendazole	2.7118	Moderately mobile	Benzimidazoles
Oxfendazole	-0.97	-0.77	-0.63	-0.63	-0.57	-0.813437	-0.75	-1.27	2.42616	2.67905	2.23548	3.81			2.4469	Moderately mobile	Benzimidazoles											Febantel	2.81427	Moderately mobile	Benzimidazoles
Oxibendazole	-0.29	-0.23	-0.26	-0.19	-0.23	-0.316418	-0.2425	-0.79	2.80203	2.73946	2.5939	2.83			2.7118	Moderately mobile	Benzimidazoles											Netobimin	2.07576	Moderately mobile	Benzimidazoles
Luxabendazole	-1.75	-2.4	-1.69	-1.89	-1.91	-2.03088	-1.9325	-1.8	3.0778	3.43521	2.70654	3.41			3.07318	Slightly mobile	Benzimidazoles											Fenbendazole	3.52794	Slightly mobile	Benzimidazoles
Febantel	-1.96	-2.38	-1.78	-2.01	-1.72	-1.79415	-2.0325	-1.83	2.74071	2.95981	2.74229	2.53			2.81427	Moderately mobile	Benzimidazoles											Flubendazole	3.29731	Slightly mobile	Benzimidazoles
Netobimin	-2.48	-3.41	-2.59	-3.05	-2.41	-3.05102	-2.8825	-1.92	1.85154	2.19403	2.1817	2.02			2.07576	Moderately mobile	Benzimidazoles											Mebendazole	3.16483	Slightly mobile	Benzimidazoles
Pyrantel	0.9	0.35	0.28	0.34	0.14	0.740936	0.4675	1.08	2.48229	2.33917	2.40897	3.07			2.41015	Moderately mobile	miscellaneous											Luxabendazole	3.07318	Slightly mobile	Benzimidazoles
Morantel	1.08	0.4	0.32	0.38	0.07	0.900693	0.545	1.11	2.56313	2.39469	2.48729	3.33			2.4817	Moderately mobile	miscellaneous											Bunamidine	4.62931	Hardly mobile	miscellaneous
Levamisol	0.85	0.31	0.25	0.31	0.18	0.736772	0.43	0.77	2.59267	2.45607	2.5789	2.73			2.54255	Moderately mobile	miscellaneous											Bithionol	4.08688	Hardly mobile	miscellaneous
Dichlorophos	-0.16	-0.5	-0.37	-0.32	-0.52	-0.531116	-0.3375	0.93	1.70221	1.5023	1.74586	1.78	1.67		1.65013	Mobile	organophosphate											Hexachlorophene	4.29311	Hardly mobile	miscellaneous
Haloxone	-1.04	-1.62	-1.1	-1.17	-1.55	-1.55386	-1.2325	-0.08	2.74033	2.72616	2.67554	2.62			2.71401	Moderately mobile	organophosphate											Lufenuron	4.34545	Hardly mobile	miscellaneous
Coumaphos	-0.57	-0.98	-0.68	-0.67	-1	-1.01537	-0.725	0.21	3.62623	3.90744	3.38052	3.31			3.63806	Slightly mobile	organophosphate											Rotenone	4.14467	Hardly mobile	miscellaneous
Diethylcarbamazine	0.39	0.02	-0.05	0.02	0.13	0.284719	0.095	0.99	1.85419	1.81019	1.79403	1.28			1.81947	Mobile	miscellaneous											Diamfenetide	1.81312	Mobile	miscellaneous
Bunamidine	0.35	0.27	0.17	0.23	0.23	0.408322	0.255	0.48	4.47677	4.66906	4.74211	5.91			4.62931	Hardly mobile	miscellaneous											Trimethoprim	1.93965	Mobile	miscellaneous
Niclosamide	-1.23	-1.43	-1.03	-1.08	-1.12	-1.33436	-1.1925	-0.83	3.87738	3.77414	3.7596	3.31	3.35		3.80371	Slightly mobile	miscellaneous											Diaveridine	1.98162	Mobile	miscellaneous
Dichlorophen	-0.21	-0.22	-0.16	-0.12	-0.11	-0.146931	-0.1775	-0.21	3.52423	3.59856	3.46358	4.11			3.52879	Slightly mobile	miscellaneous											Clopidol	1.69008	Mobile	miscellaneous
Bithionol	-0.58	-0.99	-0.57	-0.58	-0.98	-0.62035	-0.68	0.06	4.13139	4.06628	4.06296	5.03			4.08688	Hardly mobile	miscellaneous											Dinitolmide	1.70189	Mobile	miscellaneous
Diamfenetide	-0.82	-0.68	-0.61	-0.58	-0.55	-0.745388	-0.6725	-0.89	1.73959	1.76615	1.93361	1.96			1.81312	Mobile	miscellaneous											Aklomide	1.84768	Mobile	miscellaneous
Triclabendazole	-0.47	-0.67	-0.39	-0.39	-0.62	-0.507748	-0.48	0.08	4.2737	4.24665	4.10509	4.75			4.20848	Hardly mobile	Benzimidazoles											Diminazene	1.90348	Mobile	miscellaneous
Oxiclosanide	-1.15	-1.92	-1.18	-1.28	-1.79	-1.52149	-1.3825	-0.85	4.29631	4.41291	4.12046	4.22			4.27656	Hardly mobile	Salicylanilide											Pentamidine	1.90348	Mobile	miscellaneous
Brotianide	-0.33	-0.56	-0.31	-0.3	-0.51	-0.428831	-0.375	0.35	3.93871	3.99351	3.75627	3.75			3.89616	Slightly mobile	Salicylanilide											Amicarbalide	1.65539	Mobile	miscellaneous
Rafoxanide	-0.89	-1.27	-0.78	-0.83	-1.18	-1.01232	-0.9425	-0.14	4.96049	5.29235	4.87365	4.89			5.04216	Immobile	Salicylanilide											Propoxur	1.88246	Mobile	miscellaneous
Clioxanide	-0.62	-0.84	-0.54	-0.54	-0.74	-0.741968	-0.635	0.36	3.8811	3.97272	3.76652	3.05			3.87344	Slightly mobile	Salicylanilide											Cyromazine	1.93986	Mobile	miscellaneous
Closantel	-0.95	-1.02	-0.71	-0.74	-0.85	-0.97393	-0.855	-0.46	5.11886	5.39498	5.02734	5.42			5.18039	Immobile	Salicylanilide											Diethylcarbamazine	1.81947	Mobile	miscellaneous
Nitroxinil	-0.99	-0.93	-0.74	-0.73	-0.68	-0.967648	-0.8475	0.15	2.57375	2.80658	2.58602	2.98			2.65545	Moderately mobile	miscellaneous											Pyrantel	2.41015	Moderately mobile	miscellaneous
Niclofolan	-1.84	-2.33	-1.71	-1.88	-1.68	-1.99578	-1.94	-1.19	3.78232	4.02082	3.67533	4.58			3.82616	Slightly mobile	miscellaneous											Morantel	2.4817	Moderately mobile	miscellaneous
Clorsulone	-2.35	-2.84	-2.08	-2.41	-1.84	-1.83653	-2.42	-1.68	2.11415	2.46064	2.30907	1.96			2.29462	Moderately mobile	Sulfonamide											Levamisol	2.54255	Moderately mobile	miscellaneous
Bromofenofos	-1.32	-1.72	-1.12	-1.22	-1.41	-1.44101	-1.345	-0.83	3.36772	3.06269	3.14735	3.73			3.19259	Slightly mobile	organophosphate											Nitroxinil	2.65545	Moderately mobile	miscellaneous
Epsiprantel	0.04	-0.21	-0.23	-0.16	-0.14	-0.11046	-0.14	0.06	3.18313	3.0632	3.02715	3.13			3.09116	Slightly mobile	miscellaneous											Praziquantel	2.90341	Moderately mobile	miscellaneous
Resorantel	-0.72	-0.67	-0.52	-0.5	-0.5	-0.686452	-0.6025	-0.93	3.76002	3.78541	3.66201	3.12			3.73581	Slightly mobile	miscellaneous											Pirymethamine	2.67293	Moderately mobile	miscellaneous
Praziquantel	0.04	-0.19	-0.21	-0.14	-0.11	-0.0841531	-0.125	0.11	3.0104	2.82516	2.87467	2.86			2.90341	Moderately mobile	miscellaneous											Halofuginone	2.59135	Moderately mobile	miscellaneous
Hexachlorophene	-0.59	-0.86	-0.48	-0.51	-0.82	-0.666346	-0.61	-0.08	4.29485	4.28113	4.30335	5.7			4.29311	Hardly mobile	miscellaneous											Arprinocide	2.83872	Moderately mobile	miscellaneous
Sulfachloropyridazine	-1.02	-1.05	-0.8	-0.79	-0.7	-1.11817	-0.915	-1.18	1.94988	2.0511	1.97952	1.84			1.9935	Mobile	Sulfonamide											Imidocarb	2.39326	Moderately mobile	miscellaneous
Sulfadiazine	-1.02	-0.97	-0.78	-0.76	-0.64	-1.04899	-0.8825	-1.11	1.69585	2.03026	1.84544	1.63			1.85719	Mobile	Sulfonamide											Carbaryl	2.51992	Moderately mobile	miscellaneous
Sulfadimethoxine	-1.65	-2.14	-1.62	-1.75	-1.68	-2.05585	-1.79	-1.19	2.30152	2.21975	2.30906	1.97			2.27678	Moderately mobile	Sulfonamide											Niclosamide	3.80371	Slightly mobile	miscellaneous
Sulfadoxine	-1.65	-2.11	-1.61	-1.74	-1.65	-2.00379	-1.7775	-1.08	1.91941	1.93276	2.02184	1.72			1.958	Mobile	Sulfonamide											Dichlorophen	3.52879	Slightly mobile	miscellaneous
Sulfamethoxazol	-1.17	-1.28	-1.02	-1.03	-0.98	-1.33843	-1.125	-1.01	1.83764	1.84371	1.97486	1.97			1.8854	Mobile	Sulfonamide											Niclofolan	3.82616	Slightly mobile	miscellaneous
Sulfadymidine	-1.13	-1.14	-0.94	-0.95	-0.86	-1.19043	-1.04	-0.8	1.97969	1.91827	1.95698	1.91			1.95165	Mobile	Sulfonamide											Epsiprantel	3.09116	Slightly mobile	miscellaneous
Sulfaquinoxaline	-1.21	-1.32	-1.02	-1.04	-0.99	-1.31963	-1.1475	-1.39	2.61025	2.52232	2.48304	2.91			2.53854	Moderately mobile	Sulfonamide											Resorantel	3.73581	Slightly mobile	miscellaneous
Trimethoprim	-1.17	-0.96	-0.89	-0.89	-0.71	-0.946936	-0.9775	-0.82	2.01012	1.87303	1.9358	2.38			1.93965	Mobile	miscellaneous											Robenidine	3.46968	Slightly mobile	miscellaneous
Pirymethamine	-0.62	-0.51	-0.47	-0.42	-0.38	-0.618137	-0.505	-0.24	2.74706	2.63964	2.6321	2.98			2.67293	Moderately mobile	miscellaneous											Diclazuril	3.63126	Slightly mobile	miscellaneous
Diaveridine	-0.99	-0.65	-0.64	-0.62	-0.52	-0.676103	-0.725	-0.67	2.07325	1.87636	1.99526	2.15			1.98162	Mobile	miscellaneous											Clazuril	3.19717	Slightly mobile	miscellaneous
Halofuginone	-0.96	-0.97	-0.81	-0.83	-0.84	-0.979523	-0.8925	-0.74	2.63686	2.5431	2.5941	1.39			2.59135	Moderately mobile	miscellaneous											Toltrazuril	3.61861	Slightly mobile	miscellaneous
Arprinocide	-0.61	-0.43	-0.33	-0.31	-0.38	-0.545627	-0.42	-0.5	2.95369	2.8059	2.75655	3.61			2.83872	Moderately mobile	miscellaneous											Amitraz	3.8251	Slightly mobile	miscellaneous
Robenidine	-0.93	-0.93	-0.67	-0.68	-0.73	-0.914118	-0.8025	-0.25	3.48505	3.58578	3.33821	4.36			3.46968	Slightly mobile	miscellaneous											Fipronil	3.29489	Slightly mobile	miscellaneous
Clopidol	0	-0.2	-0.15	-0.1	-0.1	0.0185723	-0.1125	0.48	1.63111	1.73052	1.70861	1.52			1.69008	Mobile	miscellaneous											Piperonyl butoxide	3.04376	Slightly mobile	miscellaneous
Diclazuril	-1.35	-1.63	-1.14	-1.23	-1.31	-1.41212	-1.3375	-0.97	3.60789	4.04428	3.24159	3.8			3.63126	Slightly mobile	miscellaneous											Diflubenzuron	3.78427	Slightly mobile	miscellaneous
Clazuril	-1.25	-1.33	-0.98	-1.04	-1.03	-1.21108	-1.15	-0.93	3.43597	3.03413	3.12141	3.27			3.19717	Slightly mobile	miscellaneous											Pyriproxifen	3.80271	Slightly mobile	miscellaneous
Toltrazuril	-1.31	-1.81	-1.18	-1.3	-1.56	-1.53801	-1.4	-1.22	3.68611	3.9589	3.21083	4.38			3.61861	Slightly mobile	miscellaneous											Methoprene	3.39483	Slightly mobile	miscellaneous
Dinitolmide	-1.44	-1.03	-0.97	-0.98	-0.61	-0.736216	-1.105	-1.07	1.74882	1.4242	1.93264	1.54			1.70189	Mobile	miscellaneous											Tetramethrin	3.91353	Slightly mobile	miscellaneous
Aklomide	-1.18	-1.09	-0.85	-0.89	-0.82	-1.03152	-1.0025	-0.35	1.801	1.87717	1.86487	1.41			1.84768	Mobile	miscellaneous											Dichlorophos	1.65013	Mobile	organophosphate
Diminazene	-2.29	-1.54	-1.41	-1.62	-0.85	-1.01777	-1.715	-1.96	1.91742	1.80203	1.99098	3.18			1.90348	Mobile	miscellaneous											Trichlorfon	1.05875	Mobile	organophosphate
Pentamidine	-2.29	-1.54	-1.41	-1.62	-0.85	-1.01777	-1.715	-1.96	1.91742	1.80203	1.99098	3.18			1.90348	Mobile	miscellaneous											Haloxone	2.71401	Moderately mobile	organophosphate
Imidocarb	-1.1	-0.84	-0.72	-0.74	-0.65	-0.819295	-0.85	-1.23	2.46998	2.29492	2.41487	3.65			2.39326	Moderately mobile	miscellaneous											Diazinone	2.95827	Moderately mobile	organophosphate
Amicarbalide	-2.49	-2.37	-1.98	-2.3	-1.51	-1.51586	-2.285	-2.47	1.62712	1.50774	1.83131	2.33			1.65539	Mobile	miscellaneous											cythioate	2.2981	Moderately mobile	organophosphate
Diazinone	-0.09	-0.38	-0.34	-0.27	-0.39	-0.567031	-0.27	0.6	3.04407	2.93896	2.89177	3.41	2.75		2.95827	Moderately mobile	organophosphate											Heptenophos	2.31435	Moderately mobile	organophosphate
cythioate	-1.4	-1.99	-1.4	-1.54	-1.75	-1.74034	-1.5825	-0.57	2.32198	2.33066	2.24165	1.96			2.2981	Moderately mobile	organophosphate											Coumaphos	3.63806	Slightly mobile	organophosphate
fenthione	-0.07	-0.49	-0.31	-0.27	-0.52	-0.218356	-0.285	0.91	3.33917	3.71932	3.21617	3.23	3.18		3.42489	Slightly mobile	organophosphate											Bromofenofos	3.19259	Slightly mobile	organophosphate
Phoxim	-0.32	-0.44	-0.35	-0.3	-0.37	-0.563058	-0.3525	0.37	3.44241	3.63389	3.31582	3.6			3.46404	Slightly mobile	organophosphate											fenthione	3.42489	Slightly mobile	organophosphate
Trichlorfon	-0.21	-0.59	-0.54	-0.49	-0.7	-0.993454	-0.4575	0.22	1.10472	0.635592	1.43595	0.95	1.9		1.05875	Mobile	organophosphate											Phoxim	3.46404	Slightly mobile	organophosphate
Heptenophos	-0.05	-0.39	-0.32	-0.26	-0.39	-0.445065	-0.255	0.53	2.33919	2.32083	2.28304	2.56			2.31435	Moderately mobile	organophosphate											Cypermethrin	4.48258	Hardly mobile	Pyrethroid
Carbaryl	0.54	0.28	0.21	0.28	-0.04	0.459067	0.3275	0.11	2.5686	2.52743	2.46375	2.34	2.4		2.51992	Moderately mobile	miscellaneous											Cyfluthrin	4.51074	Hardly mobile	Pyrethroid
Propoxur	0.14	0.04	-0.02	0.05	-0.02	0.114285	0.0525	0.24	1.92978	1.89962	1.81799	1.75	1.67		1.88246	Mobile	miscellaneous											Cyhalothrin	4.52846	Hardly mobile	Pyrethroid
Allethrin	0.38	0.16	0.06	0.14	0.09	0.390236	0.185	0.5	3.70632	3.6339	3.64127	3.59			3.6605	Slightly mobile	Pyrethroid											Permethrin	4.55907	Hardly mobile	Pyrethroid
Cypermethrin	-0.58	-0.69	-0.53	-0.51	-0.6	-0.674121	-0.5775	-0.12	4.52137	4.46691	4.45946	5.02	5		4.48258	Hardly mobile	Pyrethroid											Resmethrin	4.57754	Hardly mobile	Pyrethroid
Flumethrin	-0.58	-0.65	-0.47	-0.46	-0.57	-0.664022	-0.54	-0.47	5.39142	5.36456	5.07846	6.1			5.27815	Immobile	Pyrethroid											Flumethrin	5.27815	Immobile	Pyrethroid
Cyfluthrin	-0.58	-0.72	-0.53	-0.51	-0.65	-0.723346	-0.585	-0.4	4.53992	4.54661	4.44568	4.86	5		4.51074	Hardly mobile	Pyrethroid											Allethrin	3.6605	Slightly mobile	Pyrethroid
Cyhalothrin	-0.83	-1.14	-0.78	-0.82	-1.1	-0.99529	-0.8925	-0.7	4.56838	4.63384	4.38317	5.36	5.26		4.52846	Hardly mobile	Pyrethroid											Oxiclosanide	4.27656	Hardly mobile	Salicylanilide
Permethrin	-0.07	-0.42	-0.29	-0.24	-0.38	-0.206244	-0.255	0.37	4.55653	4.58918	4.53151	4.79	4.8		4.55907	Hardly mobile	Pyrethroid											Rafoxanide	5.04216	Immobile	Salicylanilide
Resmethrin	0.32	0.04	-0.02	0.06	0.08	0.237884	0.1	0.29	4.63304	4.42887	4.67071	4.87	5		4.57754	Hardly mobile	Pyrethroid											Closantel	5.18039	Immobile	Salicylanilide
Amitraz	0.23	0.13	0.09	0.14	0.19	0.232949	0.1475	0.5	3.88032	3.72075	3.87424	4.66			3.8251	Slightly mobile	miscellaneous											Brotianide	3.89616	Slightly mobile	Salicylanilide
Fipronil	-1.68	-2.75	-1.67	-1.95	-2.31	-2.07606	-2.0125	-1.5	3.48815	3.32219	3.07433	4.46			3.29489	Slightly mobile	miscellaneous											Clioxanide	3.87344	Slightly mobile	Salicylanilide
Piperonyl butoxide	0.23	0.11	0.02	0.09	-0.01	0.274034	0.1125	0.61	3.14609	3.00498	2.98021	3.1			3.04376	Slightly mobile	miscellaneous											Sulfachloropyridazine	1.9935	Mobile	Sulfonamide
Diflubenzuron	-0.64	-0.94	-0.6	-0.59	-0.85	-0.824958	-0.6925	-1.42	3.75152	4.04299	3.5583	2.74	3.83		3.78427	Slightly mobile	miscellaneous											Sulfadiazine	1.85719	Mobile	Sulfonamide
Pyriproxifen	0.25	0.08	0.06	0.12	0	0.184171	0.1275	0.11	3.90544	3.78306	3.71964	4.68			3.80271	Slightly mobile	miscellaneous											Sulfadoxine	1.958	Mobile	Sulfonamide
Methoprene	0.54	0.18	0.08	0.15	0.18	0.498067	0.2375	1.12	3.3313	3.52264	3.33056	3.77			3.39483	Slightly mobile	miscellaneous											Sulfamethoxazol	1.8854	Mobile	Sulfonamide
Lufenuron	-1.45	-2.89	-1.58	-1.87	-2.54	-2.1305	-1.9475	-2.56	4.47342	4.60634	3.95659	3.98			4.34545	Hardly mobile	miscellaneous											Sulfadymidine	1.95165	Mobile	Sulfonamide
Cyromazine	-0.76	-0.44	-0.55	-0.49	-0.42	-0.443744	-0.56	-0.56	1.91407	1.97486	1.93065	1.19	2.3		1.93986	Mobile	miscellaneous											Clorsulone	2.29462	Moderately mobile	Sulfonamide
Tetramethrin	-0.24	-0.37	-0.4	-0.33	-0.33	-0.558946	-0.335	-0.21	4.05892	3.81148	3.87018	3.17			3.91353	Slightly mobile	miscellaneous											Sulfadimethoxine	2.27678	Moderately mobile	Sulfonamide
Rotenone	-0.29	-0.22	-0.22	-0.17	-0.25	-0.282743	-0.225	-0.5	4.24463	4.44843	3.74094	4.46			4.14467	Hardly mobile	miscellaneous											Sulfaquinoxaline	2.53854	Moderately mobile	Sulfonamide
									log BCF
Compound	caco2	MDCK	PAMPA	HIA, %	GI absorption				MLR	BT	ANN1	log BCFepi	log BCFexp	Mean
Thiabendazole	-4.55	-4.43	0.568	87.96	High				1.6189	1.47132	1.38853	1.3		1.49292
Parbendazole	-4.89	-4.49	0.019	85.42	High				1.78562	1.82658	1.74126	2.02		1.78449
Cambendazole	-4.73	-4.52	0.516	84.83	High				1.22612	0.712881	1.02811	1.43		0.989036
Albendazole	-4.99	-4.63	0.027	84.87	High				1.59094	1.07622	1.44182	1.69		1.36966
Fenbendazole	-4.92	-4.87	0.006	83.13	High				2.31486	2.20073	2.40388	2.21		2.30649
Flubendazole	-4.92	-4.73	0.011	87.12	High				1.98701	1.92837	1.80992	1		1.90843
Mebendazole	-4.93	-4.7	0.03	87.08	High				1.92488	1.33936	1.72526	0.95		1.66317
Oxfendazole	-5.06	-4.65	0.018	86.17	High				0.754622	0.595269	0.550346	1.79		0.633412
Oxibendazole	-4.8	-4.47	0.074	86.33	High				1.41154	1.01668	1.16619	1.39		1.19814
Luxabendazole	-5.2	-4.84	0.157	80.15	High				1.48715	1.05052	1.12843	1.44		1.22203
Febantel	-4.75	-4.84	0.782	74.41	Low				0.661729	1.29615	0.498317	0.68		0.818731
Netobimin	-5.29	-4.91	0.867	36.29	Low				-0.0534846	0.246202	0.184426	0.5		0.125714
Pyrantel	-4.62	-4.35	0.075	92.67	High				1.4753	1.14225	1.1181	1.74		1.24522
Morantel	-4.63	-4.24	0.134	90.44	High				1.64115	1.1999	1.3163	2.1		1.38578
Levamisol	-4.62	-4.39	0.051	94.39	High				1.3965	1.44811	1.13813	0.88		1.32758
Dichlorophos	-4.78	-4.67	0.573	90.95	High				0.855874	0.481219	0.631954	-0.21	-0.3	0.656349
Haloxone	-4.72	-4.77	0.737	91.53	High				0.576627	0.399371	0.46673	0.96		0.48091
Coumaphos	-4.52	-4.71	0.009	92.53	High				2.02276	2.0378	2.04696	2.39		2.03584
Diethylcarbamazine	-4.62	-4.83	0	91.65	High				0.747508	0.547302	0.65528	0.5		0.65003
Bunamidine	-4.95	-4.68	0.003	89.95	Low				1.80541	3.06751	1.95803	3		2.27698
Niclosamide	-4.89	-4.72	0.713	88.84	High				2.32287	2.38395	2.24209	2.67		2.3163
Dichlorophen	-4.8	-4.75	0.599	88.67	High				2.36914	2.38415	2.44002	2.48	2.28	2.39777
Bithionol	-5.08	-4.77	0.111	84.77	High				2.61075	2.6054	2.66246	3.57		2.62621
Diamfenetide	-4.87	-4.69	0.973	89.93	High				-0.390001	-0.268036	0.167704	0.82		-0.163444
Triclabendazole	-5.07	-4.74	0.805	83.43	High				2.64051	2.94093	2.99501	3.31		2.85882
Oxiclosanide	-5.16	-4.79	0.306	87.29	High				2.90458	2.77997	3.02866	3.65		2.9044
Brotianide	-5.05	-4.63	0.037	88.88	High				2.70442	3.02077	2.80876	2.94		2.84465
Rafoxanide	-4.97	-4.76	0.888	87.72	High				2.77858	2.4766	2.80272	3.57		2.68597
Clioxanide	-4.81	-4.7	0.653	91.2	High				2.486	2.64087	2.43789	3.15		2.52159
Closantel	-4.99	-4.73	0.662	90.11	Low				2.85348	2.47657	2.81867	3.58		2.71624
Nitroxinil	-4.98	-4.73	0.97	92.96	High				1.40413	1.55657	1.18704	1.76		1.38258
Niclofolan	-5.08	-4.73	0.945	86.25	Low				2.15747	2.25647	2.03863	2.88		2.15085
Clorsulone	-5.64	-4.79	1	73.21	Low				0.686691	1.12269	0.523081	0.39		0.777488
Bromofenofos	-5.44	-4.69	0.062	86.31	High				1.50532	1.15522	1.18588	3.56		1.28214
Epsiprantel	-4.38	-4.82	0.002	93	High				1.15277	0.811648	1.12585	1.59		1.03009
Resorantel	-5.33	-4.76	0.439	90.68	High				2.52622	2.3078	2.50242	2.63		2.44548
Praziquantel	-4.42	-4.81	0.002	93.39	High				1.05843	0.653894	1.02089	1.27		0.911069
Hexachlorophene	-5.17	-4.74	0.972	85.18	High				2.36553	2.62405	2.65032	3.86	2.07	2.54663
Sulfachloropyridazine	-5.04	-4.51	0.481	81.63	High				0.580769	0.393269	0.428505	0.5		0.467514
Sulfadiazine	-5.1	-4.58	0.875	73.24	High				0.317202	0.347813	0.303979	0.5		0.322998
Sulfadimethoxine	-5.04	-4.83	0.72	79.6	High				0.806602	0.457553	0.648222	0.74		0.637459
Sulfadoxine	-5.06	-4.84	0.749	63.26	High				0.321857	0.0218039	0.363507	0.5		0.235723
Sulfamethoxazol	-4.9	-4.75	0.911	76.71	High				0.411003	0.211039	0.439571	0.5		0.353871
Sulfadymidine	-4.88	-4.76	0.207	81.69	High				0.78154	0.351805	0.544813	0.5		0.559386
Sulfaquinoxaline	-5.03	-4.73	0.437	81.21	High				0.871575	0.460898	0.629671	0.78		0.654048
Trimethoprim	-4.95	-4.77	0.032	76.82	High				0.657717	0.464013	0.504756	0.5		0.542162
Pirymethamine	-4.91	-4.69	0.116	92.35	High				1.80008	1.52183	1.46305	1.44		1.59499
Diaveridine	-4.94	-4.77	0.06	79.74	High				0.825509	0.792706	0.582951	0.5		0.733722
Halofuginone	-5.66	-4.82	0.981	95.23	High				0.663879	0.549256	0.521148	0.52		0.578095
Arprinocide	-5.01	-4.57	0.053	94.53	High				1.60962	1.42056	1.40092	1.23		1.47703
Robenidine	-4.89	-4.72	0.599	89.14	High				2.29837	2.36286	2.28807	2.19		2.31643
Clopidol	-5.33	-4.76	0.883	92.49	High				0.623564	0.693487	0.584373	0.38		0.633808
Diclazuril	-5.2	-4.77	0.012	82.01	High				2.39023	2.33615	2.31499	2.04		2.34712
Clazuril	-5.24	-4.78	0.029	80.76	High				2.27831	1.77458	2.14203	1.62		2.06497
Toltrazuril	-4.97	-4.7	0.033	95.01	High				2.25858	2.26432	2.24745	3.96		2.25678
Dinitolmide	-4.93	-4.61	0.997	80.66	High				0.428009	0.275299	0.453425	0.5		0.385578
Aklomide	-4.75	-4.88	0.722	91.58	High				0.613052	0.521369	0.545624	0.5		0.560015
Diminazene	-6.2	-5.21	0.784	70.69	High				0.341014	0.147371	0.345472	1		0.277952
Pentamidine	-6.2	-5.21	0.784	70.69	High				0.341014	0.147371	0.345472	1		0.277952
Imidocarb	-5.19	-4.83	0.992	91.46	High				0.609488	0.460631	0.539278	2.23		0.536466
Amicarbalide	-6.29	-5.32	0.999	64.5	High				-0.2387	-0.0101328	0.194692	0.5		-0.0180468
Diazinone	-4.34	-4.61	0	92.54	High				1.89166	1.64242	1.86695	2.18	1.85	1.80034
cythioate	-4.78	-4.94	0.255	94.64	Low				1.08296	0.584809	0.737286	0.53		0.801685
fenthione	-4.95	-4.77	0.021	93.51	High				2.36188	2.21731	2.42354	2.37	2.52	2.33425
Phoxim	-4.4	-4.52	0.013	92.76	High				2.30331	2.4883	2.39103	2.56	2.91	2.39421
Trichlorfon	-4.93	-4.78	0.998	89.07	High				-0.00397902	0.350972	0.469693	0.5		0.272229
Heptenophos	-4.85	-4.68	0.242	92.66	High				0.805588	0.451719	0.689233	0.37		0.648847
Carbaryl	-4.49	-4.27	0.382	94.53	High				1.03431	0.610616	0.805066	1.22	0.95	0.816663
Propoxur	-4.53	-4.56	0.024	93.32	High				0.734077	0.404332	0.605991	0.67		0.581467
Allethrin	-4.62	-4.6	0.06	95.84	High				2.53578	2.76697	2.68824	1.56		2.66367
Cypermethrin	-5.09	-4.81	0.999	92.29	High				2.64105	2.91148	2.57158	2.99	2.44	2.70803
Flumethrin	-5.12	-4.71	0.115	92.08	Low				3.56152	3.79997	3.73317	2.55		3.69822
Cyfluthrin	-5.05	-4.74	0.996	92.19	High				2.68521	3.14818	2.64805	2.33		2.82715
Cyhalothrin	-5.27	-4.87	0.758	91.13	Low				2.73703	2.70544	2.71183	3.03		2.7181
Permethrin	-4.91	-4.72	0.972	92.58	High				2.59904	2.6468	2.49537	2.7	2.65	2.58041
Resmethrin	-5.07	-4.6	0.196	95.2	High				2.92337	3.21196	3.14194	2.46		3.09242
Amitraz	-4.76	-4.69	0.132	91.48	High				2.75122	3.0148	3.01024	3.3		2.92542
Fipronil	-5.17	-4.72	0.074	86.33	Low				1.96495	1.55371	1.72866	2.38		1.7491
Piperonyl butoxide	-4.8	-4.59	0.026	93.87	High				0.86986	1.40454	0.973373	1.43		1.08259
Diflubenzuron	-5.07	-4.65	0.343	89.03	High				2.62249	2.35389	2.48651	2.23	2.2	2.48763
Pyriproxifen	-4.59	-4.43	0.015	96.05	High				2.52154	2.74399	2.7217	3.33		2.66241
Methoprene	-4.87	-4.63	0.006	95.39	High				2.44495	2.39516	2.51488	3.3		2.45166
Lufenuron	-5.34	-4.68	0.101	82.1	Low				2.73847	2.51204	2.67051	3.05		2.64034
Cyromazine	-4.78	-4.67	0.296	78.46	High				0.78863	0.490107	0.568573	0.5		0.61577
Tetramethrin	-4.68	-4.77	0.06	95.26	High				2.55891	3.00502	2.79932	1.53		2.78775
Rotenone	-4.82	-4.59	0.001	98.92	High				1.54113	1.5494	0.887108	1.79	1.41	1.32588

## Sheet: logKp,uu
Table S5Reference compounds for log Kp,uu models																											Predicted values for the reference set
No.	Compound	SMILES	log Kp,uuexp	Set (MLR, BT)	MW	Dense	nHA	nHD	TPSA	nRot	nRing	MaxRing	nHet	nRig	Flex	Fsp3	caco2	MDCK	PAMPA	logS	logD	logP	PPB	logVDss	Fu	Set (MLR, BT)	MLR	BT	Set (ANN)	ANN1	ANN2	ANN3	ANN4	ANN5
1	Alvocidib	CN1CC[C@@H]([C@H](O)C1)C1=C2OC(=CC(=O)C2=C(O)C=C1O)C1=C(Cl)C=CC=C1	-1.22185	Training	401.1	1.03747	6	3	94.14	2	4	10	7	24	0.0833333	0.286	-5.78946	-4.99965	0.470006	-3.46402	2.33684	2.1714	94.7705	0.734969	5.61967	Training	-1.32654	-1.19885	Test	-1.05043	-0.91262	-0.97676	-0.78071	-0.93146
2	Prazosin	COC1=C(OC)C=C2C(N)=NC(=NC2=C1)N1CCN(CC1)C(=O)C1=CC=CO1	-0.958607	Training	383.16	1.02998	9	2	106.95	5	4	10	9	23	0.217391	0.316	-5.22659	-4.83801	0.0260084	-2.4713	1.88827	1.29827	96.5127	-0.0989099	3.53918	Training	-1.44037	-1.18004	Train	-1.67083	-1.3203	-1.40722	-1.32958	-1.56058
3	Risperidone	CC1=C(CCN2CCC(CC2)C2=NOC3=C2C=CC(F)=C3)C(=O)N2CCCCC2=N1	-0.677781	Training	410.21	0.993818	6	0	64.16	4	5	10	7	28	0.142857	0.522	-4.91539	-4.68295	3.69461e-05	-3.43752	2.62026	2.61377	89.4843	0.0877431	10.4464	Training	-0.39991	-0.670012	Train	-0.47547	-0.42121	-0.37846	-0.44599	-0.57482
4	Amantadine	NC12CC3CC(CC(C3)C1)C2	0.478566	Training	151.14	0.905878	1	2	26.02	0	4	0	1	12	0	1	-5.07328	-5.01333	0.00658217	-2.34504	2.40609	2.43497	64.0162	0.684702	39.9248	Training	0.5208	0.522979	Train	0.21848	0.06601	0.14241	0.54343	0.72795
5	Haloperidol	OC1(CCN(CCCC(=O)C2=CC=C(F)C=C2)CC1)C1=CC=C(Cl)C=C1	0.247973	Training	375.14	0.993739	3	1	40.54	6	3	6	5	19	0.315789	0.381	-4.71024	-4.6623	0.0127007	-4.70842	3.46413	3.76875	90.0732	0.889436	15.07	Training	0.00582	0.248441	Train	0.03636	0.00139	0.0467	-0.00399	0.00484
6	Imipramine	CN(C)CCCN1C2=C(CCC3=C1C=CC=C3)C=CC=C2	0.546543	Training	280.19	0.881973	2	0	6.48	4	3	15	2	17	0.235294	0.368	-4.56521	-5.01608	0.00694344	-4.08131	3.75635	4.64549	79.8068	1.0927	19.4953	Training	0.22766	0.320276	Train	0.09584	0.06606	0.10724	0.47927	0.39675
7	Clozapine	CN1CCN(CC1)C1=NC2=C(NC3=C1C=CC=C3)C=CC(Cl)=C2	0.583199	Test	326.13	0.999169	4	1	30.87	1	4	15	5	23	0.0434783	0.278	-4.51466	-4.5461	0.00206922	-3.87317	3.28622	3.48027	96.9119	0.206111	2.98901	Test	0.20312	0.102208	Train	-0.00859	0.00459	0.05986	-0.00815	0.1111
8	Bupropion	CC(NC(C)(C)C)C(=O)C1=CC(Cl)=CC=C1	0.30103	Training	239.11	0.959125	2	1	29.1	4	1	6	3	7	0.571429	0.462	-3.85258	-4.73333	0.0282396	-2.41559	2.73773	3.11557	80.8795	0.812714	14.6437	Training	0.29638	0.330433	Train	0.17243	0.0979	0.15468	0.24468	0.32232
9	Citalopram	CN(C)CCCC1(OCC2=C1C=CC(=C2)C#N)C1=CC=C(F)C=C1	0.113943	Training	324.16	0.940777	3	0	36.26	5	3	9	4	17	0.294118	0.35	-5.1203	-4.63373	0.0379306	-3.69229	3.14983	3.44199	46.178	1.27425	20.6333	Training	0.17008	0.140531	Validation	0.20535	0.13496	0.18253	0.10919	0.12616
10	Dacomitinib	COC1=CC2=NC=NC(NC3=CC=C(F)C(Cl)=C3)=C2C=C1NC(=O)\C=C\CN1CCCCC1	-1.07572	Training	469.17	1.02683	7	2	79.38	8	4	10	9	25	0.32	0.292	-5.02808	-4.83593	0.564647	-5.66539	3.76674	4.80574	92.3832	1.35017	4.52747	Training	-1.12808	-0.928712	Train	-0.80543	-0.62574	-0.68747	-0.65667	-0.77985
11	Lamotrigine	NC1=NN=C(C(N)=N1)C1=CC=CC(Cl)=C1Cl	-0.0555173	Test	255.01	1.17682	5	4	90.71	1	2	6	7	12	0.0833333	0	-4.58401	-4.35843	0.0922997	-3.63399	2.2367	2.02481	48.0347	0.177527	48.2695	Test	-0.63842	-0.62233	Validation	-0.26681	-0.2582	-0.21323	-0.31496	-0.31
12	Midazolam	CC1=NC=C2CN=C(C3=CC=CC=C3F)C3=CC(Cl)=CC=C3N12	0.0334238	Training	325.08	1.02809	3	0	30.18	1	4	14	5	22	0.0454545	0.111	-4.36597	-4.55225	0.00284079	-4.24802	2.75809	2.67508	97.1394	0.0518701	2.30114	Training	0.09138	0.0607314	Validation	-0.10109	-0.03884	0.01056	-0.05661	0.03213
13	Venlafaxine	COC1=CC=C(C=C1)C(CN(C)C)C1(O)CCCCC1	0.281033	Training	277.2	0.905459	3	1	32.7	5	2	6	3	12	0.416667	0.647	-4.7322	-4.93875	0.0813536	-2.07793	1.6215	1.88861	24.9876	0.473512	75.722	Training	0.10894	0.340968	Train	-0.0233	-0.09388	-0.03454	0.16967	0.19674
14	Memantine	CC12CC3CC(C)(C1)CC(N)(C3)C2	0.793092	Test	179.17	0.889465	1	2	26.02	0	4	0	1	12	0	1	-4.72386	-4.77843	0.153171	-2.56762	2.54917	3.09053	25.5421	0.494507	81.6758	Test	0.8282	0.971644	Validation	0.32203	0.1785	0.25836	0.47695	0.97459
15	Phenytoin	O=C1NC(=O)C(N1)(C1=CC=CC=C1)C1=CC=CC=C1	-0.180456	Training	252.09	0.966569	4	2	58.2	2	3	6	4	19	0.105263	0.067	-4.85062	-4.56742	0.124519	-3.02905	2.07711	2.70609	95.4125	-0.255684	5.55788	Training	-0.19182	-0.1284	Train	-0.14831	-0.14739	-0.08653	-0.1277	-0.18296
16	Olanzapine	CN1CCN(CC1)C1=NC2=CC=CC=C2NC2=C1C=C(C)S2	0.32838	Training	312.14	0.990796	4	1	30.87	1	4	14	5	22	0.0454545	0.353	-4.81582	-4.80064	0.00345959	-3.42045	3.00397	3.0775	86.6442	1.03639	9.07969	Training	-0.07976	0.207158	Train	-0.05825	-0.04968	-0.01795	0.05777	-0.09002
17	Mirtazapine	CN1CCN2C(C1)C1=CC=CC=C1CC1=C2N=CC=C1	0.585461	Training	265.16	0.928646	3	0	19.37	0	4	19	3	22	0	0.353	-4.51421	-4.47749	0.0117456	-3.29013	2.84379	3.01957	83.4775	0.594292	14.7166	Training	0.67312	0.491797	Validation	0.28856	0.22428	0.28474	0.18442	0.57599
18	Tacrine	NC1=C2CCCCC2=NC2=CC=CC=C12	-0.107905	Training	198.12	0.914909	2	2	38.91	0	3	14	2	16	0	0.308	-4.67725	-4.60835	0.0678747	-2.8751	2.10102	2.43194	59.5721	0.967901	33.5731	Training	0.33801	0.126699	Train	0.29308	0.19387	0.25214	0.15441	0.34629
19	Trazodone	ClC1=CC=CC(=C1)N1CCN(CCCN2N=C3C=CC=CN3C2=O)CC1	0.187521	Training	371.15	1.02109	6	0	45.78	5	4	9	7	23	0.217391	0.368	-5.10854	-4.44288	0.000529495	-3.90737	3.30434	3.42687	90.5216	-0.323001	9.22202	Training	0.02822	0.0117039	Test	-0.27176	-0.18855	-0.12663	-0.23722	-0.31231
20	Sumatriptan	CNS(=O)(=O)CC1=CC2=C(NC=C2CCN(C)C)C=C1	-1.39794	Training	295.14	1.01033	5	2	65.2	6	2	9	6	12	0.5	0.429	-5.67114	-5.08703	0.254713	-1.20754	0.893081	0.915235	16.3615	0.277304	80.1719	Training	-0.90623	-1.42639	Validation	-1.02094	-0.82439	-0.85646	-0.90841	-0.90703
21	Diazepam	CN1C2=C(C=C(Cl)C=C2)C(=NCC1=O)C1=CC=CC=C1	0.0293838	Training	284.07	0.998397	3	0	32.67	1	3	11	4	19	0.0526316	0.125	-4.26474	-4.3489	9.6898e-05	-3.86799	2.85166	2.99082	97.9809	-0.124049	1.77207	Training	0.43454	0.190108	Train	0.14705	0.12382	0.18949	0.05017	0.33183
22	Donepezil	COC1=C(OC)C=C2C(=O)C(CC3CCN(CC4=CC=CC=C4)CC3)CC2=C1	0.247973	Training	379.21	0.928648	4	0	38.77	6	4	9	4	23	0.26087	0.458	-4.86341	-4.71797	0.000141296	-3.86562	2.95183	3.24495	91.9534	0.411462	8.22055	Training	0.10252	0.204477	Train	0.00949	-0.03759	0.02052	0.04824	0.1125
23	Quetiapine	OCCOCCN1CCN(CC1)C1=NC2=CC=CC=C2SC2=CC=CC=C12	0.100371	Training	383.17	0.987117	5	1	48.3	6	4	15	6	23	0.26087	0.381	-4.9707	-4.80838	0.000976164	-3.70294	3.1623	2.93012	80.3133	0.671112	8.95514	Training	-0.37409	-0.0334001	Test	-0.32779	-0.27092	-0.24855	-0.25447	-0.35242
24	Isocarboxazid	CC1=CC(=NO1)C(=O)NNCC1=CC=CC=C1	-0.744727	Training	231.1	0.988674	5	2	67.16	5	2	6	5	12	0.416667	0.167	-4.7206	-4.74308	0.00502014	-2.04631	1.77473	1.52439	39.5228	0.0515934	60.7133	Training	-0.55765	-0.713003	Train	-0.42178	-0.37534	-0.34042	-0.33273	-0.49381
25	Ethosuximide	CCC1(C)CC(=O)NC1=O	0.176091	Training	141.08	0.977169	3	1	46.17	1	1	5	3	7	0.142857	0.714	-4.58616	-4.63295	0.947277	-0.272761	0.354235	0.265661	4.24022	-0.186855	92.3591	Training	0.3949	0.138756	Train	0.11511	-0.00276	0.08463	0.09906	0.29014
26	Loxapine	CN1CCN(CC1)C1=NC2=CC=CC=C2OC2=C1C=C(Cl)C=C2	0.469822	Training	327.11	1.00899	4	0	28.07	1	4	15	5	23	0.0434783	0.278	-4.61325	-4.728	0.00322218	-3.76548	3.32972	3.45642	94.3298	0.370482	5.94344	Training	-0.00186	0.531018	Train	-0.1613	-0.10116	-0.06069	-0.08137	-0.01872
27	Pemoline	NC1=NC(=O)C(O1)C1=CC=CC=C1	-0.259637	Training	176.06	1.01476	4	2	64.68	1	2	6	4	12	0.0833333	0.111	-4.82113	-4.69282	0.563876	-2.0621	0.631891	0.664748	52.6321	0.28817	43.0599	Training	-0.403	-0.3902	Train	-0.15315	-0.18028	-0.13465	-0.17214	-0.26806
28	Temazepam	CN1C2=C(C=C(Cl)C=C2)C(=NC(O)C1=O)C1=CC=CC=C1	-0.09691	Training	300.07	1.02303	4	1	52.9	1	3	11	5	19	0.0526316	0.125	-4.32753	-4.32738	0.00167806	-3.84897	2.56643	2.32057	94.4123	-0.274013	4.37048	Training	0.12668	0.00137988	Test	0.01729	0.00212	0.07102	-0.05574	0.03268
29	Carbamazepine	NC(=O)N1C2=CC=CC=C2C=CC2=CC=CC=C12	-0.119186	Training	236.09	0.936795	3	2	46.33	1	3	15	3	18	0.0555556	0	-4.40688	-4.60849	0.194089	-3.57698	2.37521	2.35661	82.7139	0.127606	18.0318	Training	-0.05316	-0.124153	Train	0.01288	-0.00942	0.04559	-0.01752	-0.00827
30	Primidone	CCC1(C(=O)NCNC1=O)C1=CC=CC=C1	-0.420216	Test	218.11	0.967713	4	2	58.2	2	2	6	4	14	0.142857	0.333	-4.84521	-4.52551	0.518033	-2.80109	0.80264	0.867051	46.1898	-0.217442	45.4592	Test	0.04116	-0.230245	Train	-0.00896	-0.07331	0.00191	-0.07215	0.01095
31	Ritonavir	CC(C)[C@H](NC(=O)N(C)CC1=CSC(=N1)C(C)C)C(=O)N[C@H](C[C@H](O)[C@H](CC1=CC=CC=C1)NC(=O)OCC1=CN=CS1)CC1=CC=CC=C1	-2.74473	Training	720.31	0.990855	11	4	145.78	22	4	6	13	25	0.88	0.432	-5.51872	-4.78479	1.97092e-05	-5.55946	3.87772	4.60356	98.3515	-0.14297	1.42974	Training	-2.13998	-2.55896	Validation	-2.89616	-2.19032	-2.50655	-2.09951	-2.51676
32	1-[2-Tert-butyl-1-(oxan-4-ylmethyl)benzimidazol-5-yl]sulfonyl-2-methylpropan-2-ol	CC(C)(O)CS(=O)(=O)C1=CC=C2N(CC3CCOCC3)C(=NC2=C1)C(C)(C)C	-0.886057	Test	408.21	0.992679	6	1	81.42	6	3	9	7	18	0.333333	0.667	-4.95372	-4.7259	0.0271017	-2.83968	2.05492	1.70024	83.9353	0.180383	14.4576	Test	-0.56289	-0.319187	Test	-0.4936	-0.52625	-0.4774	-0.46875	-0.60448
33	5-(7-oxo-1-propan-2-ylspiro[4,6-dihydroindazole-5,4'-piperidine]-1'-carbonyl)-1H-indazole-3-carboxamide	CC(C)N1N=CC2=C1C(=O)CC1(CCN(CC1)C(=O)C1=CC=C3NN=C(C(N)=O)C3=C1)C2	-2.74473	Training	434.21	1.00464	9	3	126.97	4	5	9	9	29	0.137931	0.435	-5.13841	-5.27313	0.88097	-3.06262	1.56064	1.17626	98.5594	-0.0711721	1.23711	Training	-2.16657	-2.6487	Test	-2.93137	-2.30021	-2.64303	-2.28048	-2.54624
34	4-[(3R)-1-(2-cyanoethyl)-4,4-dimethyl-2-oxopyrrolidin-3-yl]oxy-2-(trifluoromethyl)benzonitrile	CC1(C)CN(CCC#N)C(=O)[C@@H]1OC1=CC=C(C#N)C(=C1)C(F)(F)F	-0.958607	Training	351.12	1.05392	5	0	77.12	5	2	6	8	14	0.357143	0.471	-4.81425	-4.65214	0.0147752	-3.90009	3.20194	3.05895	75.2239	0.227775	23.3219	Training	-0.64391	-0.741199	Train	-0.61749	-0.53554	-0.50966	-0.551	-0.68502
35	1-methylcyclopropyl	CC1(CC1)OC(=O)N1CCC(CC1)N1N=CC(COC2=CC=C(C=C2F)C(N)=O)=C1C#N	-0.619789	Test	441.18	1.03242	9	2	123.47	8	4	6	10	23	0.347826	0.455	-5.24394	-4.64609	0.205019	-4.22259	2.69609	2.58376	94.8438	0.31541	4.30524	Test	-1.38833	-1.37227	Train	-1.19284	-1.0864	-1.11713	-0.80492	-0.84103
36	[(1S)-2-(dimethylamino)-1-phenylethyl]	CN(C)C[C@@H](OC(=O)N1CC2=C(NN=C2NC(=O)C2(CC2)C(F)(F)F)C1(C)C)C1=CC=CC=C1	-1.88606	Training	479.21	1.0573	8	2	90.56	10	4	8	11	20	0.5	0.522	-5.14707	-5	0.982288	-3.99973	2.9985	3.14553	95.7039	0.639473	4.12191	Training	-1.51496	-1.76721	Train	-2.00767	-1.44863	-1.63584	-1.77342	-1.60367
37	N-[5-[(2S,5R)-4-(3-methoxypropyl)-2,5-dimethylpiperazine-1-carbonyl]-6,6-dimethyl-1,4-dihydropyrrolo[3,4-c]pyrazol-3-yl]pyridine-2-carboxamide	COCCCN1C[C@H](C)N(C[C@H]1C)C(=O)N1CC2=C(NN=C2NC(=O)C2=CC=CC=N2)C1(C)C	-1.82391	Test	469.28	0.98936	10	2	106.69	9	4	8	10	23	0.391304	0.583	-5.39293	-5.0157	0.140898	-2.99346	1.91705	1.8283	88.4032	0.229718	10.0265	Test	-1.58809	-1.16269	Train	-2.04028	-1.61068	-1.77461	-1.74333	-1.86079
38	(2R,4R)-2-N-[4-(5-chloro-2-oxopyridin-1-yl)-2-fluorophenyl]-1-N-(4-chlorophenyl)-4-methoxypyrrolidine-1,2-dicarboxamide	CO[C@@H]1C[C@@H](N(C1)C(=O)NC1=CC=C(Cl)C=C1)C(=O)NC1=CC=C(C=C1F)N1C=C(Cl)C=CC1=O	-1.19382	Training	518.09	1.08826	8	2	92.67	8	4	6	11	26	0.307692	0.208	-4.76611	-4.63516	0.492273	-4.19496	2.8573	2.83253	98.3399	-0.22789	1.49399	Training	-1.27272	-1.34412	Train	-1.79204	-1.21165	-1.30405	-1.53756	-1.65789
39	6-[(1R)-1-hydroxy-2-[4-[(2R)-2-hydroxy-2-(4-methyl-1-oxo-3H-2-benzofuran-5-yl)ethyl]piperazin-1-yl]ethyl]-4-methoxypyridine-3-carbonitrile	COC1=C(C=NC(=C1)[C@H](O)CN1CCN(C[C@H](O)C2=C(C)C3=C(C=C2)C(=O)OC3)CC1)C#N	-0.886057	Training	452.21	0.996838	9	2	119.15	7	4	9	9	24	0.291667	0.458	-5.17534	-4.78536	0.05762	-2.05701	0.764509	-0.122162	53.2095	0.38626	40.6427	Training	-1.42047	-0.864477	Train	-1.21289	-1.118	-1.16188	-0.88659	-0.93285
40	US10329302,	COC1=C(C=C2C=CN=C(OC[C@H]3NC(=O)[C@@H]4C[C@]34C)C2=C1)C(N)=O	-1.49485	Training	341.14	1.01725	7	3	103.54	5	4	10	7	20	0.25	0.389	-5.12816	-4.96727	0.710102	-3.0888	1.66445	1.28579	57.0148	-0.268468	46.0923	Training	-1.32621	-1.54985	Train	-1.47533	-1.26713	-1.31604	-1.21477	-1.54002
41	[(3S)-3-amino-6-benzyl-7-methoxy-2-oxo-3,4-dihydroquinolin-1-yl]	COC1=C(CC2=CC=CC=C2)C=C2C[C@H](N)C(=O)N(OC(=O)N(C)C)C2=C1	-1	Training	369.17	0.982184	7	2	85.1	6	3	10	7	19	0.315789	0.3	-5.57549	-4.8926	0.799663	-3.29117	1.93618	2.10647	85.5785	0.0553849	8.73771	Training	-1.0703	-0.934664	Test	-1.10104	-0.89844	-0.92546	-0.91674	-1.08084
42	(6S,7R,8R,9S)-6-(3-(4-methoxybenzyl)-4-methylphenyl)-2,5-dioxaspiro[3.5]nonane-7,8,9-triol	COC1=CC=C(CC2=CC(=CC=C2C)[C@@H]2OC3(COC3)[C@@H](O)[C@H](O)[C@H]2O)C=C1	-1.31876	Training	386.17	0.985719	6	3	88.38	4	4	6	6	22	0.181818	0.455	-5.18983	-4.71358	0.806619	-4.06441	2.92272	3.00277	92.7922	0.105772	6.38739	Training	-0.67387	-1.03584	Test	-0.45064	-0.50082	-0.45175	-0.41233	-0.51686
43	[(3R)-1-[8-[(1R)-1-(4-chloropyrazol-1-yl)ethyl]-7H-purin-2-yl]piperidin-3-yl]-pyrrolidin-1-ylmethanone	C[C@@H](N1C=C(Cl)C=N1)C1=NC2=C(N1)N=C(N=C2)N1CCC[C@H](C1)C(=O)N1CCCC1	-1.88606	Training	428.18	1.05668	9	1	95.83	5	5	9	10	27	0.185185	0.55	-4.85286	-4.81151	0.140856	-3.73225	2.64559	2.56285	89.0982	0.050075	12.4955	Training	-1.2147	-1.67551	Train	-1.55655	-1.21745	-1.28561	-1.37476	-1.58935
44	2-amino-1-[(3S)-3-{4-(2-aminopyrimidin-5-yl)-2[(3S)-3-methylmorpholin-4-yl]-5,6-dihydro-7H-pyrrolo[2,3-d]pyrimidin-7-yl}-3-methylpyrrolidin-1-yl]-2-methylpropan-1-one	C[C@H]1COCCN1C1=NC(=C2CCN(C2=N1)[C@@]1(C)CCN(C1)C(=O)C(C)(C)N)C1=CN=C(N)N=C1	-1.18709	Training	481.29	1.00484	11	4	139.62	5	5	9	11	28	0.178571	0.625	-5.52979	-5.04853	0.000663557	-3.15293	2.19596	1.83824	81.636	0.689349	17.8328	Training	-2.08896	-1.32981	Train	-2.29076	-1.94222	-2.19785	-1.68992	-1.5353
45	3-[(4aR,6S,8aS)-2-amino-6-methyl-4a,5,6,8-tetrahydro-4H-pyrano[3,4-d][1,3]thiazin-8a-yl]-4-fluorobenzonitrile	C[C@H]1C[C@H]2CSC(N)=N[C@]2(CO1)C1=CC(=CC=C1F)C#N	0.322219	Training	305.1	1.04178	4	2	71.4	1	3	10	6	18	0.0555556	0.467	-4.77934	-4.69727	0.0498	-2.82802	1.5748	1.1591	71.9751	0.277377	24.4789	Training	-0.44394	-0.023911	Train	-0.31742	-0.34232	-0.29489	-0.31706	-0.37325
46	Mevidalen	C[C@@H]1N([C@@H](CO)CC2=C(CCC(C)(C)O)C=CC=C12)C(=O)CC1=C(Cl)C=CC=C1Cl	-0.455932	Training	449.15	1.00408	4	2	60.77	7	3	10	6	18	0.388889	0.458	-5.30037	-4.94676	0.00774795	-4.71504	3.56706	3.69893	90.1792	0.27967	9.17248	Training	-0.65091	-0.455676	Validation	-0.69877	-0.58738	-0.58049	-0.60968	-0.68271
47	4-(3-cyclopropyl-1-methyl-6,7-dihydro-4H-pyrazolo[4,3-c]pyridin-5-yl)-7-methyl-5-[(3S)-oxolan-3-yl]imidazo[5,1-f][1,2,4]triazine	CN1N=C(C2CC2)C2=C1CCN(C2)C1=NC=NN2C(C)=NC([C@@H]3CCOC3)=C12	-0.337242	Training	379.21	1.01641	8	0	73.37	3	6	9	8	28	0.107143	0.6	-4.7885	-4.78819	0.00101741	-2.79413	1.81755	1.22878	92.5453	0.134704	7.70794	Training	-0.69126	-0.552958	Train	-0.82979	-0.6995	-0.68662	-0.78636	-0.94928
48	2-[(3S,4S)-3-fluoro-1-[2-[4-(trifluoromethoxy)phenyl]acetyl]piperidin-4-yl]oxy-5-(1-methylimidazol-4-yl)benzamide	CN1C=NC(=C1)C1=CC=C(O[C@H]2CCN(C[C@@H]2F)C(=O)CC2=CC=C(OC(F)(F)F)C=C2)C(=C1)C(N)=O	-2.74473	Training	520.17	1.07521	8	2	99.68	9	4	6	12	25	0.36	0.32	-5.21921	-4.81819	0.0335174	-3.97768	2.90751	3.06371	77.1578	0.194756	22.3108	Training	-1.61711	-2.73996	Train	-2.2982	-1.57017	-1.77578	-1.92465	-1.87164
49	5-(1H-indol-2-yl)-1-methyl-N-(2-morpholin-4-ylethyl)pyrazole-3-carboxamide	CN1N=C(C=C1C1=CC2=CC=CC=C2N1)C(=O)NCCN1CCOCC1	-0.920819	Training	353.19	0.989152	7	2	75.18	6	4	9	7	22	0.272727	0.368	-5.57705	-5.0378	0.930444	-3.30061	2.32558	2.06917	88.5349	0.0828365	11.4296	Training	-1.0976	-0.994402	Validation	-1.34155	-1.03387	-1.09446	-1.21662	-1.20836
50	N-(diphenylmethyl)cyclopropanecarboxamide	O=C(NC(C1=CC=CC=C1)C1=CC=CC=C1)C1CC1	0.50515	Training	251.13	0.902532	2	1	29.1	5	3	6	2	16	0.3125	0.235	-4.80596	-4.54889	0.970429	-2.98321	2.80588	2.9105	96.3487	-0.0740986	3.27201	Training	0.4828	0.387488	Train	0.19135	0.12958	0.19929	0.17884	0.51366
51	1-(5-chloro-1,3-benzoxazol-2-yl)-N-cyclopentylpiperidine-4-carboxamide	ClC1=CC2=C(OC(=N2)N2CCC(CC2)C(=O)NC2CCCC2)C=C1	-0.19382	Test	347.14	1.02626	5	1	58.37	4	4	9	6	22	0.181818	0.556	-4.80197	-4.59427	0.355384	-4.31217	3.53517	3.78276	98.8064	-0.345347	0.962275	Test	-0.09563	0.0048765	Train	-0.29548	-0.29309	-0.22019	-0.26895	-0.4531
52	[4-(2-Fluoro-phenyl)-piperidin-1-yl]-(6-piperazin-1-yl-pyridin-2-yl)-methanone	FC1=CC=CC=C1C1CCN(CC1)C(=O)C1=CC=CC(=N1)N1CCNCC1	-1.10791	Test	368.2	0.974239	5	1	48.47	4	4	6	6	25	0.16	0.429	-5.24846	-4.62582	0.642706	-3.44247	2.77395	2.67984	72.1732	0.409257	25.7657	Test	-0.10503	-0.0284718	Train	-0.14729	-0.14222	-0.09376	-0.16969	-0.15582
53	1-(2-hydroxyethyl)-2-thioxo-1,2,3,5-tetrahydro-4H-pyrrolo[3,2-d]pyrimidin-4-one	OCCN1C2=C(NC=C2)C(=O)NC1=S	-1.31876	Training	211.04	1.12049	5	3	73.81	2	2	9	6	12	0.166667	0.25	-5.90366	-5.04781	0.666449	-2.08921	0.415444	0.0859333	35.1019	-0.307323	64.1205	Training	-1.07647	-1.10878	Train	-1.39741	-1.06172	-1.1113	-1.27011	-1.23588
54	5,6-Dichloro-1,2-benzoxazol-3-ol	OC1=NOC2=CC(Cl)=C(Cl)C=C12	0.0413927	Training	202.95	1.2608	3	1	46.26	0	2	9	5	10	0	0	-4.62275	-4.69207	0.434159	-4.18917	2.66849	3.2967	98.1417	-0.303607	1.55962	Training	-0.35587	0.00116895	Test	-0.48316	-0.31855	-0.2849	-0.37199	-0.35553
55	N-[1-(2,5-dichloropyridin-4-yl)azetidin-3-yl]-3,4-dimethylcinnoline-6-carboxamide	CC1=NN=C2C=CC(=CC2=C1C)C(=O)NC1CN(C1)C1=C(Cl)C=NC(Cl)=C1	-1.22185	Test	401.08	1.07407	6	1	71.01	4	4	10	8	22	0.181818	0.263	-4.94357	-4.69063	0.00422642	-3.74092	2.4073	2.07815	88.4119	0.0367314	11.84	Test	-0.76141	-0.709278	Train	-0.86986	-0.63957	-0.64005	-0.7543	-0.89542
56	N-[1-(3-chloro-5-cyanopyridin-2-yl)azetidin-3-yl]-3,4-dimethylcinnoline-6-carboxamide	CC1=NN=C2C=CC(=CC2=C1C)C(=O)NC1CN(C1)C1=C(Cl)C=C(C=N1)C#N	-0.677781	Test	392.12	1.02856	7	1	94.8	4	4	10	8	23	0.173913	0.25	-5.37042	-4.78495	0.216271	-3.25807	1.82718	1.36809	93.5203	-0.0905153	5.96983	Test	-1.17455	-0.972846	Train	-1.25025	-0.99546	-1.02916	-0.99671	-1.22574
57	N-[1-(3-chloro-5-fluoropyridin-2-yl)azetidin-3-yl]-3,4-dimethylcinnoline-6-carboxamide	CC1=NN=C2C=CC(=CC2=C1C)C(=O)NC1CN(C1)C1=C(Cl)C=C(F)C=N1	-0.537602	Training	385.11	1.05718	6	1	71.01	4	4	10	8	22	0.181818	0.263	-4.8785	-4.7096	0.0244269	-3.42045	2.2301	1.83353	91.5345	0.0609338	8.00379	Training	-0.78623	-0.693395	Validation	-0.89814	-0.65882	-0.66381	-0.78187	-0.9117
58	6-Fluoro-4-[4-(6-methylpyridin-3-yl)oxypiperidin-1-yl]quinoline-3-carbonitrile	CC1=CC=C(OC2CCN(CC2)C2=C(C=NC3=CC=C(F)C=C23)C#N)C=N1	0.374748	Training	362.15	0.978714	5	0	62.04	3	4	10	6	24	0.125	0.286	-4.7078	-4.53729	0.00439856	-5.4344	3.42275	4.05274	94.8981	0.234102	4.54862	Training	-0.24523	0.351282	Train	-0.16809	-0.16984	-0.11844	-0.22453	-0.22816
59	Meprobamate	CCCC(C)(COC(N)=O)COC(N)=O	-0.113509	Training	218.13	1.00939	6	4	104.64	8	0	0	6	2	4	0.778	-4.63303	-4.48536	0.975342	-1.70403	1.31546	0.806298	2.50798	-0.155613	100.375	Training	-0.35094	-0.159425	Train	-0.12837	-0.33547	-0.23063	-0.28991	-0.03192
60	Selegiline	C[C@H](CC1=CC=CC=C1)N(C)CC#C	0.0334238	Training	187.14	0.840466	1	0	3.24	4	1	6	1	7	0.571429	0.385	-4.76437	-4.52776	0.0542632	-2.01482	2.24693	2.69143	87.9765	0.216057	12.7395	Training	1.01344	0.200725	Test	0.34331	0.27302	0.33847	0.41689	1.08041
61	Pergolide	CCCN1C[C@H](CSC)C[C@H]2[C@H]1CC1=CNC3=C1C2=CC=C3	0.503791	Training	314.18	0.943736	2	1	19.03	4	4	15	3	19	0.210526	0.579	-4.91191	-4.82058	0.00336007	-4.40445	2.95083	3.52541	88.3775	0.646662	9.92363	Training	0.3795	0.441847	Train	0.11999	0.06012	0.11889	0.30188	0.43686
62	Zaleplon	CCN(C(C)=O)C1=CC=CC(=C1)C1=CC=NC2=C(C=NN12)C#N	-0.229148	Training	305.13	0.970737	6	0	74.29	4	3	9	6	18	0.222222	0.176	-4.50962	-4.38807	0.00504236	-3.30989	2.05258	1.75351	60.022	0.0809953	38.3243	Training	-0.26831	-0.361014	Train	-0.09807	-0.12899	-0.06835	-0.22932	-0.14034
63	Doxepin	CN(C)CC\C=C1/C2=CC=CC=C2COC2=CC=CC=C12	0.49276	Training	279.16	0.892334	2	0	12.47	3	3	15	2	18	0.166667	0.263	-4.71674	-4.77877	0.00615648	-3.61919	3.14022	3.53955	77.6547	1.11095	21.6802	Training	0.39714	0.599255	Train	0.23608	0.18055	0.22936	0.43807	0.3593
64	Rizatriptan	CN(C)CCC1=CNC2=CC=C(CN3C=NC=N3)C=C12	-1.39794	Training	269.16	0.956191	5	1	49.74	5	3	9	5	15	0.333333	0.333	-5.04068	-4.96994	0.230491	-1.39527	1.01738	1.06367	10.9457	0.160567	89.7608	Training	-0.5376	-1.14655	Train	-0.62518	-0.49556	-0.48315	-0.52352	-0.50966
65	Mianserin	CN1CCN2C(C1)C1=CC=CC=C1CC1=CC=CC=C21	0.507856	Training	264.16	0.905175	2	0	6.48	0	4	19	2	22	0	0.333	-4.53823	-4.51823	0.00392282	-3.7309	3.24915	3.63967	92.5214	1.08732	6.50429	Training	0.85574	0.59157	Train	0.37263	0.30368	0.35818	0.35632	0.66044
66	Atomoxetine	CNCC[C@@H](OC1=CC=CC=C1C)C1=CC=CC=C1	0.32838	Test	255.16	0.881554	2	1	21.26	6	2	6	2	12	0.5	0.294	-4.67811	-5.13072	0.128439	-2.74196	2.62407	3.17091	97.8503	-0.313621	1.34826	Test	-0.1465	-0.403001	Test	-0.46516	-0.35368	-0.31398	-0.4291	0.2758
67	Phenelzine	NNCCC1=CC=CC=C1	0.170262	Training	136.1	0.89274	2	3	38.05	3	1	6	2	6	0.5	0.25	-4.94904	-5.00125	0.332287	0.00672267	0.753999	0.896454	28.3657	0.632418	66.8296	Training	-0.20486	-0.000542831	Train	-0.07361	-0.11443	-0.07397	0.20421	-0.00776
68	Ziprasidone	ClC1=C(CCN2CCN(CC2)C2=NSC3=CC=CC=C23)C=C2CC(=O)NC2=C1	-0.124939	Training	412.11	1.04492	5	1	48.47	4	5	9	7	27	0.148148	0.333	-5.2282	-4.53796	6.28473e-06	-4.40032	3.38314	3.77583	99.3671	0.125639	0.121006	Training	-0.15142	-0.176542	Train	-0.28713	-0.2063	-0.16136	-0.27271	-0.31681
69	Rociletinib	COC1=CC(=CC=C1NC1=NC=C(C(NC2=CC(NC(=O)C=C)=CC=C2)=N1)C(F)(F)F)N1CCN(CC1)C(C)=O	-2.11919	Test	555.22	1.04515	10	3	111.72	11	4	6	13	27	0.407407	0.259	-5.47473	-4.95962	0.00052193	-5.40937	3.39073	4.04954	98.5209	0.35605	1.24857	Test	-2.08234	-2.38009	Train	-3.05691	-2.06526	-2.44489	-2.38556	-2.21928
70	Nazartinib	CN(C)C\C=C\C(=O)N1CCCC[C@H](C1)N1C(NC(=O)C2=CC=NC(C)=C2)=NC2=CC=CC(Cl)=C12	-0.920819	Training	494.22	0.995541	8	1	83.36	8	4	9	9	26	0.307692	0.385	-5.38858	-4.93015	0.00467948	-4.53252	2.84828	2.97747	91.2377	0.430742	6.32364	Training	-1.23611	-0.930758	Train	-1.43775	-1.07497	-1.16538	-1.26052	-1.25187
71	[4-(3-Chloro-2-fluoroanilino)-7-methoxyquinazolin-6-yl]-morpholin-4-ylmethanone	COC1=CC2=C(C=C1C(=O)N1CCOCC1)C(NC1=C(F)C(Cl)=CC=C1)=NC=N2	-1.52288	Test	416.11	1.07201	7	1	76.58	5	4	10	9	24	0.208333	0.25	-4.7861	-4.51063	0.101957	-4.25739	2.86047	2.73374	88.4143	0.114928	10.4833	Test	-0.69743	-0.762714	Train	-0.71757	-0.52823	-0.51403	-0.57448	-0.76661
72	N-(3-chloro-2-fluorophenyl)-7-methoxy-6-(morpholin-4-ylmethyl)quinazolin-4-amine	COC1=CC2=C(C=C1CN1CCOCC1)C(NC1=C(F)C(Cl)=CC=C1)=NC=N2	-0.327902	Training	402.13	1.05268	6	1	59.51	5	4	10	8	23	0.217391	0.3	-4.95857	-4.47244	0.0730493	-4.50795	3.35646	3.54939	93.4776	0.510685	5.47318	Training	-0.31526	-0.132812	Validation	-0.26779	-0.20089	-0.16642	-0.31228	-0.33746
73	N-(3-chloro-2-fluorophenyl)-7-methoxy-6-morpholin-4-ylquinazolin-4-amine	COC1=CC2=C(C=C1N1CCOCC1)C(NC1=C(F)C(Cl)=CC=C1)=NC=N2	-0.0177288	Training	388.11	1.06416	6	1	59.51	4	4	10	8	23	0.173913	0.263	-4.7658	-4.48137	0.0424733	-5.01482	3.42767	3.78165	92.2639	0.290117	6.66745	Training	-0.35173	0.124155	Train	-0.36465	-0.26045	-0.22692	-0.34505	-0.43824
74	[4-(3-Chloro-2-fluoroanilino)-7-methoxyquinazolin-6-yl]	COC1=CC2=C(C=C1OC(=O)N1CCN(C)CC1)C(NC1=C(F)C(Cl)=CC=C1)=NC=N2	-0.468521	Training	445.13	1.06886	8	1	79.82	6	4	10	10	24	0.25	0.286	-4.89399	-4.54193	0.000522185	-4.39271	3.33499	3.55792	85.8731	0.390728	12.0361	Training	-0.84962	-0.694924	Train	-0.85987	-0.61873	-0.63053	-0.69629	-0.83009

## Sheet: ANNvalidation
Table S6. ANN validation
	Sensitivity analysis (log Kp,uu)
Networks	nHet	MDCK	TPSA	logVDss	Fsp3
1.MLP 5-3-1	2.31793	1.40967	0.954506	1.0826	1.04172
2.MLP 5-6-1	2.0361	1.51351	1.47094	1.11019	1.01521
3.MLP 5-10-1	2.16385	1.51987	1.35489	1.11369	1.03295
4.MLP 5-3-1	3.23403	1.83806	1.23	1.14456	1.00261
5.MLP 5-6-1	2.62151	1.7837	1.29541	1.23224	1.04007
Average	2.47468	1.61296	1.26115	1.13666	1.02651
Summary of active networks (log Kp,uu)
Index	Net. name	Training perf.	Test perf.	Validation perf.	Training error	Test error	Validation error	Training algorithm	Error function	Hidden activation	Output activation
1	MLP 5-3-1	0.861679	0.85761	0.966975	0.100155	0.108649	0.0416273	BFGS 6	SOS	Identity	Tanh
2	MLP 5-6-1	0.847734	0.894415	0.966405	0.0992913	0.0928767	0.0569148	BFGS 4	SOS	Tanh	Tanh
3	MLP 5-10-1	0.845546	0.890924	0.966798	0.0957019	0.0843391	0.0383667	BFGS 4	SOS	Identity	Tanh
4	MLP 5-3-1	0.884735	0.851496	0.966051	0.0733273	0.118752	0.052873	BFGS 26	SOS	Logistic	Identity
5	MLP 5-6-1	0.882194	0.856995	0.965544	0.0746235	0.117305	0.0302298	BFGS 23	SOS	Exponential	Identity
	Sensitivity analysis (log Koc) Samples: Train, Test, Validation
	logP	logS	nRing	nRot	nHet	PAMPA
1.MLP 6-5-1	3.11043	1.61528	1.14711	1.13525	1.07194	1.04068
2.MLP 6-5-1	4.20171	1.65768	1.2405	1.29281	1.21503	1.01763
3.MLP 6-3-1	3.39811	1.8392	1.20506	1.16306	1.1571	1.07436
4.MLP 6-7-1	3.47229	1.32421	1.20362	1.24883	1.27459	1.06345
5.MLP 6-3-1	3.56881	1.89942	1.27957	1.1319	1.08608	1.04638
Average	3.55027	1.66716	1.21517	1.19437	1.16095	1.0485
Summary of active networks (log Koc)
Index	Net. name	Training perf.	Test perf.	Validation perf.	Training error	Test error	Validation error	Training algorithm	Error function	Hidden activation	Output activation
1	MLP 6-5-1	0.91908	0.918599	0.958684	0.112871	0.108935	0.0552996	BFGS 23	SOS	Exponential	Identity
2	MLP 6-5-1	0.92819	0.916117	0.959551	0.100516	0.111047	0.0542792	BFGS 63	SOS	Logistic	Exponential
3	MLP 6-3-1	0.92514	0.917549	0.959158	0.104777	0.10999	0.055355	BFGS 41	SOS	Tanh	Exponential
4	MLP 6-7-1	0.925447	0.914443	0.95965	0.104238	0.114002	0.0533104	BFGS 28	SOS	Tanh	Exponential
5	MLP 6-3-1	0.93134	0.912975	0.958876	0.0962682	0.116133	0.0573432	BFGS 91	SOS	Tanh	Tanh
Networks	Sensitivity analysis (log BCF) Samples: Train, Test, Validation
	logD	nRot	logS	MaxRing	PAMPA
1.MLP 5-9-1	2.92282	1.83179	1.59292	1.54057	1.1333
2.MLP 5-4-1	3.11389	1.76572	2.29631	1.50266	1.06936
3.MLP 5-3-1	2.60755	1.78979	1.57475	1.47142	1.08786
4.MLP 5-4-1	2.99445	1.81692	1.72075	1.56585	1.09448
5.MLP 5-7-1	3.02967	1.77632	1.43991	1.44306	1.0986
Average	2.93368	1.79611	1.72493	1.50471	1.09672
Summary of active networks (log BCF)
Index	Net. name	Training perf.	Test perf.	Validation perf.	Training error	Test error	Validation error	Training algorithm	Error function	Hidden activation	Output activation
1	MLP 5-9-1	0.906788	0.874727	0.925376	0.137651	0.199118	0.102042	BFGS 31	SOS	Logistic	Logistic
2	MLP 5-4-1	0.908835	0.879068	0.925414	0.134658	0.191719	0.101806	BFGS 95	SOS	Tanh	Logistic
3	MLP 5-3-1	0.903853	0.877302	0.92632	0.141775	0.194156	0.0987167	BFGS 27	SOS	Logistic	Tanh
4	MLP 5-4-1	0.907908	0.876482	0.925761	0.136003	0.196206	0.10266	BFGS 29	SOS	Tanh	Logistic
5	MLP 5-7-1	0.905423	0.877518	0.925251	0.139569	0.193846	0.100201	BFGS 26	SOS	Logistic	Tanh

## Sheet: log BCF
Table S7. Reference compounds for log BCF models																									Predicted log BCF values
No	SMILES	Compound	log BCFexp	MW	Dense	nHA	nHD	TPSA	nRot	nRing	MaxRing	nHet	nRig	Flex	Fsp3	logS	logD	logP	caco2	MDCK	PAMPA	PPB	logVDss	Fu	Set (MLR, BT)	MLR	BT	Set (ANN)	ANN1	ANN2	ANN3	ANN4	ANN5
1	N#CN=C(N)N	Cyanoguanidine	0.49	84.04	1.06076	4	4	88.19	0	0	0	4	2	0	0	0.898936	-1.09249	-1.25412	-5.13303	-4.29697	0.945525	5.9998	-0.0601047	92.57	Training	-0.634349	0.604454	Train	0.385552	0.523777	0.475159	0.414242	0.375969
2	NC(N)=S	Thiourea	0.3	76.01	1.1929	2	4	52.04	0	0	0	3	1	0	0	-0.258419	-0.509046	-0.824276	-5.32417	-3.01434	0.701186	0.655231	-0.23162	97.9234	Test	0.0946981	0.644841	Train	0.445679	0.535875	0.498319	0.466837	0.466863
3	CN(C)C=O	N,N-Dimethylformamide	-0.1	73.05	0.941427	2	0	20.31	1	0	0	2	1	1	0.667	1.46504	-0.711783	-0.652885	-4.28764	-4.56219	0.830723	-0.976011	-0.108238	102.347	Test	-0.679696	0.491378	Test	0.386565	0.546499	0.484607	0.448818	0.412807
4	O=S1(=O)CCCC1	Sulfolane	0.85	120.02	1.14008	2	0	34.14	0	1	5	3	7	0	1	-1.60822	-0.0198499	-0.610421	-4.84563	-4.63052	0.660778	13.3585	-0.149546	87.8127	Training	0.263515	0.667333	Test	0.413434	0.364125	0.451064	0.38881	0.388025
5	S=C1NCCN1	Ethylene thiourea	0.26	102.03	1.13677	2	2	24.06	0	1	5	3	6	0	0.667	-1.05725	-0.433697	-0.882647	-4.88219	-4.79675	0.87035	0.859919	-0.148086	97.4402	Training	-0.200474	0.453959	Train	0.343933	0.325223	0.391067	0.304826	0.297423
6	COP(=O)(OC)OC	Trimethyl phosphate	0.15	140.02	1.213	4	0	44.76	3	0	0	5	1	3	1	0.964773	-0.685376	-0.792703	-4.79119	-4.67207	0.33539	15.9955	-0.129229	75.4145	Test	-0.49918	0.0873169	Train	0.339268	0.542726	0.491532	0.516782	0.512521
7	CC(O)COCC(C)O	1,1'-Oxydi-2-propanol	0.53	134.09	0.966742	3	2	49.69	4	0	0	3	0	0	1	1.00097	-0.700185	-0.541094	-5.07576	-4.62457	0.474111	6.34428	-0.147355	94.4349	Test	-0.727882	0.064523	Validation	0.325135	0.539894	0.483062	0.478916	0.462359
8	Nc1cccc(N)c1	m-Phenylenediamine	0.81	108.07	0.916935	2	4	52.04	0	1	6	2	6	0	0	0.25049	-0.18265	-0.288845	-4.9922	-4.62279	0.358649	29.9509	0.449407	67.0416	Test	-0.235817	0.494661	Train	0.338539	0.478121	0.472889	0.451927	0.517189
9	C1COCCO1	Dioxane	-0.3	88.05	1.01482	2	0	18.46	0	1	6	2	6	0	1	0.949112	-0.293634	-0.0813456	-4.31396	-4.60176	0.535065	1.68902	-0.0770234	100.293	Training	-0.582871	0.382331	Train	0.329783	0.500797	0.46086	0.420974	0.467848
10	O=c1n(CCO)c(=O)n(CCO)c(=O)n1CCO	Tris(2-hydroxyethyl) isocyanurate	0.2	261.1	1.11827	9	3	126.69	6	1	6	9	9	0.666667	0.667	-0.593635	-0.342928	-0.544582	-5.14166	-4.79971	0.242356	22.381	-0.45506	79.8413	Test	-0.790074	-0.359081	Validation	0.163624	0.376103	0.394869	0.370958	0.431412
11	CC(C)(CO)CO	Neopentyl glycol	0.67	104.08	0.924196	2	2	40.46	2	0	0	2	0	0	1	0.414297	0.354692	0.238443	-5.06525	-4.66947	0.92965	20.0359	-0.0756231	77.1753	Training	-0.0919433	0.435803	Train	0.466162	0.566838	0.500764	0.466231	0.450423
12	O=[N+]([O-])N1CN([N+](=O)[O-])CN([N+](=O)[O-])CN([N+](=O)[O-])C1	Octogen	-0.3	296.05	1.3647	16	0	185.52	4	1	8	16	12	0.333333	1	-5.36043	0.937938	0.13344	-5.01372	-4.85101	0.998885	59.2417	0.0941783	38.5448	Test	0.744721	0.88834	Train	0.191195	-0.100863	-0.13489	0.196375	-0.169839
13	CN(C)P(=O)(N(C)C)N(C)C	Hexamethylphosphoramide	-0.3	179.12	1.02978	4	0	26.79	3	0	0	5	1	3	1	0.279595	0.181595	0.368207	-4.62237	-4.57317	0.863944	24.3485	-0.235511	51.9628	Training	-0.225509	0.153161	Train	0.4248	0.558474	0.488666	0.454123	0.428935
14	NS(=O)(=O)c1ccccc1	Benzenesulfonamide	0.68	157.02	1.0984	3	2	60.16	1	1	6	4	8	0.125	0	-1.76534	0.638038	0.340759	-4.60097	-4.74439	0.807647	58.8359	-0.0101374	36.8302	Training	0.300137	0.56013	Test	0.451647	0.441036	0.441106	0.401667	0.367258
15	CC(C)(C)O	tert-Butanol	0.7	74.07	0.855997	1	1	20.23	0	0	0	1	0	0	1	1.2391	-0.153261	0.252241	-4.72132	-4.72619	0.248336	8.50974	-0.256957	80.8508	Training	0.110262	0.67205	Train	0.435279	0.571021	0.518502	0.589716	0.614182
16	CCOC(=O)CC(SP(=O)(OC)OC)C(=O)OCC	Malaoxon	0.05	314.06	1.13744	7	0	88.13	11	0	0	9	3	3.66667	0.8	-1.59884	1.32026	1.26791	-4.87197	-4.70036	0.119948	85.54	0.0750432	13.634	Training	0.20639	0.0975822	Train	0.389099	0.607387	0.540599	0.580331	0.543673
17	CCC(C)=NO	2-Butanone oxime	0.7	87.07	0.91758	2	1	32.59	1	0	0	2	1	1	0.75	0.231501	0.618443	0.636931	-4.52468	-4.52827	0.389892	38.7207	-0.254953	55.943	Test	0.526578	0.939932	Validation	0.528225	0.605452	0.557117	0.592619	0.6391
18	CNC(=O)CSP(=S)(OC)OC	Dimethoate	0.2	229	1.22714	4	1	47.56	6	0	0	7	2	3	0.8	-1.27701	0.990668	0.853749	-5.19998	-4.92737	0.471501	5.61992	-0.12987	94.8193	Training	0.412502	0.0714745	Train	0.469848	0.613992	0.549197	0.551577	0.535311
19	CCOP(=O)(OCC)OCC	Triethyl phosphate	0.11	182.07	1.08815	4	0	44.76	6	0	0	5	1	6	1	0.512951	0.445052	0.628176	-4.40463	-4.72214	0.0146938	14.98	-0.334848	81.3746	Training	-0.0614703	0.23876	Train	0.356025	0.570268	0.514099	0.607156	0.625452
20	N#Cc1cccc(C#N)c1	1,3-Dicyanobenzene	0.75	128.04	0.902286	2	0	47.58	0	1	6	2	8	0	0	-1.86451	1.24077	0.921142	-4.49782	-4.6061	0.335116	69.5266	-0.0391257	20.3329	Training	1.0107	0.796708	Validation	0.714985	0.73463	0.717185	0.726327	0.709702
21	Cc1ccccc1S(N)(=O)=O	O-Toluenesulfonamide	0.42	171.04	1.06734	3	2	60.16	1	1	6	4	8	0.125	0.143	-1.91071	0.798904	0.695715	-4.67241	-4.93781	0.795341	90.7652	-0.399162	9.3875	Training	0.420852	0.647807	Train	0.491224	0.474927	0.472708	0.43656	0.400199
22	O=[N+]([O-])N1CN([N+](=O)[O-])CN([N+](=O)[O-])C1	Cyclonite	0.3	222.03	1.36465	12	0	139.14	3	1	6	12	9	0.333333	1	-4.62179	1.16611	0.477591	-4.94524	-4.76548	0.99345	51.7203	0.0797769	45.8202	Test	0.958832	0.862611	Train	0.487758	0.23843	0.3947	0.470127	0.267659
23	CCOCC	Diethyl Ether	0.73	74.07	0.855997	1	0	9.23	2	0	0	1	0	0	1	-0.204056	0.835118	1.01597	-4.59847	-4.69823	0.155894	8.03534	0.00032821	101.146	Training	0.75276	0.813863	Test	0.566534	0.638243	0.584652	0.671744	0.701432
24	Nc1cccc2cccc(N)c12	1,8-Diaminonaphthalene	0.65	158.08	0.912625	2	4	52.04	0	2	10	2	11	0	0	-2.14044	1.62645	1.64958	-4.95215	-4.62435	0.22314	59.2559	0.830465	33.5317	Training	0.968278	0.587718	Test	0.770453	0.67251	0.779763	0.758509	0.732146
25	Nc1cccc2c(N)cccc12	1,5-Naphthalenediamine	0.65	158.08	0.912625	2	4	52.04	0	2	10	2	11	0	0	-1.95816	1.06922	1.01075	-4.97437	-4.644	0.242655	34.1275	0.894141	53.849	Training	0.652326	0.411918	Train	0.541629	0.414648	0.574649	0.554537	0.528712
26	CC(C)[N+](=O)[O-]	2-Nitropropane	0.92	89.05	1.03085	3	0	43.14	1	0	0	3	1	1	1	-0.634041	0.9658	0.910538	-4.41415	-4.15277	0.625666	21.3719	-0.0740844	77.7222	Training	0.785118	0.879775	Test	0.628062	0.652828	0.6076	0.606678	0.653481
27	COC(C)(C)C	Methyl tert-butyl ether	0.18	88.09	0.848434	1	0	9.23	1	0	0	1	0	0	1	-0.313966	0.759861	0.988568	-4.67227	-4.68138	0.209285	12.4487	0.134805	84.8029	Training	0.847738	0.948819	Validation	0.595905	0.653453	0.59606	0.677625	0.713667
28	N#Cc1ccccc1C#N	Phthalonitrile	0.7	128.04	0.902286	2	0	47.58	0	1	6	2	8	0	0	-2.25592	1.36983	0.993723	-4.40159	-4.5453	0.142598	88.4732	-0.0791348	11.5528	Test	1.29074	1.17675	Train	0.866995	0.89818	0.839044	0.907687	0.827555
29	OCC(CO)(CBr)CBr	2,2-Bis(bromomethyl)-1,3-propanediol	0.68	259.9	1.7191	2	2	40.46	4	0	0	4	0	0	1	-1.12226	0.894767	0.757429	-4.90169	-4.67299	0.887696	37.4973	0.119322	58.7162	Training	0.342116	0.269979	Validation	0.515411	0.600301	0.530352	0.499904	0.474013
30	CC(=O)N(C)c1ccccc1	N-Methylacetanilide	0.18	149.08	0.904036	2	0	20.31	2	1	6	2	7	0.285714	0.222	-1.22713	1.26498	1.182	-4.40733	-4.427	0.10262	61.3648	0.0977478	34.9218	Test	0.721885	0.807911	Validation	0.588109	0.653465	0.635394	0.674409	0.667557
31	OCC(O)c1ccccc1Cl	1,2-Ethanediol, 1-(2-chlorophenyl)-	0.54	172.03	1.05378	2	2	40.46	2	1	6	3	6	0.333333	0.25	-1.29036	1.31082	1.27799	-4.73825	-4.47693	0.488808	68.7493	-0.148455	26.4361	Test	0.533145	0.510514	Train	0.544804	0.612089	0.588118	0.563072	0.570692
32	Clc1ccccn1	2-Chloropyridine	1.28	113	1.07847	1	0	12.89	0	1	6	2	6	0	0	-0.672401	1.55006	1.28664	-4.31635	-4.46437	0.0482373	42.6455	0.405197	54.2439	Training	0.991692	1.29917	Train	0.745103	0.738701	0.725138	0.793473	0.812993
33	CC(C)C(O)C(C)(C)CO	2,2,4-Trimethyl-1,3-pentanediol	0	146.13	0.888302	2	2	40.46	3	0	0	2	0	0	1	-0.874074	0.964589	0.991188	-4.87589	-4.6985	0.918235	42.277	0.0783255	52.9284	Test	0.417949	0.286711	Train	0.556308	0.608697	0.548674	0.517204	0.510023
34	CCOc1ccc(N)cc1	p-Phenetidine	1	137.08	0.912373	2	2	35.25	2	1	6	2	6	0.333333	0.25	-1.54766	1.32842	1.37468	-4.60691	-4.50054	0.324313	57.0057	0.348703	39.1779	Training	0.708868	0.533308	Train	0.586354	0.648319	0.634914	0.628828	0.622715
35	ClCCOCCCl	Bis(2-chloroethyl) ether	1	142	1.21417	1	0	9.23	4	0	0	3	0	0	1	-0.904386	1.03582	1.03773	-4.584	-4.50864	0.824443	75.8786	0.114859	21.2183	Test	0.383564	0.261115	Train	0.529448	0.607156	0.547269	0.52048	0.509976
36	c1ccoc1	Furan	0.7	68.03	0.935747	1	0	13.14	0	1	5	1	5	0	0	-0.925915	1.30495	1.45452	-4.24525	-4.58841	0.39725	43.6962	-0.165011	46.7909	Test	0.834646	0.974429	Train	0.66507	0.689612	0.665822	0.667363	0.711542
37	Nc1cccc([N+](=O)[O-])c1	3-Nitroaniline	0.48	138.04	1.03943	4	2	69.16	1	1	6	4	7	0.142857	0	-2.41822	1.528	1.54449	-4.7326	-4.26529	0.734017	71.368	0.334366	22.872	Training	0.929489	0.945251	Train	0.735481	0.719617	0.711062	0.676246	0.644726
38	Nc1ccc([N+](=O)[O-])cc1	4-Nitroaniline	0.6	138.04	1.03943	4	2	69.16	1	1	6	4	7	0.142857	0	-2.5001	1.50835	1.46295	-4.77864	-4.25459	0.787918	59.8392	0.281418	31.22	Training	0.911413	0.924348	Train	0.730104	0.703299	0.693842	0.660507	0.623354
39	ClCBr	Bromochloromethane	0.6	127.9	2.1194	0	0	0	0	0	0	2	0	0	1	-0.867643	1.28068	1.3644	-4.567	-4.66235	0.573859	62.4671	0.205321	35.365	Training	1.15405	1.04145	Train	0.76556	0.739354	0.70812	0.716999	0.791266
40	O=P(OCCCl)(OCCCl)OCCCl	Tris(2-chloroethyl) phosphate	0.11	283.95	1.33339	4	0	44.76	9	0	0	8	1	9	1	-2.14144	1.47796	1.52247	-4.77274	-4.54545	0.469286	95.5609	-0.315029	4.08089	Training	0.483344	0.0385736	Train	0.468997	0.651309	0.577964	0.574154	0.516318
41	CC(N)c1ccccc1	1-Phenylethylamine	0.82	121.09	0.85603	1	2	26.02	1	1	6	1	6	0.166667	0.25	-0.268264	1.34944	1.64753	-4.62233	-4.45972	0.218825	23.3189	0.384149	75.4931	Training	0.558009	0.830252	Train	0.558865	0.62974	0.610627	0.628189	0.683006
42	O=[N+]([O-])c1ccc2[nH]cnc2c1	5-Nitrobenzimidazole	0.4	163.04	1.08763	5	1	71.82	1	2	9	5	11	0.0909091	0	-2.9346	1.70623	1.47799	-4.59187	-4.52468	0.80475	70.6548	0.0450109	23.4077	Training	0.841389	0.797286	Train	0.683661	0.559263	0.627717	0.61582	0.55551
43	CCOc1ccc(NC(C)=O)cc1	Phenacetin	1.48	179.09	0.937687	3	1	38.33	4	1	6	3	7	0.571429	0.3	-2.23494	1.69209	1.58497	-4.52653	-4.43111	0.529814	37.9988	0.166571	53.798	Training	0.682704	0.457001	Train	0.5815	0.660155	0.645255	0.612727	0.570097
44	Cc1c([N+](=O)[O-])cc([N+](=O)[O-])cc1[N+](=O)[O-]	2,4,6-Trinitrotoluene	0.99	227.02	1.18868	9	0	129.42	3	1	6	9	9	0.333333	0.143	-3.44225	1.99047	1.54003	-4.83304	-3.976	0.999373	94.3372	-0.212072	6.71964	Training	1.00608	1.03224	Test	0.785177	0.788263	0.757667	0.749615	0.676939
45	CNc1ccccc1	N-Methylaniline	1	107.07	0.86236	1	1	12.03	1	1	6	1	6	0.166667	0.143	-1.48678	1.92304	1.76986	-4.60898	-4.64968	0.0996743	88.2393	-0.0562194	12.5903	Training	1.22582	1.17134	Validation	0.915433	0.884788	0.879764	0.918506	0.907647
46	OC(C(F)(F)F)C(F)(F)F	1,1,1,3,3,3-Hexafluoro-2-propanol	0.4	168	1.59031	1	1	20.23	2	0	0	7	0	0	1	-0.503433	1.02961	1.23177	-4.45071	-4.61524	0.256487	77.8283	0.366083	19.047	Training	0.864903	0.608039	Train	0.611801	0.663649	0.612641	0.673701	0.709322
47	COP(=O)(OC)Oc1ccc([N+](=O)[O-])c(C)c1	Fenitrooxone	0.44	261.04	1.14149	7	0	87.9	5	1	6	8	8	0.625	0.333	-2.08814	1.83444	1.70435	-4.76191	-4.40016	0.628911	82.9865	-0.197119	10.2103	Test	0.51849	0.122408	Validation	0.534296	0.634564	0.600404	0.568671	0.528125
48	CC1=CC(=O)CC(C)(C)C1	Isophorone	0.3	138.1	0.867565	1	0	17.07	0	1	6	1	7	0	0.667	-1.92343	1.89651	1.7184	-4.66407	-4.57027	0.654041	56.0463	0.141348	38.2341	Test	1.13855	0.924261	Test	0.918308	0.86755	0.883351	0.841252	0.86585
49	C=Cc1ccncc1	4-Vinylpyridine	1.86	105.06	0.864529	1	0	12.89	1	1	6	1	7	0.142857	0	-0.558687	1.36486	1.27	-4.45488	-4.59927	0.150234	45.8884	-0.0563195	50.0614	Training	0.685477	1.07106	Train	0.596859	0.653788	0.636274	0.668836	0.705797
50	COc1ccccc1[N+](=O)[O-]	2-Nitroanisole	0.7	153.04	1.0348	4	0	52.37	2	1	6	4	7	0.285714	0.143	-2.51914	2.14817	1.95684	-4.53202	-4.02503	0.353574	73.7946	-0.168167	16.606	Training	1.33356	0.923105	Test	0.999464	1.0377	1.03502	1.00637	0.975084
51	COc1ccc(C)cc1N	2-Methoxy-5-methylaniline	0.55	137.08	0.912373	2	2	35.25	1	1	6	2	6	0.166667	0.25	-1.64121	1.66215	1.81538	-4.78736	-4.62196	0.199826	66.4848	0.219169	31.9759	Training	1.0905	0.967138	Train	0.797157	0.814413	0.795728	0.817963	0.804154
52	CC(=O)CC(=O)Nc1ccc(-c2ccc(NC(=O)CC(C)=O)c(C)c2)cc1C	Naphthol AS-G	0.2	380.17	0.943947	6	2	92.34	9	2	6	6	16	0.5625	0.273	-3.40219	2.20238	1.73282	-4.72916	-4.45679	0.999899	90.6436	0.204841	9.22306	Training	0.309052	0.782064	Train	0.349967	0.56891	0.324157	0.470013	0.32499
53	c1ccsc1	Thiophene	0.95	84	1.01917	0	0	0	0	1	5	1	5	0	0	-1.46022	1.88288	1.87209	-4.42983	-4.23064	0.340285	79.4907	-0.358628	14.0252	Test	1.27915	1.01405	Train	0.926461	0.895975	0.897663	0.901196	0.929602
54	Cc1ccc(C)c(N)c1	2,5-Dimethylaniline	0.58	121.09	0.85603	1	2	26.02	0	1	6	1	6	0	0.25	-1.39539	1.751	1.94431	-4.48485	-4.63575	0.281686	69.6354	0.369404	26.4791	Training	1.14549	0.86987	Train	0.848458	0.835689	0.831142	0.840055	0.8587
55	Nc1ccc(Cl)cc1	4-Chloroaniline	0.84	127.02	1.04051	1	2	26.02	0	1	6	2	6	0	0	-1.49784	1.91119	2.02302	-4.27514	-4.65313	0.261736	84.9456	0.0411865	12.6832	Training	1.25856	0.86987	Train	0.93314	0.903804	0.907444	0.916566	0.931485
56	Cc1ccc(N)cc1C	3,4-Dimethylaniline	0.95	121.09	0.85603	1	2	26.02	0	1	6	1	6	0	0.25	-1.59002	1.6635	1.87024	-4.38611	-4.59418	0.471723	68.5019	0.396037	28.8248	Training	1.04751	0.873948	Validation	0.806686	0.79574	0.791753	0.771677	0.794163
57	Nc1ccccc1[N+](=O)[O-]	2-Nitroaniline	1	138.04	1.03943	4	2	69.16	1	1	6	4	7	0.142857	0	-1.9951	1.8578	1.95316	-4.77045	-4.19027	0.65072	64.5531	0.07807	29.9617	Training	1.01222	0.924261	Train	0.823949	0.803715	0.813041	0.767102	0.77636
58	O=[N+]([O-])c1ccccc1	Nitrobenzene	0.67	123.03	1.01004	3	0	43.14	1	1	6	3	7	0.142857	0	-2.1718	2.15239	1.85352	-4.53533	-4.22589	0.482902	65.9802	0.0510414	23.7077	Test	1.29403	1.16307	Train	1.00154	0.987162	1.01407	0.970664	0.979181
59	CCOP(=S)(OCC)SCCS(=O)(=O)CC	Disulfoton sulfone	0.7	306.02	1.18871	4	0	52.6	9	0	0	8	3	3	1	-2.35505	2.23681	2.15744	-4.77277	-4.78919	0.0284009	88.6004	-0.0426489	6.35413	Training	1.14769	0.708455	Train	0.853602	0.869636	0.820822	0.868395	0.789555
60	Nc1cccc(Cl)c1	3-Chloroaniline	0.35	127.02	1.04051	1	2	26.02	0	1	6	2	6	0	0	-1.43411	1.9079	2.11108	-4.29861	-4.62769	0.317552	90.5901	0.16551	8.07947	Test	1.20666	0.896741	Train	0.906522	0.873028	0.886359	0.882254	0.909577
61	ClCC(Cl)Cl	1,1,2-Trichloroethane	0.7	131.93	1.48601	0	0	0	1	0	0	3	0	0	1	-1.6353	2.02189	2.00345	-4.63091	-4.63737	0.937193	80.4765	0.132515	15.1111	Training	1.35986	1.083	Train	1.00468	0.85928	0.919295	0.868864	0.957484
62	Nc1ccccc1Cl	2-Chloroaniline	0.95	127.02	1.04051	1	2	26.02	0	1	6	2	6	0	0	-1.21042	1.84411	1.98096	-4.50684	-4.55286	0.133215	79.825	0.212277	17.9854	Test	1.22426	1.07569	Validation	0.901651	0.863214	0.86079	0.901551	0.911075
63	C=CCCl	Allyl chloride	0.7	76.01	1.04096	0	0	0	1	0	0	1	1	1	0.333	-1.31256	1.63005	1.7443	-4.55421	-4.62448	0.121714	78.5454	-0.0996635	20.1538	Training	1.57162	1.27589	Validation	0.9639	0.931108	0.846701	0.957603	0.944309
64	COc1ccc(N)c([N+](=O)[O-])c1	4-Methoxy-2-nitroaniline	0.85	168.05	1.05765	5	2	78.39	2	1	6	5	7	0.285714	0.143	-3.22372	2.01396	1.90879	-4.72414	-4.2107	0.79319	62.6258	0.104756	34.436	Training	1.20815	0.99311	Train	0.919582	0.940304	0.937	0.894959	0.84394
65	OCc1cccc(Cl)c1	3-Chlorobenzyl alcohol	1.29	142.02	1.0354	1	1	20.23	1	1	6	2	6	0.166667	0.143	-1.33204	1.85007	1.91826	-4.69475	-4.52701	0.142074	90.2123	0.32064	9.8016	Test	1.12492	1.07569	Train	0.844101	0.825681	0.826598	0.853701	0.857553
66	Cc1ccccc1O	o-Cresol	1.03	108.06	0.886081	1	1	20.23	0	1	6	1	6	0	0.143	-0.746945	1.98966	1.95811	-4.35881	-4.68257	0.229214	62.1435	0.238766	34.8372	Training	1.10637	0.990357	Train	0.85589	0.786869	0.831297	0.833788	0.893797
67	BrCCBr	1,2-Dibromoethane	1.18	185.87	2.27459	0	0	0	1	0	0	2	0	0	1	-1.61942	2.04779	2.08859	-4.77199	-4.63583	0.796141	82.7037	-0.0241767	17.8113	Training	1.45024	1.08469	Test	1.01395	0.896454	0.950345	0.906737	0.996713
68	ClC(Cl)Cl	Chloroform	1.11	117.91	1.64942	0	0	0	0	0	0	3	0	0	1	-1.42711	1.88357	1.9046	-4.376	-4.59819	0.971128	30.3627	0.00348123	57.8816	Training	1.34977	0.988913	Test	1.00453	0.836609	0.89249	0.847798	0.949532
69	CC(Cl)CCl	1,2-Dichloropropane	0.85	111.98	1.23236	0	0	0	1	0	0	2	0	0	1	-1.60216	1.96068	1.98852	-4.60569	-4.56453	0.599081	75.5524	0.155698	18.3692	Test	1.52162	1.06021	Train	0.997433	0.931159	0.943873	0.927578	1.00026
70	Cc1ccc([N+](=O)[O-])cc1[N+](=O)[O-]	2,4-Dinitrotoluene	0.96	182.03	1.10292	6	0	86.28	2	1	6	6	8	0.25	0.143	-3.00666	2.31353	2.05765	-4.5873	-3.88168	0.928045	87.7655	-0.0438253	12.0479	Training	1.20565	1.06082	Test	1.02424	0.989963	1.01455	0.959667	0.952848
71	O=[N+]([O-])c1cccc(O)c1	3-Nitrophenol	1.4	139.03	1.06457	4	1	63.37	1	1	6	4	7	0.142857	0	-1.19064	1.67499	1.90143	-4.69912	-4.38951	0.758703	79.2014	0.0791493	19.0671	Training	0.643451	0.781029	Train	0.679657	0.662252	0.650551	0.605087	0.633585
72	OCc1c(Cl)cccc1Cl	2,6-Dichlorobenzyl alcohol	0.47	175.98	1.15491	1	1	20.23	1	1	6	3	6	0.166667	0.143	-1.72977	1.9481	1.89344	-4.91471	-4.61718	0.00752293	83.568	0.176327	18.2801	Training	1.35846	1.05226	Train	1.01898	0.979239	0.942876	1.01828	0.971984
73	CC(C)(O)C(Cl)(Cl)Cl	Chlorobutanol	0.23	175.96	1.33138	1	1	20.23	1	0	0	4	0	0	1	-1.1781	1.96839	1.99934	-4.46912	-4.60014	0.941835	59.2341	0.24416	39.6324	Training	1.20662	0.981303	Train	0.921086	0.767756	0.832146	0.778961	0.877212
74	c1ccc2ncccc2c1	Quinoline	0.58	129.06	0.890549	1	0	12.89	0	2	10	1	11	0	0	-1.25518	1.87001	2.05156	-4.05896	-4.39557	0.206086	94.3238	-0.144563	6.81003	Training	0.845252	0.579329	Train	0.767298	0.719254	0.77453	0.747652	0.782582
75	COc1ccc([N+](=O)[O-])cc1	4-Nitroanisole	1.08	153.04	1.0348	4	0	52.37	2	1	6	4	7	0.285714	0.143	-2.48524	2.25611	2.08159	-4.55465	-3.98125	0.426414	70.1655	0.0374761	21.593	Training	1.33062	1.00222	Train	1.02117	1.0423	1.06435	1.01681	1.00473
76	COP(=S)(OC)Oc1ccc(S(C)(=O)=O)c(C)c1	Fenthion sulfone	0.51	310.01	1.16612	5	0	61.83	5	1	6	8	9	0.555556	0.4	-3.99256	2.55352	2.4175	-4.89102	-4.86956	0.14496	98.4239	-0.296473	1.375	Training	1.65636	1.14404	Train	1.32237	1.44534	1.40682	1.39402	1.28927
77	Cc1ccc([N+](=O)[O-])c([N+](=O)[O-])c1	3,4-Dinitrotoluene	0.48	182.03	1.10292	6	0	86.28	2	1	6	6	8	0.25	0.143	-2.9552	2.24724	2.02481	-4.61879	-3.76412	0.68715	93.5534	-0.170665	5.78221	Training	1.30287	1.05625	Train	1.02248	1.05041	1.06655	1.00669	0.985335
78	O=Cc1ccc(Cl)cc1	4-Chlorobenzaldehyde	0.32	140	1.04068	1	0	17.07	1	1	6	2	7	0.142857	0	-2.32599	2.26063	2.32984	-4.42066	-4.69859	0.11295	95.7451	-0.264908	4.28475	Test	1.60348	1.5378	Train	1.24361	1.24438	1.19375	1.23515	1.18214
79	CCC(C)n1c(=O)[nH]c(C)c(Br)c1=O	Bromacil	0.51	260.02	1.25849	4	1	54.86	2	1	6	5	8	0.25	0.556	-2.3713	1.51057	1.41002	-4.98301	-4.62824	0.779793	92.6775	0.0756322	6.08452	Test	0.751293	0.619326	Train	0.642177	0.647876	0.627253	0.595451	0.551348
80	C=C(Cl)Cl	Vinylidene chloride	1.11	95.95	1.35266	0	0	0	0	0	0	2	1	0	0	-1.79011	1.89058	2.16307	-4.24715	-4.60002	0.472607	77.7401	0.197408	18.8442	Test	1.74624	1.09758	Test	1.10806	1.08782	1.04239	1.06262	1.10696
81	CCNc1ccccc1	N-Ethylaniline	1.11	121.09	0.85603	1	1	12.03	2	1	6	1	6	0.333333	0.25	-1.5705	2.25879	2.11965	-4.60146	-4.78163	0.0116307	81.2668	0.0127268	17.6933	Training	1.32345	1.04849	Test	1.04923	0.950702	0.98063	1.0156	1.00823
82	COc1cccc([N+](=O)[O-])c1	3-Nitroanisole	0.78	153.04	1.0348	4	0	52.37	2	1	6	4	7	0.285714	0.143	-2.45523	2.26349	2.112	-4.56368	-3.91735	0.303764	87.5145	0.116138	6.41931	Training	1.39783	0.975348	Test	1.06663	1.08933	1.09499	1.06803	1.04396
83	CNc1ccccc1C	N-Methyl-o-toluidine	0.95	121.09	0.85603	1	1	12.03	1	1	6	1	6	0.166667	0.25	-1.65626	2.08772	2.09973	-4.69322	-4.61727	0.0902299	86.6775	0.215297	12.609	Training	1.35324	1.28052	Validation	1.02442	0.974118	0.973402	1.01049	0.994681
84	CCN(CC)C(=O)c1cccc(C)c1	Diethyltoluamide	0.38	191.13	0.881625	2	0	20.31	4	1	6	2	7	0.571429	0.417	-1.4407	2.46656	2.12785	-4.37999	-4.69329	0.00812045	78.8748	0.222259	19.5513	Training	1.12372	0.773302	Train	0.960447	0.844805	0.92824	0.920714	0.944101
85	Cc1ccc(O)cc1[N+](=O)[O-]	4-Methyl-3-nitrophenol	1	153.04	1.0348	4	1	63.37	1	1	6	4	7	0.142857	0.143	-2.05668	1.98256	2.25719	-4.46722	-4.32944	0.83319	85.1936	-0.0163445	12.2962	Training	0.978821	0.948734	Train	0.865013	0.800441	0.819574	0.765736	0.781362
86	CNc1cccc(C)c1	N-Methyl-m-toluidine	0.86	121.09	0.85603	1	1	12.03	1	1	6	1	6	0.166667	0.25	-1.87125	2.1647	2.21021	-4.74772	-4.62861	0.0824357	88.1299	0.11667	9.75387	Test	1.45223	1.30327	Train	1.10992	1.06345	1.0501	1.09139	1.06302
87	COc1nn(CSP(=S)(OC)OC)c(=O)s1	Methidathion	0.74	301.96	1.30712	6	0	62.58	6	1	5	10	7	0.857143	0.667	-3.335	2.47834	2.17526	-4.79267	-4.61645	0.625675	90.0857	-0.150766	10.8177	Training	1.11771	0.886792	Train	0.83496	0.969225	0.98642	0.911528	0.866148
88	CNC(=O)Oc1cc(C)cc(C)c1	3,5-Xylyl methylcarbamate	0.4	179.09	0.937687	3	1	38.33	3	1	6	3	7	0.428571	0.3	-2.4686	2.13124	2.09138	-4.70618	-4.50994	0.436673	86.1394	0.581062	11.2785	Test	1.13264	0.663931	Train	0.862699	0.903107	0.922636	0.873209	0.850948
89	Nc1cccc2ccccc12	1-Naphthylamine	1.4	143.07	0.881962	1	2	26.02	0	2	10	1	11	0	0	-2.29719	2.18386	2.41805	-4.6708	-4.48551	0.235823	78.7274	0.754439	19.3393	Training	1.25834	0.83405	Train	1.063	0.985975	1.0676	1.02718	1.03124
90	ClCC(Cl)CCl	1,2,3-Trichloropropane	1.11	145.95	1.37588	0	0	0	2	0	0	3	0	0	1	-2.06396	2.33104	2.39843	-4.69228	-4.7769	0.916392	80.4267	0.161107	12.4622	Test	1.50096	1.05372	Train	1.10981	0.970252	1.06601	0.99842	1.0794
91	Cc1ccccc1[N+](=O)[O-]	2-Nitrotoluene	1.26	137.05	0.985239	3	0	43.14	1	1	6	3	7	0.142857	0.143	-2.32665	2.26108	2.2947	-4.45493	-3.96883	0.442928	79.9671	0.0640924	14.7225	Training	1.40982	1.30724	Validation	1.09298	1.08806	1.11222	1.0714	1.072
92	CN(C)c1ccccc1	N,N-Dimethylaniline	0.9	121.09	0.85603	1	0	3.24	1	1	6	1	6	0.166667	0.25	-1.87485	2.32767	2.25122	-4.35807	-4.57759	0.141402	91.9386	-0.0762458	7.29147	Training	1.4929	1.35977	Train	1.16225	1.09624	1.11956	1.13083	1.12559
93	CNC(=O)Oc1ccccc1C(C)C	Isoprocarb	0.95	193.11	0.927133	3	1	38.33	4	1	6	3	7	0.571429	0.364	-2.49025	2.11322	2.25879	-4.53313	-4.59449	0.0150462	91.9873	0.392577	6.73563	Training	1.24793	0.876954	Train	0.979263	0.975522	0.955642	0.987137	0.920588
94	Cc1cc(-c2ccc(N)c(C)c2)ccc1N	3,3'-Dimethylbenzidine	1.67	212.13	0.884752	2	4	52.04	1	2	6	2	12	0.0833333	0.143	-2.5498	2.1703	2.10159	-4.59311	-4.65596	0.755693	84.1457	0.641125	16.0178	Training	1.24604	1.13332	Validation	1.02157	0.983281	1.0118	0.954973	0.959972
95	Cc1ccsc1	3-Methylthiophene	0.72	98.02	0.982991	0	0	0	0	1	5	1	5	0	0.2	-2.11284	2.44841	2.3929	-4.62978	-4.49945	0.279818	74.9937	0.10697	19.6622	Training	1.7527	1.33733	Validation	1.3584	1.31616	1.33354	1.33628	1.32766
96	Oc1ccccc1Br	2-Bromophenol	1.52	171.95	1.38736	1	1	20.23	0	1	6	2	6	0	0	-1.14009	2.28513	2.2817	-4.83237	-4.64565	0.411687	92.7998	-0.228414	5.7752	Training	1.24229	1.15928	Train	0.99438	0.871041	0.972469	0.924575	1.00421
97	CCOC(=O)CC(SP(=S)(OC)OC)C(=O)OCC	Malathion	1.52	330.04	1.15467	6	0	71.06	11	0	0	9	3	3.66667	0.8	-3.35151	2.71112	2.49513	-4.88629	-4.69716	0.0761649	97.4358	-0.18309	1.25397	Training	1.35003	1.06892	Validation	1.0569	1.10984	1.0556	1.04701	0.960122
98	Cc1ccc([N+](=O)[O-])cc1	4-Nitrotoluene	0.9	137.05	0.985239	3	0	43.14	1	1	6	3	7	0.142857	0.143	-2.6774	2.52912	2.41539	-4.53474	-4.09954	0.511713	70.8717	0.0833672	21.5887	Test	1.58839	1.30318	Train	1.29436	1.29601	1.33871	1.28171	1.28466
99	ClC(Cl)C(Cl)Cl	1,1,2,2-Tetrachloroethane	1.11	165.89	1.59521	0	0	0	1	0	0	4	0	0	1	-2.12259	2.58945	2.49884	-4.59158	-4.67558	0.91125	97.7273	-0.04805	1.80621	Training	1.76843	1.35874	Train	1.34291	1.12957	1.3181	1.22866	1.3402
100	O=[N+]([O-])c1ccc(Cl)cc1	1-Chloro-4-nitrobenzene	1.3	156.99	1.14576	3	0	43.14	1	1	6	4	7	0.142857	0	-2.81798	2.67039	2.5045	-4.66586	-4.46612	0.331885	96.9206	-0.132337	2.0879	Training	1.79736	1.48993	Train	1.49432	1.5339	1.53583	1.50758	1.48285
101	Oc1ccc(Cl)cc1	4-Chlorophenol	1.48	128	1.06784	1	1	20.23	0	1	6	2	6	0	0	-0.737942	2.31473	2.57687	-4.39534	-4.7477	0.409011	76.9675	-0.14261	18.9427	Training	1.14646	1.17801	Train	0.940158	0.79995	0.916662	0.863651	0.965712
102	BrC(Br)Br	Bromoform	1.13	249.76	2.98387	0	0	0	0	0	0	3	0	0	1	-1.89496	2.55235	2.41694	-4.8709	-4.70473	0.763132	91.6084	0.107223	8.80678	Training	1.90621	1.35481	Train	1.38752	1.1838	1.37558	1.29175	1.40778
103	C=CC(=C)C	Isoprene	1.3	68.06	0.758215	0	0	0	1	0	0	0	2	0.5	0.2	-2.16705	2.09048	2.34317	-4.54417	-4.64658	0.194537	82.6544	0.425016	17.5824	Training	1.97452	1.51547	Validation	1.30498	1.32738	1.18889	1.27938	1.2163
104	ClC=C(Cl)Cl	Trichloroethylene	1.2	129.91	1.50804	0	0	0	0	0	0	3	1	0	0	-1.94263	2.12528	2.35726	-4.39911	-4.75113	0.90973	97.2212	-0.0455695	2.5452	Training	1.63833	1.19548	Train	1.18778	1.03376	1.10617	1.06098	1.15504
105	Cc1cccc([N+](=O)[O-])c1	3-Nitrotoluene	1.08	137.05	0.985239	3	0	43.14	1	1	6	3	7	0.142857	0.143	-2.55693	2.5564	2.54084	-4.54199	-4.12838	0.471381	89.9296	0.212711	3.85493	Training	1.59133	1.30318	Train	1.29692	1.28172	1.33753	1.27987	1.28973
106	O=[N+]([O-])c1cccc(Cl)c1	1-Chloro-3-nitrobenzene	1.89	156.99	1.14576	3	0	43.14	1	1	6	4	7	0.142857	0	-2.71457	2.66536	2.5482	-4.63633	-4.42772	0.434922	98.9865	0.00227789	0.834776	Test	1.70595	1.39668	Train	1.41675	1.42094	1.46797	1.41473	1.41532
107	CC(CCl)OC(C)CCl	Bis(2-chloro-1-methylethyl) ether	1.08	170.03	1.12198	1	0	9.23	4	0	0	3	0	0	1	-1.79617	2.14297	2.14412	-4.72729	-4.62211	0.67213	89.5715	0.0739285	7.42454	Test	1.22416	0.68341	Train	0.859039	0.826496	0.85673	0.812704	0.855346
108	CC(Cl)(Cl)Cl	1,1,1-Trichloroethane	0.7	131.93	1.48601	0	0	0	0	0	0	3	0	0	1	-1.88064	2.00518	2.28135	-4.68666	-4.69221	0.990187	42.7711	0.051406	50.7305	Training	1.51913	1.05547	Train	1.12696	0.960812	1.01841	0.976127	1.06746
109	Oc1cccc(Cl)c1	3-Chlorophenol	1.2	128	1.06784	1	1	20.23	0	1	6	2	6	0	0	-0.58403	2.24572	2.53923	-4.51385	-4.77567	0.274593	75.8063	-0.11661	20.9305	Training	1.15156	1.13241	Train	0.915916	0.790512	0.887755	0.862117	0.951608
110	CCc1ccccc1[N+](=O)[O-]	2-Ethylnitrobenzene	1.11	151.06	0.965861	3	0	43.14	2	1	6	3	7	0.285714	0.25	-2.61018	2.50321	2.63661	-4.50117	-4.37547	0.0976083	92.7285	-0.0846899	2.85001	Test	1.67115	1.26285	Train	1.35946	1.35558	1.32273	1.34295	1.29934
111	CC(CCl)OP(=O)(OC(C)CCl)OC(C)CCl	Tris(1-chloro-2-propyl) phosphate	0.9	326	1.23092	4	0	44.76	9	0	0	8	1	9	1	-2.53167	2.38163	2.69176	-4.85475	-4.7213	0.102618	97.9593	-0.50338	2.2307	Training	1.21883	0.700954	Train	0.890709	0.918188	0.882638	0.901501	0.833976
112	C=CC(Cl)CCl	3,4-Dichloro-1-butene	1.11	123.98	1.17488	0	0	0	2	0	0	2	1	2	0.5	-2.15135	2.28568	2.46637	-4.61919	-4.70694	0.536509	97.0797	-0.116513	2.56975	Test	1.72775	1.12398	Test	1.15645	1.12625	1.1359	1.11305	1.15295
113	Oc1cccc(Br)c1	3-Bromophenol	1.18	171.95	1.38736	1	1	20.23	0	1	6	2	6	0	0	-0.818667	2.34809	2.63127	-4.88948	-4.69353	0.255091	87.3433	0.0229241	13.3758	Test	1.27445	1.15114	Test	1.00349	0.853998	0.968409	0.939813	1.02228
114	CCCCCl	N-butyl Chloride	1.23	92.04	0.990194	0	0	0	2	0	0	1	0	0	1	-2.02043	2.13559	2.45564	-4.42398	-4.56212	0.220346	91.9778	0.364162	5.86081	Training	1.80909	1.04079	Train	1.18358	1.16874	1.08675	1.14821	1.11858
115	CCNc1ccc(C)cc1	N-Ethyl-p-toluidine	0.61	135.1	0.851017	1	1	12.03	2	1	6	1	6	0.333333	0.333	-1.997	2.39135	2.49603	-4.54247	-4.68746	0.00607487	81.2643	0.305818	17.3244	Training	1.50482	1.03186	Train	1.21525	1.12079	1.1292	1.16809	1.14519
116	COP1(=S)OCc2ccccc2O1	Dioxabenzofos	1.31	216	1.1575	3	0	27.69	1	2	10	5	12	0.0833333	0.25	-3.74017	2.8523	2.85351	-4.61184	-4.53101	0.0563776	98.8653	-0.431454	0.834328	Training	1.93638	1.84803	Train	1.85247	1.88292	1.87589	1.8851	1.8933
117	CN(C)C(=O)Nc1ccc(Cl)c(Cl)c1	Diuron	1.15	232.02	1.12454	3	1	32.34	3	1	6	5	7	0.428571	0.222	-3.87759	3.01202	2.8981	-4.89537	-4.71503	0.809363	80.5594	0.348731	16.9984	Training	1.7039	1.85279	Train	1.52019	1.60583	1.6514	1.57029	1.59683
118	Nc1ccc(Cl)c(Cl)c1	3,4-Dichloroaniline	1.11	160.98	1.17259	1	2	26.02	0	1	6	3	6	0	0	-2.358	2.42063	2.70422	-4.5649	-4.68654	0.261388	97.1926	0.182608	2.3493	Training	1.72839	1.2991	Train	1.37394	1.37845	1.35877	1.36772	1.33761
119	COC(=O)c1ccccc1C(=O)c1ccccc1	Methyl 2-benzoylbenzoate	1.15	240.08	0.937218	3	0	43.37	4	2	6	3	14	0.285714	0.067	-3.24987	3.0798	3.00989	-4.61993	-4.46534	0.0145219	88.9495	0.0767796	10.4674	Training	1.89869	1.97769	Train	1.76444	1.71417	1.72504	1.71257	1.72974
120	COP(=S)(OC)Oc1ccc(C#N)cc1	Cyanophos	1.56	243.01	1.11378	4	0	51.48	4	1	6	6	8	0.5	0.222	-3.60421	2.78694	2.56952	-4.81939	-4.67414	0.00915128	95.3218	-0.157231	5.96477	Training	1.86598	1.4974	Train	1.65577	1.70508	1.61978	1.65197	1.59185
121	Nc1ccc(Cl)cc1[N+](=O)[O-]	4-Chloro-2-nitroaniline	1.04	172	1.16204	4	2	69.16	1	1	6	5	7	0.142857	0	-2.71851	2.61324	2.58962	-4.52799	-4.59129	0.756645	95.7711	-0.215108	2.84112	Training	1.49408	1.21026	Train	1.29775	1.22287	1.32	1.24154	1.27618
122	ClCC(Cl)(Cl)CCl	1,2,2,3-Tetrachloropropane	1.57	179.91	1.48332	0	0	0	2	0	0	4	0	0	1	-2.34088	2.6812	2.62453	-4.67358	-4.74061	0.983033	87.1128	0.111657	7.35136	Training	1.69789	1.1271	Test	1.32761	1.11883	1.31352	1.21494	1.31677
123	Cc1cc(C)c(O)c(C)c1	2,4,6-Trimethylphenol	0.93	136.09	0.869336	1	1	20.23	0	1	6	1	6	0	0.333	-1.59081	2.6743	2.64252	-4.88508	-4.75041	0.274296	87.0393	0.332088	11.6831	Test	1.62493	1.20306	Validation	1.32683	1.14681	1.3036	1.25473	1.31715
124	Nc1cc(Cl)ccc1Cl	2,5-Dichloroaniline	1.18	160.98	1.17259	1	2	26.02	0	1	6	3	6	0	0	-2.17131	2.57115	2.89085	-4.57795	-4.70309	0.132913	97.7494	0.0430649	1.54091	Training	1.82112	1.46266	Test	1.49447	1.43363	1.43805	1.46632	1.44123
125	Nc1ccc(Cl)cc1Cl	2,4-Dichloroaniline	1.36	160.98	1.17259	1	2	26.02	0	1	6	3	6	0	0	-2.19422	2.54333	2.79149	-4.58259	-4.70137	0.0914104	97.5982	0.0275185	2.01893	Test	1.83915	1.52561	Train	1.51157	1.4565	1.43656	1.48376	1.44574
126	COP(=S)(OC)SCN1C(=O)c2ccccc2C1=O	Phosmet	0.26	316.99	1.16746	5	0	55.84	5	2	9	8	13	0.384615	0.273	-4.16397	3.00927	2.76787	-4.70872	-4.60203	0.847985	93.8095	-0.0882536	7.07976	Test	1.2279	1.34952	Test	0.995621	1.07889	1.12294	1.09956	1.1327
127	Cc1cc(Cl)ccc1O	4-Chloro-2-methylphenol	1.33	142.02	1.0354	1	1	20.23	0	1	6	2	6	0	0.143	-1.31494	2.56392	2.79835	-4.41523	-4.72112	0.155164	93.4539	0.0239334	6.77167	Training	1.56854	1.33817	Test	1.25399	1.06469	1.19348	1.17805	1.23018
128	CCC(C)c1ccccc1OC(=O)NC	Fenobucarb	1.42	207.13	0.918198	3	1	38.33	5	1	6	3	7	0.714286	0.417	-2.95988	2.64643	2.75281	-4.84811	-4.57809	0.0778853	94.2089	0.368338	4.60259	Test	1.45336	0.964215	Train	1.21892	1.21206	1.23606	1.20455	1.18371
129	S=C(SSSSC(=S)N1CCCCC1)N1CCCCC1	Dipentamethylenethiuram tetrasulfide	1.23	384	1.17514	2	0	6.48	7	2	6	8	14	0.5	0.833	-5.07238	3.32577	3.61484	-4.85553	-4.91636	0.00336455	95.8647	0.0139823	3.72191	Training	2.12895	1.9841	Train	2.05831	2.07498	2.09368	2.09566	2.04421
130	ClC(Cl)(Cl)Cl	Carbon Tetrachloride	0.87	151.88	1.75185	0	0	0	0	0	0	4	0	0	1	-2.10822	2.18264	2.65218	-4.9757	-4.74578	0.999534	35.9357	0.0301286	54.7802	Training	1.65736	1.40039	Train	1.24922	1.06929	1.15514	1.10774	1.1982
131	Nc1ccccc1-c1ccccc1	2-Aminobiphenyl	1.41	169.09	0.87082	1	2	26.02	1	2	6	1	12	0.0833333	0	-2.34279	2.67076	2.71664	-4.74267	-4.57976	0.172172	82.845	0.760602	14.9749	Test	1.76038	1.5921	Train	1.46039	1.40262	1.43827	1.4301	1.42411
132	COP(=S)(OC)Oc1ccc([N+](=O)[O-])cc1	Methyl parathion	1.93	263	1.18947	6	0	70.83	5	1	6	8	8	0.625	0.25	-3.95097	3.10397	3.00648	-4.75519	-4.47898	0.0381075	94.8616	-0.0689959	6.65372	Test	1.95883	2.13995	Test	1.82419	1.87706	1.83794	1.82892	1.80858
133	CC(C)OC(=O)C(C(=O)OC(C)C)=C1SCCS1	Isoprothiolane	1.57	290.06	1.0671	4	0	52.6	6	1	5	6	8	0.75	0.667	-3.48274	3.07318	3.24949	-4.6522	-4.72732	0.0230617	94.3502	0.154816	7.39131	Training	1.78418	1.9522	Validation	1.62208	1.59628	1.60419	1.57492	1.57237
134	Cc1ccc(Cl)c(O)c1	2-Chloro-5-methylphenol	0.67	142.02	1.0354	1	1	20.23	0	1	6	2	6	0	0.143	-1.61335	2.57788	2.82868	-4.74547	-4.70144	0.389489	97.9563	-0.476185	1.73594	Training	1.51942	1.15922	Train	1.2357	1.0789	1.22549	1.1643	1.2341
135	O=C1CCCCCCCCCCCN1	Laurolactam	0.42	197.18	0.877516	2	1	29.1	0	1	13	2	14	0	0.917	-2.72166	2.59303	3.01912	-4.94763	-4.77601	0.0331839	62.4046	-0.0610907	19.9662	Training	1.41099	1.09282	Train	1.38024	1.16874	1.35633	1.29999	1.42852
136	ClCC(Br)CBr	1,2-Dibromo-3-chloropropane	1.06	233.84	2.04723	0	0	0	2	0	0	3	0	0	1	-2.46931	2.91714	2.85135	-4.74708	-4.73883	0.937722	85.9559	0.0844418	12.829	Training	1.86758	1.17622	Train	1.4897	1.25541	1.52451	1.40074	1.51689
137	Brc1ccccc1	Bromobenzene	1.36	155.96	1.35441	0	0	0	0	1	6	1	6	0	0	-2.41347	2.90693	2.8959	-4.88187	-4.72805	0.0516111	97.3548	0.176042	2.1789	Training	2.0889	1.76737	Validation	1.86735	1.77229	1.79466	1.83596	1.8087
138	FC(F)(F)c1ccccc1	Benzotrifluoride	1.65	146.03	1.11163	0	0	0	1	1	6	3	6	0.166667	0.143	-2.68594	2.91137	2.94926	-4.40443	-4.6881	0.189775	94.8814	0.502799	3.53738	Test	1.95443	1.55293	Train	1.71351	1.67982	1.7202	1.70315	1.69521
139	COP(=S)(OC)Oc1ccccc1	O,O-Dimethyl O-phenyl phosphorothioate	1.89	218.02	1.1171	3	0	27.69	4	1	6	5	7	0.571429	0.25	-3.77647	2.94705	3.05329	-4.68179	-4.67039	0.00913115	97.8393	-0.329571	1.06088	Training	1.98654	1.52564	Train	1.82463	1.87883	1.79405	1.8243	1.77702
140	N#Cc1c(Cl)c(Cl)c(Cl)c(C#N)c1Cl	Chlorothalonil	1.8	263.88	1.3015	2	0	47.58	0	1	6	6	8	0	0	-5.37877	2.50906	2.9119	-4.93508	-4.73873	0.193209	95.5186	0.418101	4.23455	Training	2.64198	2.26815	Train	2.42358	2.41985	2.5269	2.60021	2.34688
141	Oc1ccc(Cl)cc1Cl	2,4-Dichlorophenol	1.53	161.96	1.199	1	1	20.23	0	1	6	3	6	0	0	-1.69778	2.68807	3.00628	-4.66134	-4.72357	0.251248	97.914	-0.207976	1.88842	Training	1.67427	1.20306	Test	1.37259	1.20362	1.3472	1.30634	1.35733
142	O=[N+]([O-])c1ccc(Cl)cc1Cl	2,4-Dichloronitrobenzene	2.07	190.95	1.25436	3	0	43.14	1	1	6	5	7	0.142857	0	-3.48832	3.07443	3.0972	-4.76449	-4.74082	0.358051	98.9888	-0.207084	0.696816	Training	2.15117	2.41657	Test	1.98892	2.10424	2.0855	2.06138	2.01702
143	CCC(C)c1ccc(O)cc1	4-sec-Butylphenol	1.31	150.1	0.863434	1	1	20.23	2	1	6	1	6	0.333333	0.4	-2.22464	3.04055	3.27383	-4.77857	-4.7101	0.356279	93.2587	0.342143	5.02571	Training	1.65784	1.6885	Train	1.44213	1.2758	1.5003	1.38486	1.4696
144	O=[N+]([O-])c1cc(Cl)ccc1Cl	1,4-Dichloro-2-nitrobenzene	2.05	190.95	1.25436	3	0	43.14	1	1	6	5	7	0.142857	0	-3.40667	2.99494	3.01114	-4.76449	-4.74082	0.375782	99.0705	-0.0557747	0.666936	Test	2.08196	2.47143	Train	1.88667	1.99814	1.97909	1.95179	1.90936
145	O=[N+]([O-])c1cc(Cl)cc(Cl)c1	3,5-Dichloronitrobenzene	2.23	190.95	1.25436	3	0	43.14	1	1	6	5	7	0.142857	0	-3.54524	3.20552	3.19475	-4.78252	-4.83606	0.549665	99.1127	0.150668	0.361601	Training	2.114	2.41014	Test	2.02549	2.08255	2.1394	2.08652	2.0798
146	Cc1cc(O)ccc1Cl	4-Chloro-3-methylphenol	0.93	142.02	1.0354	1	1	20.23	0	1	6	2	6	0	0.143	-1.53473	2.64299	2.93291	-4.54733	-4.74543	0.417896	95.4716	-0.220311	3.8477	Training	1.51074	1.1737	Train	1.24492	1.05974	1.237	1.16246	1.24786
147	O=[N+]([O-])c1ccc(Cl)c(Cl)c1	3,4-Dichloronitrobenzene	1.71	190.95	1.25436	3	0	43.14	1	1	6	5	7	0.142857	0	-3.55372	3.17414	3.19827	-4.80634	-4.72283	0.489343	98.7222	0.033999	0.712154	Training	2.13749	2.41014	Train	2.0271	2.11041	2.14168	2.09606	2.07586
148	O=NN(c1ccccc1)c1ccccc1	N-Nitrosodiphenylamine	1.33	198.08	0.937329	3	0	32.67	3	2	6	3	13	0.230769	0	-3.33721	2.95189	3.00136	-4.61788	-4.65662	0.0268369	96.3311	-0.358969	4.13887	Test	1.98758	1.47006	Test	1.81417	1.83111	1.7713	1.79639	1.76651
149	C1=CC2C3C=CC(C3)C2C1	Dicyclopentadiene	2.34	132.09	0.877243	0	0	0	0	3	9	0	12	0	0.6	-3.33733	2.87239	3.16474	-4.61393	-4.70597	0.0983193	91.4135	0.412496	9.43814	Training	2.03024	1.76501	Train	1.94051	2.04557	1.94776	1.98776	1.95674
150	O=C(c1ccccc1)c1ccccc1	Benzophenone	1.08	182.07	0.881156	1	0	17.07	2	2	6	1	13	0.153846	0	-3.35867	3.32663	3.18641	-4.74935	-4.63747	0.0253097	95.2369	0.10216	5.26071	Training	2.29574	2.326	Train	2.26118	2.22057	2.23034	2.24758	2.25776
151	CC1CCC(C(C)C)C(O)C1	Menthol	0.89	156.15	0.859147	1	1	20.23	1	1	6	1	6	0.166667	1	-2.5781	3.02429	3.25908	-4.87713	-4.61431	0.224622	78.8461	0.376242	20.4249	Training	1.95571	2.06377	Train	1.73872	1.6526	1.76125	1.71616	1.73683
152	Oc1ccc(-c2ccccc2)cc1	4-Phenylphenol	1.59	170.07	0.885934	1	1	20.23	1	2	6	1	12	0.0833333	0	-3.59629	3.31565	3.25096	-4.69897	-4.68679	0.915109	97.9632	0.0250487	1.93909	Training	1.96342	2.32116	Train	2.03662	1.92145	2.07143	2.02801	2.08789
153	O=[N+]([O-])c1ccc(Cl)cc1C(F)(F)F	5-Chloro-2-nitrobenzotrifluoride	1.87	224.98	1.3041	3	0	43.14	2	1	6	7	7	0.285714	0.143	-3.37722	3.27322	3.02423	-4.58192	-4.39484	0.317544	98.3497	0.115112	0.900664	Test	2.10465	2.0808	Train	1.97839	2.00727	2.08128	2.01702	2.02747
154	CON(C)C(=O)Nc1ccc(Cl)c(Cl)c1	Linuron	1.25	248.01	1.15292	4	1	41.57	4	1	6	6	7	0.571429	0.222	-3.43424	2.9505	3.05393	-4.88896	-4.73753	0.450275	90.1434	0.258764	7.88451	Training	1.63432	1.19767	Train	1.37427	1.46159	1.53146	1.42856	1.434
155	CCCCOCCCC	Dibutyl ether	1.86	130.14	0.83576	1	0	9.23	6	0	0	1	0	0	1	-2.11479	2.30901	2.64319	-4.6985	-4.6301	0.142171	93.6338	0.43558	7.11126	Training	1.43863	0.822607	Validation	0.988559	0.965042	0.93191	0.967285	0.925456
156	CCSC(=O)N1CCCCCC1	Molinate	1.42	187.1	0.977925	2	0	20.31	3	1	7	3	8	0.375	0.889	-2.57401	2.65454	2.88982	-4.62616	-4.77459	0.0561711	98.9113	0.504497	1.34626	Training	1.5341	1.22593	Validation	1.3218	1.25505	1.29772	1.27789	1.28543
157	COc1cc(Cl)c(Cl)cc1O	4,5-Dichloroguaiacol	2.03	191.97	1.19114	2	1	29.46	1	1	6	4	6	0.166667	0.143	-2.43282	2.54087	3.02716	-4.9122	-4.72318	0.0925248	98.061	-0.392567	1.65411	Training	1.77279	1.56787	Train	1.45656	1.43071	1.39826	1.43308	1.39235
158	c1ccc2ccccc2c1	Naphthalene	1.93	128.06	0.84684	0	0	0	0	2	10	0	11	0	0	-3.47475	3.24753	3.21628	-4.19346	-4.5089	0.1871	97.3534	0.0436075	2.35997	Test	2.09699	2.25043	Test	2.16592	2.27812	2.21625	2.2205	2.23762
159	COP(=S)(OC)Oc1ccc([N+](=O)[O-])c(C)c1	Fenitrothion	1.95	277.02	1.16199	6	0	70.83	5	1	6	8	8	0.625	0.333	-3.88432	3.24806	3.24923	-4.78759	-4.43883	0.0897314	97.6352	-0.209224	1.55714	Training	1.97582	1.9168	Test	1.85901	1.90618	1.90949	1.86828	1.87456
160	CC(C)(C)c1ccc(O)cc1	4-tert-Butylphenol	1.83	150.1	0.863434	1	1	20.23	1	1	6	1	6	0.166667	0.4	-2.54971	3.08138	3.34626	-4.6764	-4.71106	0.218586	88.923	0.276296	9.42369	Training	1.97747	2.00891	Train	1.77589	1.66702	1.79886	1.74758	1.77745
161	c1ccc(COCc2ccccc2)cc1	Dibenzyl ether	2.43	198.1	0.874387	1	0	9.23	4	2	6	1	12	0.333333	0.143	-2.81803	3.06255	3.30159	-4.91051	-4.53338	0.0565798	97.0147	0.0696172	2.34887	Training	1.74698	1.99251	Train	1.58528	1.4726	1.566	1.51494	1.56055
162	Nc1ccc2c(c1)C(=O)c1ccccc1C2=O	2-Aminoanthraquinone	1.51	223.06	0.95933	3	2	60.16	0	3	14	3	18	0	0	-6.29519	2.83004	3.12427	-4.47569	-4.59599	0.409871	89.7464	0.57298	11.7162	Training	2.19314	1.78056	Validation	1.72305	1.38105	1.73202	1.59073	1.62848
163	CC(C)(c1ccc(O)cc1)c1ccc(O)cc1	Bisphenol A	1.64	228.12	0.902927	2	2	40.46	2	2	6	2	12	0.166667	0.2	-3.20627	3.52225	3.74623	-4.75407	-4.76934	0.272155	95.2427	0.113877	4.65689	Test	2.19779	2.05897	Train	2.15632	2.06721	2.25214	2.16463	2.22152
164	Nc1cc(Cl)c(Cl)c(Cl)c1	3,4,5-Trichloroaniline	2.36	194.94	1.27832	1	2	26.02	0	1	6	4	6	0	0	-3.00307	2.73992	3.36116	-4.69473	-4.71082	0.539219	97.9844	0.163564	1.804	Test	1.88859	1.52555	Train	1.65025	1.69021	1.70498	1.67278	1.64951
165	Oc1ccc(Cl)c(Cl)c1	3,4-Dichlorophenol	1.69	161.96	1.199	1	1	20.23	0	1	6	3	6	0	0	-1.64361	2.85799	3.20543	-4.80957	-4.77385	0.308268	94.9405	-0.0970465	3.9838	Test	1.70331	1.20306	Train	1.43567	1.20938	1.42877	1.35348	1.43516
166	Cc1ccc(Cl)cc1	4-Chlorotoluene	1.76	126.02	0.981666	0	0	0	0	1	6	1	6	0	0.143	-2.94032	2.96726	3.27335	-4.31517	-4.66376	0.119086	98.3094	0.0476324	1.10556	Training	2.22205	1.70192	Train	2.03791	2.07546	2.02754	2.07448	2.0077
167	Nc1ccc(Cl)c(Cl)c1Cl	2,3,4-Trichloroaniline	2	194.94	1.27832	1	2	26.02	0	1	6	4	6	0	0	-3.2884	2.91241	3.31837	-4.6423	-4.63984	0.319893	98.0777	0.0281718	1.64121	Test	2.17495	1.68192	Train	1.97418	2.10674	2.04033	2.05483	1.97505
168	CC(C)OP(=O)(OC(C)C)SCc1ccccc1	Iprobenfos	0.94	288.09	1.02288	3	0	35.53	7	1	6	5	7	1	0.538	-3.14749	2.96381	3.27918	-4.24309	-4.56231	1.66086e-05	91.1453	0.203698	8.0656	Training	1.4349	0.786232	Train	1.32164	1.24331	1.32627	1.26113	1.30087
169	ClC(Cl)=C(Cl)Cl	Tetrachloroethylene	1.72	163.88	1.61687	0	0	0	0	0	0	4	1	0	0	-2.5253	2.78522	2.88395	-4.43316	-4.68578	0.98126	98.4975	0.124685	1.26441	Training	2.05802	1.43212	Validation	1.68587	1.43576	1.7002	1.61066	1.70239
170	CCN(CC)C(=O)SCc1ccc(Cl)cc1	Thiobencarb	2.23	257.06	1.02613	2	0	20.31	6	1	6	4	7	0.857143	0.417	-4.02915	3.36015	3.7161	-4.4767	-4.78217	0.000286246	99.3471	0.171336	0.438002	Training	1.9891	1.85748	Train	1.95259	1.939	1.95138	1.92121	1.9556
171	COP(=S)(OC)Oc1ccc(Cl)cc1C#N	Phosphorothioic acid, O-(4-chloro-2-cyanophenyl) O,O-dimethyl ester	2.33	276.97	1.18669	4	0	51.48	4	1	6	7	8	0.5	0.222	-4.40969	3.25822	3.47107	-4.85023	-4.71323	0.0112224	98.373	-0.167847	1.00183	Training	2.30191	2.33615	Test	2.26457	2.33132	2.25449	2.2904	2.25221
172	Cc1ccccc1Cl	2-Chlorotoluene	1.82	126.02	0.981666	0	0	0	0	1	6	1	6	0	0.143	-2.739	3.05917	3.28762	-4.44543	-4.68373	0.10673	98.8137	-0.11762	0.733657	Training	2.21572	2.28164	Train	2.05016	2.00916	2.0332	2.05999	2.02454
173	Cc1cc(C)cc(C)c1	Mesitylene	2.27	120.09	0.812767	0	0	0	0	1	6	0	6	0	0.333	-3.18648	3.27357	3.57288	-4.69653	-4.69269	0.44355	95.5928	0.907509	2.88023	Test	2.23888	2.3061	Train	2.17949	2.16809	2.2803	2.24237	2.22363
174	Clc1ccccc1Cl	1,2-Dichlorobenzene	2.43	145.97	1.15584	0	0	0	0	1	6	2	6	0	0	-2.99286	3.1652	3.39014	-4.56023	-4.72579	0.100618	98.3432	0.197131	1.13233	Training	2.3377	2.46204	Train	2.23274	2.22798	2.23553	2.27101	2.22246
175	Clc1ccc(Cl)cc1	1,4-Dichlorobenzene	2.62	145.97	1.15584	0	0	0	0	1	6	2	6	0	0	-3.15392	2.85212	3.50379	-4.52159	-4.76573	0.0468999	96.9468	0.261871	2.88227	Test	2.27089	2.11573	Train	2.08398	2.18545	2.03515	2.13747	2.02571
176	C1CCCCC1	Cyclohexane	1.92	84.09	0.810304	0	0	0	0	1	6	0	6	0	1	-3.71447	2.74037	3.5553	-4.74323	-4.74895	0.0142383	80.8059	0.13236	10.204	Training	2.39372	2.02121	Train	2.22294	2.42656	2.1712	2.33103	2.1482
177	CCNc1cccc2ccccc12	N-Ethyl-1-naphthylamine	2.32	171.1	0.869367	1	1	12.03	2	2	10	1	11	0.181818	0.167	-3.60257	3.227	3.26171	-4.61001	-4.79921	0.0462613	96.6554	0.120252	4.3765	Training	1.94492	2.23024	Train	1.97372	1.99125	2.00522	1.97496	2.06977
178	Nc1cc(Cl)c(Cl)cc1Cl	2,4,5-Trichloroaniline	2.33	194.94	1.27832	1	2	26.02	0	1	6	4	6	0	0	-3.15278	2.8825	3.40283	-4.73998	-4.71407	0.181939	98.4398	0.0138174	0.851645	Test	2.20502	1.84726	Train	1.99471	2.10813	2.01345	2.06071	1.97041
179	COc1cccc2ccccc12	1-Methoxynaphthalene	2.21	158.07	0.891503	1	0	9.23	1	2	10	1	11	0.0909091	0.091	-3.65532	3.27153	3.22633	-4.45464	-4.58658	0.103771	97.9988	0.099162	2.16931	Test	2.07636	2.37549	Validation	2.13385	2.22281	2.17809	2.17145	2.22569
180	Oc1ccc(Cc2ccccc2)cc1	4-Benzylphenol	1.33	184.09	0.879707	1	1	20.23	2	2	6	1	12	0.166667	0.077	-2.69176	3.34888	3.49551	-4.75559	-4.68801	0.392792	98.7443	0.120885	0.774909	Training	1.90585	1.73076	Test	1.7742	1.60829	1.8748	1.74459	1.8358
181	O=[N+]([O-])c1cc(Cl)c(Cl)cc1Cl	2,4,5-Trichloronitrobenzene	1.84	224.92	1.34328	3	0	43.14	1	1	6	6	7	0.142857	0	-4.06858	3.32048	3.65379	-4.86332	-4.74433	0.499163	99.2648	0.0482247	0.399994	Training	2.34048	2.46955	Validation	2.33251	2.47605	2.45729	2.43227	2.38754
182	C=C(C)c1ccccc1	alpha-Methylstyrene	1.8	118.08	0.813682	0	0	0	1	1	6	0	7	0.142857	0.111	-2.85676	2.77888	3.17383	-4.34639	-4.43742	0.0613309	93.0901	0.15277	6.19256	Test	2.01664	1.89485	Train	1.77235	1.78758	1.71443	1.76684	1.70966
183	CCOP(=O)(Sc1ccccc1)Sc1ccccc1	Edifenphos	1.51	310.03	1.06104	2	0	26.3	6	2	6	5	13	0.461538	0.143	-3.66091	3.18683	3.27235	-4.6757	-4.68107	0.0198285	98.4248	0.00182215	0.937263	Training	1.79698	1.86562	Test	1.69554	1.67101	1.70512	1.6568	1.68892
184	c1ccc2c(c1)CCCC2	1,2,3,4-Tetrahydronaphthalene	2.53	132.09	0.844058	0	0	0	0	2	10	0	11	0	0.4	-3.33619	2.97103	3.56509	-4.24871	-4.70017	0.111015	98.1881	0.594968	1.57674	Training	1.97739	1.60114	Test	1.94703	2.02414	1.9672	1.98102	1.99298
185	c1ccc(Nc2ccccc2)cc1	Diphenylamine	2.18	169.09	0.87082	1	1	12.03	2	2	6	1	12	0.166667	0	-3.54742	3.10388	3.38278	-4.41756	-4.64551	0.159197	98.5387	0.0800892	1.32971	Training	2.16745	2.30687	Validation	2.01628	2.10833	2.05855	2.05957	2.01919
186	CC(C)=CC=C(C)C	2,5-Dimethyl-2,4-hexadiene	2.32	110.11	0.777331	0	0	0	1	0	0	0	2	0.5	0.5	-3.7433	3.1197	3.8294	-4.31774	-4.57078	0.41509	84.4896	0.274134	15.4536	Test	2.74908	2.68647	Validation	2.39373	2.44258	2.56779	2.51247	2.40275
187	Nc1c(Cl)cc(Cl)cc1Cl	2,4,6-Trichloroaniline	2	194.94	1.27832	1	2	26.02	0	1	6	4	6	0	0	-3.33562	2.9518	3.54322	-4.74406	-4.68169	0.028678	98.4284	-0.122154	0.996457	Training	2.37719	2.09582	Train	2.24796	2.36318	2.20631	2.31787	2.20028
188	CCc1cccc(CC)c1N(COC)C(=O)CCl	Alachlor	1.12	269.12	0.977246	3	0	29.54	7	1	6	4	7	1	0.5	-3.16197	2.97329	3.31595	-4.68602	-4.69681	0.0642624	84.8753	0.16247	13.8383	Training	1.40544	1.11731	Train	1.26493	1.22083	1.31661	1.23267	1.26844
189	Clc1cccc(Cl)c1	1,3-Dichlorobenzene	2.33	145.97	1.15584	0	0	0	0	1	6	2	6	0	0	-3.02046	3.09907	3.43391	-4.52735	-4.75727	0.0528745	98.085	0.123112	1.44878	Test	2.34322	2.60714	Train	2.23088	2.24313	2.20312	2.2665	2.20253
190	COP(=O)(OC)OC(=CCl)c1cc(Cl)c(Cl)cc1Cl	Phosphoric acid, 2-chloro-1-(2,4,5-trichlorophenyl)ethenyl dimethyl ester	1.61	363.9	1.30783	4	0	44.76	5	1	6	9	8	0.625	0.2	-4.18982	3.20463	3.50235	-4.87316	-4.75849	0.123424	98.5905	0.146002	0.889302	Training	2.02045	1.88794	Validation	1.87493	1.98249	1.95593	1.92235	1.89532
191	COP(=S)(OC)Oc1ccc([N+](=O)[O-])cc1Cl	Dicapthon	1.89	296.96	1.25662	6	0	70.83	5	1	6	9	8	0.625	0.25	-4.43313	3.50695	3.62781	-4.77686	-4.62904	0.177581	99.1353	-0.0613602	0.272963	Test	2.19363	2.14289	Train	2.13677	2.24022	2.24666	2.19359	2.19338
192	FC(F)(F)c1cccc(Cl)c1	3-Chlorobenzotrifluoride	2.35	180	1.22803	0	0	0	1	1	6	4	6	0.166667	0.143	-3.31889	3.36572	3.59938	-4.41266	-4.69867	0.0886853	98.5126	0.427774	0.714614	Training	2.39572	2.56292	Train	2.37207	2.35558	2.38968	2.40084	2.38921
193	CC1CCCCC1	Methylcyclohexane	2.27	98.11	0.810345	0	0	0	0	1	6	0	6	0	1	-3.85345	2.98899	3.88721	-4.70064	-4.67134	0.0100868	80.4328	0.0661117	12.5175	Test	2.54791	1.55461	Validation	2.48871	2.67415	2.46597	2.60634	2.45041
194	OC(c1ccccc1)c1ccc(Cl)cc1	4-Chlorobenzhydrol	1.79	218.05	0.971382	1	1	20.23	2	2	6	2	12	0.166667	0.077	-3.6701	3.61795	3.57144	-4.72247	-4.68181	0.226067	97.9943	0.260298	2.88379	Training	2.39648	2.39317	Train	2.43606	2.41928	2.53059	2.47624	2.50487
195	O=[N+]([O-])c1ccc(Cl)c(Cl)c1Cl	2,3,4-Trichloronitrobenzene	2.2	224.92	1.34328	3	0	43.14	1	1	6	6	7	0.142857	0	-4.13533	3.29397	3.61465	-4.73573	-4.60699	0.81865	99.0843	-0.116712	0.733127	Test	2.15893	2.35497	Train	2.21375	2.27165	2.28093	2.26552	2.2759
196	Cc1ccc(C)c(C)c1	1,2,4-Trimethylbenzene	2.08	120.09	0.812767	0	0	0	0	1	6	0	6	0	0.333	-3.18519	3.21219	3.59769	-4.53724	-4.68237	0.229669	93.7194	0.295818	4.72993	Training	2.33629	2.27923	Train	2.2447	2.2841	2.30993	2.31513	2.26381
197	O=P(OC(CCl)CCl)(OC(CCl)CCl)OC(CCl)CCl	Tris(1,3-dichloro-2-propyl)phosphate	1.08	427.88	1.37815	4	0	44.76	12	0	0	11	1	12	1	-2.92253	2.36574	2.28791	-4.8534	-4.78426	0.845536	98.8576	-0.331453	0.556764	Training	0.491349	0.33713	Test	0.498261	0.697982	0.639586	0.61029	0.520239
198	Cc1cccc(C)c1C	Trimethylbenzene	2.29	120.09	0.812767	0	0	0	0	1	6	0	6	0	0.333	-3.14757	3.13995	3.56312	-4.41511	-4.58521	0.167828	90.9506	0.437036	7.35017	Training	2.32933	2.50152	Test	2.21471	2.26419	2.25098	2.27808	2.21602
199	Oc1c(Cl)cc(Cl)cc1Cl	2,4,6-Trichlorophenol	1.94	195.92	1.30361	1	1	20.23	0	1	6	4	6	0	0	-2.42543	2.72635	3.49849	-4.94446	-4.77577	0.356388	98.5238	-0.353571	1.03533	Training	1.8306	1.39668	Test	1.54547	1.49901	1.56645	1.53304	1.53648
200	S=C(NC1CCCCC1)NC1CCCCC1	N,N'-Dicyclohexylthiourea	0.64	240.17	0.944965	2	2	24.06	4	2	6	3	13	0.307692	0.923	-3.96109	3.48604	3.90281	-4.86993	-4.63982	0.0176104	65.2266	-0.13918	20.7683	Test	2.27835	2.24527	Test	2.30155	2.28506	2.28887	2.2841	2.31924
201	CCOC(=O)C(SP(=S)(OC)OC)c1ccccc1	Phenthoate	1.69	320.03	1.10732	4	0	44.76	8	1	6	7	8	1	0.417	-4.7774	3.46359	3.6885	-4.65945	-4.51279	0.0280096	98.3	-0.184713	1.16809	Training	1.96558	2.05732	Train	1.91495	1.95971	1.98474	1.94412	1.9371
202	O=[N+]([O-])c1c(Cl)cc(Cl)cc1Cl	2,4,6-Trichloronitrobenzene	2.47	224.92	1.34328	3	0	43.14	1	1	6	6	7	0.142857	0	-4.33078	3.42001	3.77022	-4.87712	-4.7545	0.246473	97.3412	-0.442536	1.73127	Training	2.60679	2.52643	Train	2.66642	2.83275	2.77311	2.7808	2.7063
203	CC(C)Oc1cccc(NC(=O)c2ccccc2C(F)(F)F)c1	Flutolanil	1.29	323.11	1.02967	3	1	38.33	6	2	6	6	13	0.461538	0.235	-4.60678	3.60759	3.64576	-4.94065	-4.74526	0.00220082	98.8977	0.295889	0.765055	Test	2.26017	2.26287	Train	2.31588	2.30912	2.31513	2.30415	2.33384
204	c1ccc2c(c1)[nH]c1ccccc12	Carbazole	2.23	167.07	0.90008	1	1	15.79	0	3	13	1	15	0	0	-4.71173	3.11394	3.60833	-4.67079	-4.62453	0.217067	97.7167	0.087835	2.49772	Test	2.08937	2.0387	Train	2.07973	1.95031	2.12865	2.11394	2.12863
205	Nc1cccc2c1C(=O)c1ccccc1C2=O	1-Aminoanthraquinone	1.98	223.06	0.95933	3	2	60.16	0	3	14	3	18	0	0	-6.08851	3.13151	3.38869	-4.61161	-4.63414	0.419526	81.9029	0.695365	17.6322	Test	2.26798	2.37435	Train	2.00867	1.67165	1.9669	1.90887	1.92385
206	COc1ccc(Cl)c(Cl)c1Cl	2,3,4-Trichloroanisole	2.96	209.94	1.25273	1	0	9.23	1	1	6	4	6	0.166667	0.143	-4.00446	3.35684	3.77786	-4.79139	-4.68543	0.257469	97.9942	0.283183	1.63661	Training	2.48151	2.44988	Train	2.48165	2.62549	2.58359	2.58529	2.52213
207	CCCCOCCOP(=O)(OCCOCCCC)OCCOCCCC	Tris(2-butoxyethyl) phosphate	0.76	398.24	0.992516	7	0	72.45	21	0	0	8	1	21	1	-2.34016	2.64301	3.36532	-4.98978	-4.65806	0.163514	93.0368	0.447357	5.91434	Training	-0.315248	-0.279035	Train	0.297499	0.597399	0.513293	0.532018	0.52868
208	Brc1cccc(Br)c1	1,3-Dibromobenzene	2.82	233.87	1.73967	0	0	0	0	1	6	2	6	0	0	-3.58433	3.31068	3.73125	-4.98051	-4.75201	0.057726	96.975	0.226907	1.99041	Training	2.59242	2.80362	Train	2.61612	2.69637	2.64271	2.71222	2.62972
209	COc1c(O)cc(Cl)c(Cl)c1Cl	3,4,5-Trichloroguaiacol	2.41	225.94	1.28101	2	1	29.46	1	1	6	5	6	0.166667	0.143	-3.49707	2.83995	3.65554	-4.98158	-4.72176	0.408659	97.2846	-0.296073	2.33121	Training	2.01686	1.79384	Train	1.77263	1.92284	1.86514	1.84481	1.78468
210	C=COCC(CC)CCCC	2-Ethylhexyl vinyl ether	2.78	156.15	0.832045	1	0	9.23	7	0	0	1	1	7	0.8	-3.39355	3.08233	3.86627	-4.85381	-4.71706	0.0281776	97.4511	0.475582	3.11869	Training	2.08074	2.10575	Train	1.76553	1.67892	1.60122	1.63638	1.53924
211	Brc1ccc(Br)cc1	1,4-Dibromobenzene	2.21	233.87	1.73967	0	0	0	0	1	6	2	6	0	0	-3.62949	2.84414	3.68426	-5.00736	-4.75252	0.0204816	96.4786	0.231462	2.41298	Training	2.41395	2.05339	Train	2.27305	2.45621	2.23049	2.37323	2.213
212	C=Cc1ccc(C=C)cc1	1,4-Divinylbenzene	2.48	130.08	0.814132	0	0	0	2	1	6	0	8	0.25	0	-2.83654	2.77718	2.9048	-4.86721	-4.7547	0.0105467	88.8884	0.268926	10.3734	Training	1.90976	1.4837	Train	1.68206	1.65106	1.59895	1.64399	1.60686
213	C=Cc1cccc(C=C)c1	1,3-Divinylbenzene	2.54	130.08	0.814132	0	0	0	2	1	6	0	8	0.25	0	-3.06304	2.83137	3.25519	-4.8838	-4.77004	0.0348682	94.2436	0.451466	6.62075	Training	1.98265	1.78391	Train	1.76625	1.7799	1.70729	1.75066	1.704
214	CCOP(=S)(OCC)Oc1cc(C)nc(C(C)C)n1	Diazinon	1.85	304.1	1.06201	5	0	53.47	7	1	6	7	7	1	0.667	-4.05781	3.41468	3.49983	-4.3447	-4.61419	1.12109e-06	98.8617	-0.223623	1.60087	Training	1.89166	1.64242	Train	1.86695	1.83837	1.88378	1.82882	1.8814
215	C/C=C1\CC2C=CC1C2	5-Ethylidene-2-norbornene	2.04	120.09	0.846691	0	0	0	0	2	6	0	9	0	0.556	-4.01569	2.89059	3.97479	-4.53689	-4.78648	0.142736	95.949	0.260647	4.98446	Training	2.46976	2.0322	Train	2.33896	2.58945	2.38248	2.48411	2.31185
216	CCOP(=S)(OCC)Oc1ccc([N+](=O)[O-])cc1	Parathion	1.99	291.03	1.13818	6	0	70.83	7	1	6	8	8	0.875	0.4	-4.34214	3.44865	3.51628	-4.40771	-4.61243	0.0112357	98.6475	-0.133492	0.806104	Training	1.97897	1.98984	Train	1.95519	1.96231	1.98518	1.9434	1.97296
217	CN(C)c1ccc(C(=O)c2ccc(N(C)C)cc2)cc1	Michler's ketone	1.45	268.16	0.900459	3	0	23.55	4	2	6	3	13	0.307692	0.235	-2.95506	3.99396	3.97605	-4.94958	-4.66026	0.00614095	97.137	0.434044	2.80399	Training	2.23933	2.23054	Train	2.3817	1.98039	2.35608	2.22626	2.44874
218	Oc1c(Cl)c(Cl)cc(Cl)c1Cl	2,3,5,6-Tetrachlorophenol	2.15	229.89	1.38905	1	1	20.23	0	1	6	5	6	0	0	-3.49869	2.94564	4.10156	-4.97789	-4.78757	0.846389	97.5848	0.18654	2.63661	Training	1.93851	1.62026	Train	1.88553	1.86897	1.91044	1.89114	1.88832
219	Nc1ccc(Cc2ccc(N)c(Cl)c2)cc1Cl	4,4'-Methylenebis(2-chloroaniline)	2.24	266.04	1.05201	2	4	52.04	2	2	6	4	12	0.166667	0.077	-4.41443	3.41333	3.73961	-4.89338	-4.65936	0.359097	97.2515	0.363083	2.50859	Training	2.4302	2.35954	Train	2.42625	2.59575	2.55559	2.52501	2.48064
220	c1cc2c3c(cccc3c1)CC2	Acenaphthene	2.88	154.08	0.869248	0	0	0	0	3	11	0	14	0	0.167	-4.26135	3.52229	3.83632	-4.58048	-4.61784	0.089447	96.2227	0.524523	3.57513	Training	2.40663	2.38875	Train	2.63689	2.86791	2.67874	2.74757	2.76101
221	C=CC1CC=CCC1	4-Vinylcyclohexene	2.22	108.09	0.812127	0	0	0	1	1	6	0	7	0.142857	0.5	-3.39492	2.97267	3.71164	-4.47957	-4.76225	0.0238985	93.135	0.271882	9.01034	Test	2.27548	1.94905	Train	2.13802	2.2206	2.08816	2.17326	2.09017
222	O=[N+]([O-])c1cc(Cl)c(Cl)c(Cl)c1Cl	2,3,4,5-Tetrachloronitrobenzene	1.9	258.88	1.41734	3	0	43.14	1	1	6	7	7	0.142857	0	-4.81115	3.47584	4.15349	-4.83705	-4.651	0.958512	99.2132	0.0381392	0.470631	Training	2.34605	2.59786	Train	2.57499	2.63017	2.56314	2.61086	2.64675
223	Cc1cc(OCC2CO2)cc(Br)c1Br	2-[(3,4-Dibromo-5-methylphenoxy)methyl]oxirane	1.11	319.9	1.50441	2	0	21.76	3	2	6	4	9	0.333333	0.4	-4.98338	3.59316	3.94155	-4.80308	-4.59688	0.727543	97.7732	0.437651	2.04727	Training	2.32211	2.13772	Train	2.38849	2.52638	2.48808	2.44883	2.48498
224	O=C1c2ccccc2C(=O)c2c(Cl)cccc21	1-Chloroanthraquinone	2.3	242.01	1.0223	2	0	34.14	0	3	14	3	18	0	0	-5.41023	3.31149	3.47969	-4.3933	-4.69364	0.0581741	98.1494	0.115554	1.11397	Training	2.37549	2.57798	Test	2.39969	2.16212	2.42336	2.42804	2.49236
225	O=C1c2ccccc2C(=O)c2cc(Cl)ccc21	2-Chloroanthraquinone	2.28	242.01	1.0223	2	0	34.14	0	3	14	3	18	0	0	-5.85514	3.39756	3.91255	-4.24481	-4.61599	0.101363	98.4639	0.00211558	0.66092	Training	2.51207	2.54615	Train	2.5115	2.2505	2.52234	2.51268	2.56057
226	BrCC(CBr)(CBr)CBr	Pentaerythrityl tetrabromide	1.94	383.74	2.22883	0	0	0	4	0	0	4	0	0	1	-5.6146	3.57032	3.7896	-4.82929	-4.67531	0.99802	93.1967	0.0918543	6.79987	Training	2.73682	2.65352	Train	2.72603	2.73817	2.91106	2.80084	2.93962
227	CCCCOP(=O)(OCCCC)OCCCC	Tributyl phosphate	1.47	266.16	0.981791	4	0	44.76	12	0	0	5	1	12	1	-2.47171	3.00263	3.78373	-4.77511	-4.66047	0.0342773	96.4904	-0.451223	3.3644	Test	1.1346	1.55425	Train	0.983716	0.878304	0.972518	0.918199	0.914697
228	Clc1ccc(Cl)c(Cl)c1	1,2,4-Trichlorobenzene	3.32	179.93	1.27159	0	0	0	0	1	6	3	6	0	0	-3.83553	3.45146	4.14007	-4.82578	-4.78812	0.054693	98.6077	0.345598	0.982303	Training	2.7277	2.91219	Train	2.83568	2.91795	2.88817	2.95025	2.87335
229	CCOP(=S)(OCC)SCCSCC	Disulfoton	2.34	274.03	1.14246	2	0	18.46	9	0	0	6	1	9	1	-3.81814	3.49927	3.66337	-4.8434	-4.76345	0.00146873	99.0022	0.168576	0.749822	Training	2.14298	1.80929	Train	2.00564	1.82431	1.83745	1.82036	1.77697
230	c1ccc(Nc2ccc(Nc3ccccc3)cc2)cc1	N,N'-Diphenyl-p-phenylenediamine	3.12	260.13	0.889394	2	2	24.06	4	3	6	2	18	0.222222	0	-5.4593	3.48657	4.45967	-4.50396	-4.71847	0.139393	96.9362	0.308746	3.71617	Training	2.62021	2.61401	Train	2.64179	2.69873	2.71466	2.6884	2.64402
231	Clc1cccc(Cl)c1Cl	1,2,3-Trichlorobenzene	2.82	179.93	1.27159	0	0	0	0	1	6	3	6	0	0	-3.80278	3.45927	4.0354	-4.64591	-4.70635	0.181649	98.5695	0.190211	1.12373	Training	2.64758	2.72176	Test	2.72908	2.82482	2.82524	2.85204	2.77475
232	COP(=S)(OC)Oc1ccc(SC)c(C)c1	Fenthion	2.52	278.02	1.11985	3	0	27.69	5	1	6	6	7	0.714286	0.4	-4.56685	3.59292	3.89573	-4.94985	-4.77452	0.0208614	98.8068	-0.145143	0.91957	Training	2.36188	2.21731	Train	2.42354	2.43495	2.42719	2.42367	2.44594
233	C=C(C)c1ccc(Cl)cc1	4-Chloro-alpha-methylstyrene	2.84	152.04	0.948299	0	0	0	1	1	6	1	7	0.142857	0.111	-3.26031	2.96387	3.47062	-4.41324	-4.65853	0.0733575	98.1975	0.0648268	1.3719	Test	2.20526	1.89298	Train	2.03624	2.10794	2.0111	2.06748	1.99853
234	C=C(C)[C@H]1Cc2c(ccc3c2O[C@@H]2COc4cc(OC)c(OC)cc4C2C3=O)O1	(1S,6R)-16,17-dimethoxy-6-prop-1-en-2-yl-2,7,20-trioxapentacyclo[11.8.0.03,11.04,8.014,19]henicosa-3(11),4(8),9,14,16,18-hexaen-12-one	1.41	394.14	0.997238	6	0	63.22	3	5	21	6	27	0.111111	0.348	-5.87286	3.42909	3.86335	-4.73999	-4.6049	0.000482561	97.6101	0.167175	1.9865	Training	1.56894	1.5494	Train	0.930202	0.872508	0.726997	0.82435	0.831003
235	CC(C)c1ccccc1C(C)C	1,2-Diisopropylbenzene	3.26	162.14	0.812152	0	0	0	2	1	6	0	6	0.333333	0.5	-4.37964	3.3356	4.5913	-4.42817	-4.64398	8.7777e-05	98.1521	0.337514	1.40868	Training	2.59625	2.37695	Train	2.65505	2.74575	2.643	2.71237	2.6567
236	c1ccc2c(c1)oc1ccccc12	Dibenzofuran	3.18	168.06	0.916306	1	0	13.14	0	3	13	1	15	0	0	-4.55755	3.59766	3.94556	-4.37585	-4.64741	0.147772	98.3357	-0.0490186	1.2737	Training	2.30825	2.42408	Train	2.54712	2.71715	2.56019	2.62857	2.65466
237	CCOP(=S)(NC(C)C)Oc1ccccc1C(=O)OC(C)C	Isofenphos	2.12	345.12	1.03519	5	1	56.79	9	1	6	7	8	1.125	0.533	-4.35944	3.32683	3.77902	-4.92786	-4.6632	0.000264173	98.7525	-0.104269	1.13095	Test	1.67384	1.59667	Test	1.61631	1.63038	1.68309	1.61094	1.64177
238	ClC1C(Cl)C(Cl)C(Cl)C(Cl)C1Cl	Hexachlorocyclohexane	2.57	287.86	1.47588	0	0	0	0	1	6	6	6	0	1	-3.58373	3.13071	3.31179	-4.85914	-4.70937	0.719984	99.1078	0.0435927	0.502259	Test	2.12072	2.35949	Validation	2.10236	2.12828	2.1719	2.15454	2.13372
239	c1ccc(Cc2ccccc2)cc1	Diphenylmethane	2.94	168.09	0.838469	0	0	0	2	2	6	0	12	0.166667	0.077	-4.1252	3.65403	4.12539	-4.58266	-4.55597	0.0864486	99.2509	0.507782	0.323748	Training	2.62056	2.8527	Train	2.74812	2.76912	2.79621	2.79378	2.8035
240	c1ccc2c(c1)Cc1ccccc1-2	Fluorene	2.72	166.08	0.865378	0	0	0	0	3	13	0	15	0	0.077	-5.04285	3.74682	4.4451	-4.29522	-4.425	0.136763	97.977	0.604206	1.41182	Training	2.51662	2.66488	Train	2.80141	2.99343	2.79699	2.89545	2.89206
241	Clc1cc(Cl)cc(Cl)c1	1,3,5-Trichlorobenzene	3	179.93	1.27159	0	0	0	0	1	6	3	6	0	0	-4.04864	3.30757	4.29042	-4.70486	-4.88387	0.0448984	98.0848	0.189606	1.48711	Training	2.7266	2.94106	Train	2.80265	2.95591	2.84306	2.93372	2.81961
242	C=Cc1ccc(CC)cc1	4-Ethylstyrene	2.69	132.09	0.813292	0	0	0	2	1	6	0	7	0.285714	0.2	-3.50743	3.03014	3.90565	-4.48848	-4.60317	0.0224781	97.6448	0.349081	1.68616	Training	2.20318	2.42797	Train	2.07533	2.13423	2.03073	2.0889	2.0349
243	c1ccc(Nc2cccc3ccccc23)cc1	N-Phenyl-1-naphthylamine	3.23	219.1	0.878058	1	1	12.03	2	3	10	1	17	0.117647	0	-4.842	3.62	4.12896	-4.44308	-4.60592	0.105532	97.755	0.159947	1.94735	Training	2.4312	2.60323	Train	2.59204	2.73073	2.64528	2.65392	2.68928
244	C1CCC2CCCCC2C1	Decahydronaphthalene	3.28	138.14	0.84025	0	0	0	0	2	10	0	11	0	1	-4.38339	3.16259	4.29776	-4.65039	-4.69644	0.0651446	92.5081	0.0385132	6.17846	Training	2.38057	2.6303	Validation	2.4618	2.63189	2.50641	2.57722	2.53676
245	c1ccc(Oc2ccccc2)cc1	Diphenyl ether	2.5	170.07	0.885934	1	0	9.23	2	2	6	1	12	0.166667	0	-3.83482	3.30264	3.73875	-4.78018	-4.62752	0.198223	98.2198	-0.11412	0.946237	Training	2.31444	2.26862	Train	2.2456	2.35174	2.32252	2.31063	2.27829
246	C=C1C2CCC(C2)C1(C)C	Camphene	2.98	136.13	0.841519	0	0	0	0	2	6	0	9	0	0.8	-3.88435	3.16047	3.75119	-4.56777	-4.63615	0.00340673	95.8776	0.457998	4.76689	Training	2.63859	2.62415	Validation	2.65391	2.80698	2.64819	2.77039	2.64152
247	FC(F)(F)c1ccc(Cl)cc1Cl	2,4-Dichlorobenzotrifluoride	3.37	213.96	1.32248	0	0	0	1	1	6	5	6	0.166667	0.143	-3.9095	3.70718	4.079	-4.84137	-4.73718	0.0698371	99.023	0.422519	0.515811	Training	2.72547	3.28063	Test	2.89764	2.88112	2.95744	2.96259	2.96564
248	CC(C)CCOCCC(C)C	Diisopentyl ether	2.23	158.17	0.831133	1	0	9.23	6	0	0	1	0	0	1	-2.85499	2.99533	3.55053	-4.79784	-4.53089	0.050256	83.1963	0.713724	14.0407	Test	2.00993	2.00252	Train	1.62529	1.48572	1.4683	1.48842	1.42249
249	Oc1ccc(Cl)cc1Cc1cc(Cl)ccc1O	Dichlorophene	2.28	268.01	1.07862	2	2	40.46	2	2	6	4	12	0.166667	0.077	-4.51885	3.52575	4.25739	-4.80373	-4.74525	0.599116	98.1674	0.136087	1.60514	Training	2.36914	2.38415	Train	2.44002	2.56744	2.55997	2.51847	2.51497
250	O=P(OCC(Br)CBr)(OCC(Br)CBr)OCC(Br)CBr	Tris(2,3-dibromopropyl) phosphate	0.51	691.58	2.06497	4	0	44.76	12	0	0	11	1	12	1	-4.19655	3.30117	3.21667	-4.86707	-4.63894	0.895669	96.4764	-0.136542	2.61892	Training	1.23998	1.39808	Train	0.903836	1.15052	1.24458	1.11793	1.10513
251	Clc1ccccc1NNc1ccccc1Cl	1,2-Bis(2-chlorophenyl)hydrazine	3.66	252.02	1.06973	2	2	24.06	3	2	6	4	12	0.25	0	-4.56271	3.46132	4.14929	-4.91787	-4.77121	0.0315179	98.0359	0.260871	1.19505	Training	2.55522	2.58948	Train	2.62388	2.69208	2.63226	2.66274	2.63969
252	CCC(C)c1cccc(C(C)CC)c1O	2,6-Di-sec-butylphenol	2.39	206.17	0.84835	1	1	20.23	4	1	6	1	6	0.666667	0.571	-4.24267	3.62642	4.46349	-4.90278	-4.70691	0.0116198	98.2495	0.537911	1.66981	Test	2.42358	2.54037	Test	2.51643	2.49628	2.50578	2.50517	2.548
253	O=[N+]([O-])c1c(Cl)c(Cl)cc(Cl)c1Cl	Tecnazene	3.23	258.88	1.41734	3	0	43.14	1	1	6	7	7	0.142857	0	-4.86757	3.55215	4.22406	-4.88744	-4.68325	0.375259	98.8294	-0.025746	0.772929	Training	2.73939	2.74933	Train	2.90624	3.07702	3.02318	3.01081	2.9371
254	c1ccc2c(c1)sc1ccccc12	Dibenzothiophene	3.05	184.03	0.952886	0	0	0	0	3	13	1	15	0	0	-5.38652	3.8284	4.2352	-4.66453	-4.71669	0.0512234	98.3142	0.0285115	0.417181	Training	2.69893	3.0722	Train	3.00493	3.1829	3.00579	3.11406	3.123
255	c1ccc(Nc2ccc3ccccc3c2)cc1	N-Phenyl-2-naphthylamine	2.37	219.1	0.878058	1	1	12.03	2	3	10	1	17	0.117647	0	-5.28603	3.79898	4.31681	-4.41927	-4.66605	0.281353	97.9253	0.199007	1.6296	Training	2.53192	2.54658	Train	2.74001	2.89613	2.77194	2.77639	2.76905
256	ClCCOC(c1ccccc1)c1ccccc1	Benzhydryl 2-chloroethyl ether	2.51	246.08	0.949874	1	0	9.23	5	2	6	2	12	0.416667	0.2	-4.47345	3.77345	4.07327	-4.36427	-4.42525	0.644886	98.3207	0.323219	1.075	Training	2.05153	2.27264	Train	2.03541	2.13617	2.22431	2.12751	2.19537
257	O=C1c2ccccc2C(=O)c2c1ccc1ccccc21	1,2-Benzanthraquinone	1.69	258.07	0.932084	2	0	34.14	0	4	18	2	23	0	0	-6.3508	3.63112	4.15264	-4.22986	-4.6237	0.259813	97.4542	0.383681	1.96108	Test	2.30183	2.40956	Train	1.93569	1.99556	1.74609	1.81898	1.85699
258	COc1cc(Oc2ccc(Cl)cc2Cl)ccc1[N+](=O)[O-]	Chlomethoxyfen	3.59	312.99	1.14057	5	0	61.6	4	2	6	7	13	0.307692	0.077	-5.6503	3.96068	4.16899	-4.84239	-4.72261	0.424898	99.1953	0.040773	0.501466	Training	2.72128	2.83394	Train	2.90504	2.98252	2.97786	2.90116	2.91895
259	Cc1c([N+](=O)[O-])c(C)c([N+](=O)[O-])c(C(C)(C)C)c1[N+](=O)[O-]	Musk xylene	3.61	297.1	1.07077	9	0	129.42	4	1	6	9	9	0.444444	0.5	-4.13835	2.76312	2.73953	-4.87649	-4.2331	0.970748	95.4229	-0.233931	4.67374	Test	1.43698	1.18035	Train	1.17671	1.28559	1.28253	1.23625	1.23685
260	c1ccc2cc3ccccc3cc2c1	Anthracene	3.26	178.08	0.862057	0	0	0	0	3	14	0	16	0	0	-6.23356	3.94413	4.55072	-4.2533	-4.549	0.183075	97.062	0.151261	2.21842	Training	2.81773	3.0124	Train	3.02259	3.01331	2.95119	3.05588	3.02001
261	c1ccc2c(c1)ccc1ccccc12	Phenanthrene	3.4	178.08	0.862057	0	0	0	0	3	14	0	16	0	0	-5.17789	3.85221	4.4585	-4.19346	-4.5089	0.098107	97.5145	0.136097	1.47018	Training	2.5346	2.82141	Train	2.82643	3.00638	2.79552	2.91955	2.93665
262	CCCCOC(=O)c1ccccc1C(=O)OCCCC	Dibutyl Phthalate	2.22	278.15	0.931157	4	0	52.6	10	1	6	4	8	1.25	0.5	-4.26661	3.62487	4.48301	-4.64627	-4.59911	0.050211	95.8344	0.45602	4.64975	Training	1.62444	2.13317	Test	1.6219	1.61358	1.74468	1.61844	1.70169
263	Cc1cccc(C(C)C)c1	m-Cymene	2.73	134.11	0.812539	0	0	0	1	1	6	0	6	0.166667	0.4	-3.94896	3.3175	4.39654	-4.41733	-4.60459	0.0198904	97.8965	0.374603	1.8534	Training	2.58796	2.72195	Train	2.62946	2.72301	2.6297	2.70326	2.637
264	Nc1ccc(-c2ccc(N)c(Cl)c2Cl)c(Cl)c1Cl	4-(4-Amino-2,3-dichlorophenyl)-2,3-dichloroaniline	3.43	319.94	1.20272	2	4	52.04	1	2	6	6	12	0.0833333	0	-5.65584	3.50744	4.40443	-4.96122	-4.70089	0.790884	97.7641	0.135585	1.49948	Training	2.692	2.90314	Test	2.94525	3.02958	2.95513	2.96617	2.95891
265	Brc1cc(Br)cc(Br)c1	1,3,5-Tribromobenzene	3.7	311.78	2.02827	0	0	0	0	1	6	3	6	0	0	-4.84201	3.57137	4.38282	-5.03625	-4.75875	0.0324465	96.4742	0.237409	2.19561	Test	3.07308	3.15093	Train	3.33357	3.49321	3.41693	3.47569	3.38105
266	C=C(C)CC(C)(C)C	2,4,4-Trimethyl-1-pentene	2.78	112.13	0.777127	0	0	0	2	0	0	0	1	2	0.75	-3.6819	2.95913	3.81156	-4.54313	-4.62616	0.102735	96.1998	0.238067	3.49102	Test	2.71218	1.97055	Train	2.36654	2.37696	2.29938	2.3734	2.16456
267	Cc1cc(Cl)c(Cl)cc1Cl	2,4,5-Trichlorotoluene	3.87	193.95	1.22138	0	0	0	0	1	6	3	6	0	0.143	-4.49489	3.71714	4.45762	-4.89381	-4.77717	0.119372	99.1079	0.274904	0.48294	Test	2.99273	3.34324	Train	3.26221	3.37274	3.37544	3.40273	3.33022
268	COP(=S)(OC)Oc1c(Cl)cc(C)cc1Cl	Tolclofos-methyl	2.86	299.95	1.23495	3	0	27.69	4	1	6	7	7	0.571429	0.333	-5.08331	3.82782	4.28652	-4.87108	-4.81596	0.11	99.2802	-0.0725282	0.244574	Training	2.68946	2.89317	Train	2.85421	2.88598	2.90014	2.86657	2.89315
269	CCc1cccc(CC)c1	1,3-Diethylbenzene	2.73	134.11	0.812539	0	0	0	2	1	6	0	6	0.333333	0.4	-3.8261	3.23605	4.27652	-4.38458	-4.5403	0.0368063	99.0819	0.495172	0.667694	Training	2.37657	2.63678	Train	2.33762	2.41115	2.32567	2.37439	2.33106
270	CCc1ccc(CC)cc1	1,4-Diethylbenzene	2.68	134.11	0.812539	0	0	0	2	1	6	0	6	0.333333	0.4	-3.63916	3.13919	4.10833	-4.3078	-4.52458	0.0615323	98.4397	0.484936	0.742637	Test	2.26629	2.51295	Train	2.16756	2.2421	2.15971	2.19844	2.15246
271	O=P(Oc1ccccc1)(Oc1ccccc1)Oc1ccccc1	Triphenyl phosphate	2.28	326.07	1.00183	4	0	44.76	6	3	6	5	19	0.315789	0	-5.26506	4.05734	4.47025	-4.66985	-4.67724	0.0398717	98.8966	-0.329607	0.432347	Training	2.62475	2.86882	Validation	2.83362	2.77075	2.82458	2.79377	2.86176
272	Clc1ccc(Cl)c(Cl)c1Cl	1,2,3,4-Tetrachlorobenzene	3.38	213.89	1.36487	0	0	0	0	1	6	4	6	0	0	-4.46883	3.7209	4.56624	-4.80347	-4.7226	0.503935	98.4999	0.280534	0.984988	Training	2.76112	3.11185	Train	3.06589	3.14241	3.17171	3.18374	3.10361
273	O=[N+]([O-])c1cc(S(=O)(=O)Nc2ccccc2)ccc1Nc1ccccc1	Disperse Yellow 42	1.61	369.08	1.0411	7	2	101.34	6	3	6	8	21	0.285714	0	-4.81774	3.33158	4.39611	-4.83643	-4.69713	0.264892	98.1352	-0.346352	0.740693	Training	2.03797	1.81082	Train	1.84586	2.03177	2.03342	1.96765	1.91622
274	CCc1nn(C)c(C(=O)NCc2ccc(C(C)(C)C)cc2)c1Cl	Tebufenpyrad	1.15	333.16	0.968646	4	1	46.92	6	2	6	5	12	0.5	0.444	-5.05505	3.80191	4.35282	-4.89374	-4.69824	0.0258556	99.554	0.035611	0.472863	Training	2.45855	2.539	Train	2.57748	2.55886	2.5816	2.56786	2.59896
275	CC(C)c1cccc2ccccc12	1-Isopropylnaphthalene	2.78	170.11	0.83753	0	0	0	1	2	10	0	11	0.0909091	0.231	-4.72588	3.72185	4.76229	-4.39345	-4.61718	0.00382138	98.858	0.15235	0.758812	Training	2.63583	2.93565	Train	2.91803	3.12497	2.94835	3.01237	3.05808
276	O=[N+]([O-])c1c(Cl)c(Cl)c(Cl)c(Cl)c1Cl	Pentachloronitrobenzene	2.74	292.84	1.48002	3	0	43.14	1	1	6	8	7	0.142857	0	-5.37166	3.44537	4.44571	-4.94198	-4.64809	0.973315	99.1535	-0.144538	0.639797	Test	2.47804	2.58769	Train	2.70974	2.78705	2.67768	2.73589	2.78106
277	Clc1cc(Cl)c(Cl)cc1Cl	1,2,4,5-Tetrachlorobenzene	3.44	213.89	1.36487	0	0	0	0	1	6	4	6	0	0	-4.76693	3.79375	4.67506	-4.94962	-4.78622	0.0528187	98.8909	0.4047	0.520308	Training	3.14184	3.50533	Train	3.47146	3.58215	3.57563	3.60698	3.54801
278	CC(C)COc1ccc2ccccc2c1	2-Isobutoxynaphthalene	2.8	200.12	0.873142	1	0	9.23	3	2	10	1	11	0.272727	0.286	-5.10455	3.90124	4.71545	-4.40933	-4.46115	0.0526253	99.1909	0.427901	0.590491	Training	2.53262	2.67159	Train	2.76489	2.88221	2.78631	2.79474	2.87823
279	c1ccc2sc(SSc3nc4ccccc4s3)nc2c1	2,2'-Dithiobisbenzothiazole	1.42	331.96	1.13914	2	0	25.78	3	4	9	6	20	0.15	0	-6.94618	4.05325	4.59104	-4.60797	-4.50739	0.0702692	98.0282	0.436967	1.01548	Training	3.18961	2.7694	Test	3.41361	3.24314	3.40387	3.28183	3.38012
280	Brc1ccc(Br)c(Br)c1	1,2,4-Tribromobenzene	3.63	311.78	2.02827	0	0	0	0	1	6	3	6	0	0	-4.54875	3.56032	4.24602	-5.03117	-4.77132	0.0308377	96.8106	0.235494	1.88091	Training	2.98811	3.15093	Train	3.21856	3.35835	3.29508	3.35937	3.27027
281	ClC1C(Br)C(Br)C(Br)C(Br)C1Br	1,2,3,4,5-Pentabromo-6-chlorocyclohexane	2.41	507.61	2.35654	0	0	0	0	1	6	6	6	0	1	-4.10787	3.67352	3.97666	-4.98155	-4.74113	0.343858	93.2733	0.183557	5.80582	Test	2.73408	2.91583	Train	2.9449	3.01388	3.07584	3.07521	3.00475
282	CCCCOC(=O)c1ccccc1C(=O)OCc1ccccc1	Benzyl butyl phthalate	1.21	312.14	0.934169	4	0	52.6	9	2	6	4	14	0.642857	0.263	-5.06111	3.94808	4.6763	-4.70477	-4.50585	0.0895245	98.4085	0.0575391	1.33059	Training	2.09829	2.21053	Train	2.14306	2.17916	2.24232	2.18551	2.19776
283	CCOC(=O)C(O)(c1ccc(Cl)cc1)c1ccc(Cl)cc1	Chlorobenzilate	2.68	324.03	1.05714	3	1	46.53	5	2	6	5	13	0.384615	0.188	-4.99497	4.1171	4.53	-4.63493	-4.74267	0.0699575	96.3676	0.252396	2.7822	Training	2.69022	2.89525	Train	2.93675	2.86743	2.94975	2.90198	2.99321
284	CCOP(=S)(Oc1ccc([N+](=O)[O-])cc1)c1ccccc1	O-Ethyl O-(4-nitrophenyl) phenylphosphonothioate	2.97	323.04	1.07814	5	0	61.6	6	2	6	7	14	0.428571	0.143	-5.37824	4.05421	4.24763	-4.5119	-4.19988	0.214865	98.5419	-0.0157839	0.922831	Test	2.55164	2.52344	Train	2.67804	2.71642	2.75337	2.69251	2.71917
285	Clc1ccc(Cl)c2ccccc12	1,4-Dichloronaphthalene	3.75	195.98	1.07893	0	0	0	0	2	10	2	11	0	0	-5.28784	3.98646	4.68803	-4.56023	-4.72579	0.0791195	98.4319	0.182982	0.855186	Training	2.99765	3.20818	Train	3.42999	3.74791	3.48406	3.57365	3.53606
286	CCc1ccc(-c2ccccc2)cc1	4-Ethylbiphenyl	2.82	182.11	0.836255	0	0	0	2	2	6	0	12	0.166667	0.143	-4.77066	4.00515	4.83174	-4.34346	-4.52971	0.0911546	99.1266	0.368472	0.325566	Training	2.95599	3.12016	Train	3.267	3.25739	3.33649	3.30152	3.34568
287	CC(C)Oc1cc(-n2nc(C(C)(C)C)oc2=O)c(Cl)cc1Cl	Oxadiazon	3.08	344.07	1.08715	5	0	57.26	4	2	6	7	12	0.333333	0.467	-5.84065	3.76148	4.24598	-4.73341	-4.79513	0.0142005	99.0823	-0.142166	0.590642	Test	2.92441	3.05515	Validation	3.13019	3.0664	3.1223	3.08626	3.11475
288	O=C1c2ccccc2-c2cccc3cccc1c23	Benzanthrone	2.09	230.07	0.907844	1	0	17.07	0	4	16	1	21	0	0	-6.33759	3.97381	4.6058	-4.2814	-4.54109	0.0371494	97.79	0.339756	1.35941	Test	2.76561	3.3554	Train	2.83432	2.78988	2.75411	2.86461	2.92146
289	c1cc2ccc3cccc4ccc(c1)c2c34	Pyrene	3.18	202.08	0.878705	0	0	0	0	4	14	0	19	0	0	-6.23099	4.27317	4.87792	-4.28115	-4.4105	0.0417286	97.2072	0.299625	1.97929	Training	3.05024	3.68284	Validation	3.40463	3.59696	3.36288	3.52901	3.49727
290	COP(=S)(OC)Oc1cc(Cl)c(Cl)cc1Cl	Fenchlorphos	3.58	319.9	1.3285	3	0	27.69	4	1	6	8	7	0.571429	0.25	-5.33799	3.98358	4.66319	-4.87351	-4.75872	0.019468	99.5282	-0.0971193	0.151337	Training	2.88399	3.01644	Train	3.15582	3.11255	3.15141	3.11823	3.18923
291	CC(C)c1cccc(C(C)C)c1	1,3-Diisopropylbenzene	3.28	162.14	0.812152	0	0	0	2	1	6	0	6	0.333333	0.5	-4.41689	3.43909	4.63859	-4.61163	-4.68233	0.000691547	98.8914	0.295674	0.782317	Training	2.65338	2.52536	Train	2.75527	2.82827	2.75087	2.80796	2.77112
292	CC(C)c1ccc(C(C)C)cc1	1,4-Diisopropylbenzene	3.24	162.14	0.812152	0	0	0	2	1	6	0	6	0.333333	0.5	-4.56722	3.46013	4.75505	-4.43979	-4.64959	0.00555201	97.7153	0.258963	2.14459	Training	2.70158	2.5717	Train	2.82059	2.89968	2.82444	2.87756	2.83848
293	O=[N+]([O-])c1ccc(Oc2c(Cl)cc(Cl)cc2Cl)cc1	Chlornitrofen	3.31	316.94	1.20262	4	0	52.37	3	2	6	7	13	0.230769	0	-6.08606	4.33951	4.90922	-4.93096	-4.82799	0.364084	99.0156	-0.127784	0.665154	Training	3.18043	3.31812	Test	3.61493	3.62646	3.62918	3.53005	3.57247
294	Clc1cc2ccccc2c2ccccc12	9-Chlorophenanthrene	3.49	212.04	0.956054	0	0	0	0	3	14	1	16	0	0	-6.05187	4.18493	5.05738	-4.432	-4.71663	0.222747	98.1672	0.00581827	0.576196	Training	2.85414	3.19074	Train	3.19776	3.38035	3.08545	3.27242	3.18497
295	OC(c1ccc(Cl)cc1)(c1ccc(Cl)cc1)C(Cl)(Cl)Cl	Dicofol	3.79	367.91	1.21577	1	1	20.23	3	2	6	6	12	0.25	0.143	-5.28777	4.17943	5.0283	-4.88301	-4.73015	0.999731	99.3071	0.0191631	0.389205	Training	2.51345	3.27113	Validation	2.98972	2.89658	2.8508	2.92358	3.05974
296	Clc1cccc(-c2ccccc2)c1Cl	2,3-Dichlorobiphenyl	3.98	222	1.03933	0	0	0	1	2	6	2	12	0.0833333	0	-5.22818	4.1371	4.91768	-4.45718	-4.65561	0.247483	98.5841	0.0908501	0.585737	Test	3.18083	3.57117	Validation	3.61516	3.66508	3.71251	3.67475	3.66055
297	ClC(COCC(Cl)C(Cl)(Cl)Cl)C(Cl)(Cl)Cl	Bis(2,3,3,3-tetrachloropropyl) ether	3.28	373.79	1.53943	1	0	9.23	6	0	0	9	0	0	1	-3.79096	3.32074	4.07584	-5.06001	-4.71088	0.999993	94.0356	0.388617	4.65086	Training	1.85804	2.46591	Test	1.54561	1.53745	1.74338	1.60651	1.68051
298	Clc1ccc(Cl)c(-c2ccccc2)c1	2,5-Dichlorobiphenyl	3.98	222	1.03933	0	0	0	1	2	6	2	12	0.0833333	0	-5.22661	4.11123	4.90082	-4.52835	-4.82816	0.112385	98.8695	-0.119766	0.412347	Training	3.24804	3.69806	Test	3.66493	3.71668	3.75999	3.72785	3.73764
299	Cc1ccccc1OP(=O)(Oc1ccccc1C)Oc1ccccc1C	Tri-O-cresyl phosphate	2.9	368.12	0.975507	4	0	44.76	6	3	6	5	19	0.315789	0.143	-6.08486	4.57863	5.6662	-4.62826	-4.69025	0.0779081	99.0484	0.038748	0.554071	Training	3.0663	3.49775	Validation	3.43736	3.29692	3.38549	3.28025	3.43725
300	Oc1c(Cl)c(Cl)c(Cl)c(Cl)c1Cl	Pentachlorophenol	2.78	263.85	1.46006	1	1	20.23	0	1	6	6	6	0	0	-4.5812	2.87907	4.95323	-5.00424	-4.77821	0.995764	97.3353	0.0265149	2.70259	Test	2.11887	2.28987	Train	2.10874	2.20018	2.10605	2.15267	2.13083
301	Brc1cc(Br)c(Br)cc1Br	1,2,4,5-Tetrabromobenzene	3.59	389.69	2.25253	0	0	0	0	1	6	4	6	0	0	-5.93201	3.88642	4.8985	-5.03866	-4.80609	0.0300889	96.8965	0.2773	1.7739	Training	3.51882	3.78517	Validation	3.94197	4.09416	4.0262	4.03845	3.97804
302	C=CCCCCCCC	1-Nonene	3.17	126.14	0.780647	0	0	0	6	0	0	0	1	6	0.778	-5.08134	3.5008	5.02519	-4.93273	-4.71216	0.010632	98.5056	0.663535	1.36057	Training	2.87786	2.46473	Train	2.88895	2.67555	2.73344	2.7775	2.64314
303	Clc1cc(Cl)c(Cl)c(Cl)c1Cl	Pentachlorobenzene	3.75	247.85	1.44164	0	0	0	0	1	6	5	6	0	0	-5.56688	3.98267	5.20152	-4.87698	-4.74593	0.684449	98.4562	0.38485	0.919614	Training	3.07724	3.39005	Train	3.65815	3.71307	3.64021	3.70507	3.60218
304	CC(C)(C)c1ccc(O)c(C(C)(C)C)c1	2,4-Di-tert-butylphenol	2.4	206.17	0.84835	1	1	20.23	2	1	6	1	6	0.333333	0.571	-4.28379	3.639	4.60654	-4.89603	-4.67241	0.0709898	95.1301	0.297543	3.68719	Training	2.66653	2.80566	Train	2.80663	2.84755	2.84941	2.8572	2.85724
305	ClC1=C(Cl)C2(Cl)C3C4CC(C5OC45)C3C1(Cl)C2(Cl)Cl	Endrin	3.87	377.87	1.39566	1	0	12.53	0	5	11	7	17	0	0.833	-6.55279	4.09047	5.20855	-4.93294	-4.83906	0.957636	98.605	0.158104	1.43052	Training	2.7873	3.19855	Train	3.24678	3.26231	2.84819	3.19932	3.07809
306	COP(=S)(OC)Oc1cc(Cl)c(Br)cc1Cl	Bromofos	3.59	363.85	1.48588	3	0	27.69	4	1	6	8	7	0.571429	0.25	-5.53904	4.05659	4.77781	-4.92207	-4.77101	0.0189567	99.3058	-0.0380403	0.227358	Training	2.97305	3.10769	Validation	3.27648	3.22199	3.26929	3.22036	3.30508
307	Cc1ccc(C)c(C(C)c2ccccc2)c1	2-(1-Phenylethyl)-p-xylene	2.86	210.14	0.832698	0	0	0	2	2	6	0	12	0.166667	0.25	-5.35814	4.1352	5.30257	-4.50064	-4.63728	0.111421	98.8934	0.53616	0.883668	Training	3.16543	3.54301	Train	3.55226	3.57216	3.62184	3.56374	3.6114
308	CC(C)(C)CC(C)(C)c1ccc(O)cc1	4-tert-Octylphenol	2.46	206.17	0.84835	1	1	20.23	3	1	6	1	6	0.5	0.571	-3.6252	3.84059	4.46402	-4.8172	-4.78897	0.165415	97.6332	0.57832	2.17201	Training	2.39093	2.557	Train	2.49069	2.36547	2.56723	2.48269	2.57653
309	CCCN(CCC)c1c([N+](=O)[O-])cc(C(F)(F)F)cc1[N+](=O)[O-]	Trifluralin	3.36	335.11	1.12446	7	0	89.52	8	1	6	10	8	1	0.538	-6.57344	4.66761	5.28951	-4.64889	-4.56293	0.896118	99.447	0.198416	0.58944	Test	2.49973	3.16214	Train	2.65517	2.74041	2.44114	2.57761	2.66045
310	CC12CCC(/C(=C\c3ccccc3)C1=O)C2(C)C	3-Benzylidene camphor	2.5	240.15	0.881198	1	0	17.07	1	3	6	1	16	0.0625	0.471	-5.22574	3.78096	4.13324	-4.64228	-4.64863	0.065528	97.289	0.0575075	2.35475	Test	3.12469	3.59555	Test	3.43631	3.54178	3.51453	3.51283	3.48334
311	Clc1cc(Cl)cc(-c2ccccc2)c1	3,5-Dichlorobiphenyl	3.77	222	1.03933	0	0	0	1	2	6	2	12	0.0833333	0	-5.56291	4.35893	5.21153	-4.37788	-4.89272	0.105443	99.2516	-0.187502	0.293385	Training	3.45787	4.02961	Validation	3.95528	3.99736	4.03912	4.00041	4.03188
312	CC(C)CCCCCCCOP(=O)(Oc1ccccc1)Oc1ccccc1	Isodecyl diphenyl phosphate	2.83	390.2	0.949104	4	0	44.76	13	2	6	5	13	1	0.455	-5.89958	4.07226	5.37308	-5.07702	-4.67037	0.0139609	99.0745	0.0748937	0.68301	Test	1.90907	2.55911	Train	1.92555	1.96753	2.01859	2.02872	1.92065
313	COc1c(Cl)c(Cl)c(Cl)c(Cl)c1Cl	Pentachloroanisole	4.17	277.86	1.40328	1	0	9.23	1	1	6	6	6	0.166667	0.143	-5.69025	3.86795	5.02072	-4.93364	-4.71725	0.551863	97.7954	0.366873	1.58218	Training	3.00651	3.38138	Train	3.41641	3.50647	3.45103	3.4338	3.37809
314	ClC1=C(Cl)C2(Cl)C3C(Cl)C=CC3C1(Cl)C2(Cl)Cl	Heptachlor	3.94	369.82	1.4387	0	0	0	0	3	9	7	12	0	0.6	-6.51104	4.176	5.62181	-4.80812	-4.76999	0.869468	98.9923	0.0592564	0.651536	Test	3.04681	3.52829	Train	3.69059	3.76044	3.41198	3.66215	3.49824
315	CC(C)(OOC(C)(C)c1ccccc1)c1ccccc1	Dicumyl peroxide	2.62	270.16	0.887129	2	0	18.46	5	2	6	2	12	0.416667	0.333	-6.38953	4.14272	5.22906	-4.36726	-4.57381	0.0241675	99.3095	0.543949	0.495469	Test	3.11347	3.3776	Train	3.40476	3.26889	3.36324	3.25901	3.36729
316	C1=CCCC=CCCC=CCC1	Cyclododeca-1,5,9-triene	3.92	162.14	0.812152	0	0	0	0	1	12	0	12	0	0.5	-3.02995	3.07917	3.39303	-4.78791	-4.73524	0.0389083	96.3213	0.113859	4.09307	Test	1.80449	2.21029	Train	1.87582	1.83218	1.87074	1.84814	1.98236
317	Clc1ccc(Cl)c(-c2ccccc2Cl)c1	2,2',5-Trichlorobiphenyl	4.23	255.96	1.11866	0	0	0	1	2	6	3	12	0.0833333	0	-5.77726	4.27958	5.29349	-4.69416	-4.79961	0.0513666	99.0624	0.210556	0.393322	Training	3.51259	4.16498	Test	3.99318	4.0695	4.06525	4.03047	4.06258
318	Cc1c(Cl)c(Cl)c(Cl)c(Cl)c1Cl	2,3,4,5,6-Pentachlorotoluene	3.83	261.87	1.38396	0	0	0	0	1	6	5	6	0	0.143	-6.39709	4.065	5.506	-4.93191	-4.7364	0.9554	98.445	0.283789	0.936213	Test	3.18445	3.4948	Test	3.87222	3.88645	3.71024	3.87293	3.78592
319	Cc1ccc(C)c(Cc2ccccc2)c1	2,5-Dimethyldiphenylmethane	3.14	196.13	0.834367	0	0	0	2	2	6	0	12	0.166667	0.2	-5.20694	4.29142	5.24587	-4.55563	-4.60762	0.0898949	99.1683	0.647586	0.742585	Test	3.20765	3.4988	Train	3.63783	3.59814	3.70929	3.64416	3.72337
320	Cc1c(Cl)c(Cl)c(C)c(Cl)c1Cl	1,2,4,5-Tetrachloro-3,6-dimethylbenzene	3.62	241.92	1.26459	0	0	0	0	1	6	4	6	0	0.25	-6.27109	4.09415	5.40812	-4.94158	-4.7035	0.933612	98.3217	0.322037	1.06111	Training	3.17581	3.59982	Train	3.87935	3.89465	3.72362	3.88348	3.79029
321	Clc1ccc(-c2cc(Cl)ccc2Cl)cc1	2,4',5-Trichlorobiphenyl	4.13	255.96	1.11866	0	0	0	1	2	6	3	12	0.0833333	0	-6.05198	4.54684	5.59831	-4.82581	-4.80569	0.163843	98.949	0.224325	0.431609	Test	3.64414	4.27814	Validation	4.1934	4.27296	4.24383	4.22073	4.23265
322	Brc1ccc(-c2ccc(Br)cc2)cc1	4,4'-Dibromobiphenyl	3.92	309.9	1.39756	0	0	0	1	2	6	2	12	0.0833333	0	-6.70882	4.03398	5.23925	-5.00736	-4.75252	0.911468	97.7986	0.489998	1.27177	Training	3.15172	3.4283	Train	3.71755	3.68269	3.55655	3.63007	3.61692
323	Clc1c(Cl)c(Cl)c(Cl)c(Cl)c1Cl	Hexachlorobenzene	4.33	281.81	1.50593	0	0	0	0	1	6	6	6	0	0	-6.43407	3.9795	5.5341	-4.9471	-4.74524	0.975487	98.056	0.405541	1.19867	Training	3.14384	3.43631	Train	3.79084	3.80065	3.63467	3.79056	3.72257
324	c1ccc2c(c1)ccc1nc3c(ccc4ccccc43)cc12	Dibenz[a,h]acridine	2.03	279.1	0.897469	1	0	12.89	0	5	22	1	26	0	0	-6.65355	4.28862	5.33726	-4.20277	-4.53428	0.0566098	97.8589	0.21689	1.191	Test	2.44445	3.31613	Train	1.91513	2.55935	1.63106	1.90084	1.97375
325	CCCCC(CC)COP(=O)(Oc1ccccc1)Oc1ccccc1	2-Ethylhexyl diphenyl phosphate	2.49	362.16	0.961829	4	0	44.76	11	2	6	5	13	0.846154	0.4	-5.21019	3.8917	4.88905	-4.9641	-4.77196	0.0147799	98.9381	0.023251	0.661243	Training	1.89686	2.25844	Validation	1.94329	1.96605	2.03457	1.98307	1.98245
326	Clc1ccc2c(c1)Oc1ccc(Cl)cc1O2	2,7-Dichlorodibenzo-P-dioxin	2.54	251.97	1.13183	2	0	18.46	0	3	14	4	16	0	0	-7.16977	4.4128	5.42882	-4.53444	-4.81141	0.0335247	99.2399	0.178728	0.350399	Training	3.37769	3.47143	Validation	3.63136	3.61026	3.60478	3.73539	3.68498
327	c1ccc2cc3c(ccc4ccccc43)cc2c1	Benz(a)anthracene	2.42	228.09	0.870804	0	0	0	0	4	18	0	21	0	0	-6.97354	4.37516	5.5121	-4.23082	-4.53942	0.150515	97.3627	0.200681	1.43269	Training	2.87728	2.88524	Test	2.74485	2.94897	2.56321	2.7886	2.79385
328	CCCCCCCCCc1ccc(O)cc1	4-Nonylphenol	2.58	220.18	0.845803	1	1	20.23	8	1	6	1	6	1.33333	0.6	-4.6825	4.09838	5.92932	-5.02439	-4.7763	0.0403393	100.054	1.14204	0.397003	Training	2.22174	2.82448	Train	2.38329	2.29755	2.41354	2.34932	2.44366
329	CC(C)CC(C)CC(C)c1ccc(O)cc1	4-(1,3,5-Trimethylhexyl)phenol	2.19	220.18	0.845803	1	1	20.23	5	1	6	1	6	0.833333	0.6	-4.51382	4.26706	5.46905	-4.73942	-4.70825	0.381276	97.1874	0.565428	2.10863	Training	2.44286	2.70597	Train	2.65504	2.57495	2.77032	2.66601	2.76371
330	CC=CC(C)CC(C)CC(C)C	4,6,8-Trimethylnon-2-ene	3.25	168.19	0.787879	0	0	0	5	0	0	0	1	5	0.833	-5.00857	3.71166	5.04965	-4.6716	-4.67126	0.0232925	96.9697	0.383948	3.41669	Training	3.07692	2.78765	Train	3.17684	2.83354	3.07674	3.03522	2.97622
331	Clc1cc(Cl)c(-c2ccccc2)cc1Cl	2,4,5-Trichlorobiphenyl	3.78	255.96	1.11866	0	0	0	1	2	6	3	12	0.0833333	0	-6.22826	4.48544	5.57731	-4.73656	-4.74864	0.362997	98.952	0.137861	0.334648	Test	3.54765	3.92167	Train	4.13912	4.21628	4.14797	4.13846	4.08872
332	CCc1cccc(-c2cccc(CC)c2)c1	3,3'-Diethylbiphenyl	3.76	210.14	0.832698	0	0	0	3	2	6	0	12	0.25	0.25	-5.39403	4.22732	5.54475	-4.45082	-4.55408	0.0351344	99.1931	0.500408	0.416836	Training	3.13182	3.57299	Test	3.52016	3.4667	3.54736	3.48037	3.58529
333	CC(CC(C)(C)C)CC(C)(C)C	2,2,4,6,6-Pentamethylheptane	2.94	170.2	0.787568	0	0	0	4	0	0	0	0	0	1	-5.47197	3.79369	5.22917	-4.67419	-4.64422	0.0245635	96.5271	0.459403	4.23678	Training	3.3718	3.30922	Test	3.57988	3.15148	3.53552	3.41803	3.40716
334	Brc1cc(Br)c(-c2ccccc2)c(Br)c1	2,4,6-Tribromobiphenyl	3.87	387.81	1.60899	0	0	0	1	2	6	3	12	0.0833333	0	-6.41471	4.14641	5.29274	-4.99572	-4.74505	0.0735397	96.8179	0.475486	3.00317	Test	3.61462	4.20468	Train	4.06809	4.16666	4.11998	4.07277	4.07508
335	Brc1c(Br)c(Br)c(Br)c(Br)c1Br	Hexabromobenzene	3	545.51	2.57841	0	0	0	0	1	6	6	6	0	0	-6.96531	3.79119	5.2815	-5.02219	-4.76301	0.989872	94.4122	0.189477	5.9935	Test	3.19599	3.11496	Train	3.70834	3.6176	3.57505	3.67787	3.6495
336	CC(C)c1ccc2cccc(C(C)C)c2c1	1,7-Diisopropylnaphthalene	3.27	212.16	0.83201	0	0	0	2	2	10	0	11	0.181818	0.375	-5.83067	4.22936	5.77669	-4.46034	-4.64945	0.000421018	98.3137	0.212015	1.29699	Training	3.04367	3.25273	Train	3.44114	3.63563	3.44176	3.46182	3.54686
337	Clc1ccc(Cl)c(-c2cc(Cl)ccc2Cl)c1	2,2',5,5'-Tetrachlorobiphenyl	4.26	289.92	1.1881	0	0	0	1	2	6	4	12	0.0833333	0	-6.38686	4.61588	5.84711	-4.9315	-4.81239	0.0118571	99.1646	0.294919	0.321882	Training	3.85738	4.37044	Validation	4.38364	4.49528	4.40678	4.40504	4.45176
338	CCCCCCCCCCCC	Dodecane	2.38	170.2	0.787568	0	0	0	9	0	0	0	0	0	1	-6.8982	4.00536	6.4901	-5.02695	-4.83342	0.00171795	100.463	1.4636	0.890982	Training	3.22321	2.68112	Test	3.47687	2.92532	3.25298	3.16713	3.15525
339	C1CCCCCCCCCCC1	Cyclododecane	3.91	168.19	0.810352	0	0	0	0	1	12	0	12	0	1	-4.6987	3.59865	5.31177	-4.98013	-4.92054	0.000283442	80.821	0.21093	5.17809	Test	2.52444	2.58067	Test	2.79541	3.00852	2.82021	2.91645	2.95616
340	BrCCCCCCCCCCBr	1,10-Dibromodecane	1.78	297.99	1.35399	0	0	0	9	0	0	2	0	0	1	-5.11507	3.31453	4.86951	-4.96157	-4.70045	0.0288586	98.7311	0.697206	1.02227	Training	2.4003	2.19899	Validation	2.25894	2.27221	2.13115	2.21313	2.01956
341	Clc1cccc(-c2cccc(Cl)c2Cl)c1Cl	2,2',3,3'-Tetrachlorobiphenyl	4.23	289.92	1.1881	0	0	0	1	2	6	4	12	0.0833333	0	-6.652	4.65438	5.99173	-4.74834	-4.71492	0.364203	98.7635	0.45778	0.553045	Training	3.74087	4.25708	Train	4.35148	4.45494	4.31826	4.34336	4.27411
342	ClC1=C(Cl)C2(Cl)C3C(Cl)C(Cl)CC3C1(Cl)C2(Cl)Cl	Chlordane	4.43	405.8	1.47618	0	0	0	0	3	9	8	12	0	0.8	-7.04345	4.35855	5.90625	-4.82738	-4.76986	0.876113	99.1076	0.123407	0.631433	Test	3.27302	3.26201	Train	3.92083	3.97102	3.62643	3.90107	3.67711
343	CC(C)C(C(=O)OC(C#N)c1cccc(Oc2ccccc2)c1)c1ccc(Cl)cc1	Fenvalerate	2.85	419.13	0.960806	4	0	59.32	8	3	6	5	20	0.4	0.2	-7.65843	4.66754	6.17897	-4.87661	-4.65018	0.306217	99.3183	-0.00841673	0.362669	Training	3.14583	3.16221	Validation	3.25851	3.06469	3.12731	2.96336	3.0676
344	Cc1cc(Cc2cc(C)cc(C(C)(C)C)c2O)c(O)c(C(C)(C)C)c1	2,2'-Methylenebis(4-methyl-6-tert-butylphenol)	2.74	340.24	0.87015	2	2	40.46	4	2	6	2	12	0.333333	0.478	-7.03276	4.35385	6.34287	-5.06717	-4.70512	0.0858532	97.0736	0.458252	2.74888	Test	3.4813	3.37679	Train	3.84845	3.75159	3.82568	3.64237	3.78368
345	Oc1c(C2CCCCC2)cccc1C1CCCCC1	2,6-Dicyclohexylphenol	3.02	258.2	0.87497	1	1	20.23	2	3	6	1	18	0.111111	0.667	-5.20089	3.9817	5.21721	-4.82892	-4.64087	0.00285281	95.6815	0.0630799	3.74592	Training	3.11588	3.09951	Train	3.46585	3.47336	3.50416	3.48101	3.53051
346	COP(=S)(Oc1cc(Cl)c(Br)cc1Cl)c1ccccc1	Leptophos	3.78	409.87	1.33903	2	0	18.46	4	2	6	7	13	0.307692	0.077	-6.75533	4.48148	5.75746	-4.82846	-4.75553	0.0386218	99.6887	0.160798	0.207583	Training	3.49078	3.80625	Train	3.9102	3.84418	3.8836	3.7242	3.88787
347	CCCCCCc1ccc(-c2ccc(C#N)cc2)cc1	4-Hexyl-4'-cyanobiphenyl	3.52	263.17	0.849011	1	0	23.79	6	2	6	1	13	0.461538	0.316	-6.38584	4.1938	6.0612	-4.88901	-4.65877	0.0714523	100.166	1.11626	0.103042	Test	2.97755	3.34928	Test	3.2149	3.08238	3.17444	3.0811	3.16743
348	Clc1cc(Cl)c2c(c1Cl)Oc1ccccc1O2	1,2,4-Trichlorodibenzo-P-dioxin	2.75	285.94	1.20227	2	0	18.46	0	3	14	5	16	0	0	-7.61299	4.5335	5.73122	-4.94069	-4.76753	0.0975525	99.1045	-0.0497857	0.425171	Training	3.51734	3.46069	Train	3.71225	3.63267	3.67478	3.81212	3.72946
349	Clc1cc2c(oc3c(Cl)c(Cl)ccc32)c(Cl)c1Cl	2,3,4,6,7-Pentachlorodibenzofuran	3.57	337.86	1.30214	1	0	13.14	0	3	13	6	15	0	0	-8.83126	4.59824	6.43823	-4.96885	-4.77184	0.500231	99.1995	0.255016	0.344862	Training	3.73617	3.68471	Train	3.62963	3.46716	3.58009	3.65856	3.50041
350	ClC1=C(Cl)C2(Cl)C3C4C=CC(C4)C3C1(Cl)C2(Cl)Cl	Isodrin	3.74	361.88	1.35092	0	0	0	0	4	10	6	15	0	0.667	-7.44694	4.42336	6.16407	-4.67297	-4.80293	0.751282	98.7448	0.124138	1.02116	Training	3.3972	3.30194	Train	3.92195	3.90547	3.66284	3.90565	3.64125
351	Brc1cccc(Br)c1-c1c(Br)cccc1Br	2,2',6,6'-Tetrabromobiphenyl	4.97	465.72	1.78909	0	0	0	1	2	6	4	12	0.0833333	0	-6.35244	4.12479	5.28907	-5.00855	-4.79871	0.176956	96.8545	0.320649	2.73944	Training	3.52677	4.12967	Test	3.98151	4.08609	4.03972	3.98624	3.96373
352	CC1(C)C(C(=O)OCc2cccc(Oc3ccccc3)c2)[C@@H]1C=C(Cl)Cl	(3-Phenoxyphenyl)methyl (3R)-3-(2,2-dichloroethenyl)-2,2-dimethylcyclopropane-1-carboxylate	2.65	390.08	1.02168	3	0	35.53	7	3	6	5	17	0.411765	0.286	-7.2668	4.31669	5.84048	-4.832	-4.62722	0.969414	98.9858	-0.531826	0.41954	Test	2.61817	2.72092	Train	2.58663	2.57452	2.34892	2.42834	2.60307
353	ClC(Cl)=C(c1ccc(Cl)cc1)c1ccc(Cl)cc1	p,p'-DDE	4.08	315.94	1.14481	0	0	0	2	2	6	4	13	0.153846	0	-6.80945	4.87446	6.14911	-4.6306	-4.81915	0.713693	98.5038	0.579038	0.905712	Training	3.5488	3.87647	Validation	4.29954	4.27658	4.10254	4.18432	4.09656
354	Clc1cc2oc3cc(Cl)c(Cl)cc3c2cc1Cl	2,3,7,8-Tetrachlorodibenzofuran	3.61	303.9	1.24419	1	0	13.14	0	3	13	5	15	0	0	-8.56308	4.42868	6.26209	-5.00159	-4.8045	0.124074	98.8667	0.342585	0.281835	Training	3.80605	3.6633	Train	3.81724	3.47532	3.82464	3.82906	3.78718
355	CC(C)(C)OOC(C)(C)CCC(C)(C)OOC(C)(C)C	2,5-Dimethyl-2,5-di-(tert-butylperoxy)hexane	3.48	290.25	0.905749	4	0	36.92	9	0	0	4	0	0	1	-5.61159	3.31411	4.29791	-4.5205	-4.61411	0.0382337	25.4755	0.225295	69.3561	Training	2.53154	2.49952	Train	2.41197	2.39644	2.29454	2.3882	2.1624
356	Cc1cc(Cc2ccccc2)ccc1Cc1ccccc1	2,5-Dibenzyltoluene	4	272.16	0.844235	0	0	0	4	3	6	0	18	0.222222	0.143	-6.57565	4.85261	6.46247	-4.7015	-4.62699	0.0289418	99.8876	0.86562	0.207214	Training	3.61622	4.15745	Train	4.11832	4.05304	4.09157	3.9411	4.14852
357	Clc1c(Cl)c(Cl)c2c(c1Cl)Oc1ccccc1O2	1,2,3,4-Tetrachlorodibenzo-P-dioxin	3.46	319.9	1.2642	2	0	18.46	0	3	14	6	16	0	0	-8.534	4.72539	6.21398	-4.91238	-4.72198	0.650782	98.998	0.0038069	0.45046	Training	3.53358	3.67782	Validation	3.42397	3.45687	3.2989	3.50595	3.26485
358	CC(Br)(CBr)COc1c(Br)cc(Br)cc1Br	1,3,5-Tribromo-2-(2,3-dibromo-2-methylpropoxy)benzene	4.28	539.66	1.99683	1	0	9.23	4	1	6	6	6	0.666667	0.4	-6.72512	3.94758	5.43523	-5.02374	-4.72232	0.031263	96.6107	0.270828	2.54765	Test	3.24322	3.29521	Train	3.50908	3.32565	3.49318	3.35471	3.44423
359	Clc1cc2oc3c(Cl)c(Cl)c(Cl)cc3c2cc1Cl	2,3,4,7,8-Pentachlorodibenzofuran	3.58	337.86	1.30214	1	0	13.14	0	3	13	6	15	0	0	-9.12353	4.62015	6.58705	-4.9739	-4.77961	0.215193	99.2323	0.321006	0.261081	Training	3.99439	3.66277	Validation	3.8715	3.53131	3.87134	3.90022	3.83234
360	Clc1cc2c(cc1Cl)Oc1cc(Cl)c(Cl)cc1O2	2,3,7,8-Tetrachlorodibenzo-P-dioxin	4.99	319.9	1.2642	2	0	18.46	0	3	14	6	16	0	0	-9.14036	4.53722	6.67288	-4.98879	-4.80857	0.0472302	98.8676	0.499362	0.389462	Training	3.96989	4.04409	Train	3.7665	3.43548	3.81321	3.77209	3.79674
361	ClC1(Cl)C2(Cl)C3(Cl)C4(Cl)C(Cl)(Cl)C5(Cl)C3(Cl)C1(Cl)C5(Cl)C24Cl	Mirex	4.31	539.63	1.67969	0	0	0	0	6	0	12	14	0	1	-5.63347	4.22405	5.78673	-4.90405	-4.6874	0.999998	98.5953	-0.0610545	1.06574	Training	3.56064	4.59338	Test	4.15145	3.62816	4.25232	4.24094	4.2774
362	Clc1ccc(C(c2ccc(Cl)cc2)C(Cl)(Cl)Cl)cc1	Clofenotane	4.29	351.91	1.19769	0	0	0	3	2	6	5	12	0.25	0.143	-7.07903	4.82091	6.48495	-4.9463	-4.84676	0.984379	99.1881	0.0587206	0.253879	Test	3.30916	3.39295	Train	4.03891	3.96692	3.69325	3.83539	3.83147
363	Cc1c(Br)c(Br)c(Br)c(Br)c1Br	2,3,4,5,6-Pentabromotoluene	2.43	481.62	2.29802	0	0	0	0	1	6	5	6	0	0.143	-6.72941	3.88337	5.3157	-5.02271	-4.73153	0.971552	96.108	0.233927	3.16787	Training	3.18375	3.25826	Test	3.76388	3.73565	3.62016	3.74699	3.69217
364	CC(C)(c1ccc(OC(F)(F)C(F)F)cc1)c1ccc(OC(F)(F)C(F)F)cc1	1,1'-Isopropylidenebis(4-(1,1,2,2-tetrafluoroethoxy)benzene)	4.35	428.1	1.15587	2	0	18.46	8	2	6	10	12	0.666667	0.368	-6.92014	4.671	6.09958	-4.88023	-4.70527	0.00416613	99.1935	0.627823	0.347264	Training	3.12139	3.39439	Train	3.43636	3.18095	3.27571	3.17072	3.33909
365	CCc1c(Br)c(Br)c(Br)c(Br)c1Br	2,3,4,5,6-Pentabromoethylbenzene	2.52	495.63	2.18458	0	0	0	1	1	6	5	6	0.166667	0.25	-6.82721	4.07076	5.60521	-5.00589	-4.71066	0.211619	96.841	0.404193	2.74041	Test	3.61269	3.57669	Train	4.05041	4.09831	4.08951	4.01843	3.98225
366	CC(C)c1cc(C(C)C)c2cccc(C(C)C)c2c1	1,3,5-Tri(propan-2-yl)naphthalene	3.7	254.2	0.828323	0	0	0	3	2	10	0	11	0.272727	0.474	-7.10528	4.52412	6.82864	-4.69535	-4.69798	2.20046e-05	98.442	0.253154	0.935268	Test	3.39953	2.87899	Train	3.73552	3.75799	3.6876	3.61844	3.75178
367	Clc1ccc2c(oc3c(Cl)c(Cl)c(Cl)c(Cl)c32)c1Cl	1,2,3,4,6,7-Hexachlorodibenzofuran	2.78	371.82	1.35366	1	0	13.14	0	3	13	7	15	0	0	-9.65525	4.73475	7.10037	-4.97386	-4.76786	0.757535	98.8783	0.392171	0.486369	Training	3.87441	3.27884	Train	3.36868	3.42587	3.45334	3.44328	3.27847
368	CCCCC(CC)COC(=O)c1ccccc1C(=O)OCC(CC)CCCC	Bis(2-ethylhexyl) phthalate	2.77	390.28	0.892921	4	0	52.6	16	1	6	4	8	2	0.667	-6.14914	4.44635	6.91152	-4.91837	-4.71047	0.000981042	98.6603	0.939839	1.3982	Test	1.76501	1.6954	Train	1.84532	1.93755	1.9214	1.99491	1.81961
369	CC(CC(C)(C)C)CC(C)(C)CC(C)(C)C	2,2,4,4,6,8,8-Heptamethylnonane	3.82	226.27	0.793117	0	0	0	6	0	0	0	0	0	1	-6.98256	4.5423	6.87672	-4.73841	-4.62667	0.0111451	97.9151	0.726062	2.27401	Training	3.87705	3.53142	Train	4.30329	3.63265	4.1963	3.87257	4.13937
370	Clc1cc2c(oc3c(Cl)c(Cl)c(Cl)c(Cl)c32)c(Cl)c1Cl	1,2,3,4,6,7,8-Heptachlorodibenzofuran	3.45	405.78	1.39978	1	0	13.14	0	3	13	8	15	0	0	-10.6781	4.97666	7.93596	-4.98812	-4.77991	0.706359	98.7851	0.41643	0.517712	Training	4.29698	3.60693	Train	3.35883	3.50999	3.6324	3.47825	3.42843
371	Clc1cc2c(c(Cl)c1Cl)Oc1c(Cl)c(Cl)c(Cl)c(Cl)c1O2	1,2,3,4,6,7,8-Heptachlorodibenzo-P-dioxin	3.67	421.78	1.41216	2	0	18.46	0	3	14	9	16	0	0	-10.9427	5.09115	7.57191	-4.99908	-4.77277	0.734086	98.8167	0.221125	0.524927	Training	4.3158	3.66243	Train	3.07013	3.50263	3.53543	3.24765	3.29227
372	CCCCCCCCCCCCCCCC	Hexadecane	3.7	226.27	0.793117	0	0	0	13	0	0	0	0	0	1	-8.36271	4.457	8.04509	-5.03899	-4.88086	0.000142419	101.732	1.8721	0.478727	Training	3.31253	3.32286	Test	3.56711	2.72508	3.18548	3.06918	3.03729
373	Clc1c(Cl)c(Cl)c2c(c1Cl)Oc1c(Cl)c(Cl)c(Cl)c(Cl)c1O2	OCTACHLORODIBENZO-p-DIOXIN	3.12	455.74	1.45191	2	0	18.46	0	3	14	10	16	0	0	-11.7212	5.33569	8.21784	-5.01076	-4.74681	0.777864	98.6796	0.133541	0.528895	Training	4.61631	3.47616	Train	2.93538	3.54686	3.58704	3.14828	3.30715
374	Clc1cc2c(c(Cl)c1Cl)Oc1cc(Cl)c(Cl)c(Cl)c1O2	1,2,3,6,7,8-Hexachlorodibenzo-P-dioxin	3.93	387.82	1.36813	2	0	18.46	0	3	14	8	16	0	0	-10.1752	4.88962	7.10146	-4.98503	-4.78471	0.644041	98.9612	0.361858	0.536965	Training	4.06513	3.52024	Train	3.23866	3.456	3.49669	3.3606	3.32725
375	Clc1c(Cl)c(Cl)c(-c2c(Cl)c(Cl)c(Cl)c(Cl)c2Cl)c(Cl)c1Cl	Decachlorobiphenyl	4.24	493.69	1.47244	0	0	0	1	2	6	10	12	0.0833333	0	-9.9483	5.28474	8.42531	-5.02209	-4.7931	0.954278	99.2752	0.770268	0.256502	Training	4.5906	4.31579	Validation	4.71279	4.56715	4.32993	4.74505	4.29058
376	Clc1c(Cl)c(Cl)c2c(Cl)c(Cl)c(Cl)c(Cl)c2c1Cl	Octachloronaphthalene	2.58	399.75	1.46477	0	0	0	0	2	10	8	11	0	0	-9.23028	4.89582	7.55053	-5.00141	-4.77344	0.466914	98.5355	0.641431	0.668747	Training	4.27181	3.60612	Test	4.40149	4.05458	4.21976	4.46185	4.17507
377	CCCCCC[Si](O)(CCCCCC)CCCCCC	Trihexylsilanol	2.7	300.28	7.74063e-06	1	1	20.23	15	0	0	2	0	0	1	-5.48909	3.90798	6.09352	-5.05169	-4.83033	0.0019061	97.5956	0.72576	2.50936	Training	2.00769	2.03303	Train	2.07668	2.03989	2.02043	1.98686	1.88129
378	Clc1c(Cl)c(Cl)c2c(oc3c(Cl)c(Cl)c(Cl)c(Cl)c32)c1Cl	1,2,3,4,6,7,8,9-Octachlorodibenzofuran	2.89	439.75	1.44134	1	0	13.14	0	3	13	9	15	0	0	-11.3241	5.19461	8.50886	-4.998	-4.77906	0.836745	98.3834	0.571982	0.84298	Training	4.4979	3.46168	Train	3.16307	3.54284	3.61762	3.34232	3.32499
379	CCCCC(CC)COP(=O)(OCC(CC)CCCC)OCC(CC)CCCC	Tris(2-ethylhexyl) phosphate	1.7	434.35	0.907451	4	0	44.76	21	0	0	5	1	21	1	-5.75277	4.71702	7.01028	-4.89215	-4.70619	5.73619e-05	98.037	0.407433	1.18319	Training	1.66823	2.17649	Train	2.0201	1.86579	2.03549	1.89159	1.8739
380	CC(C)CCCCCCCOC(=O)c1ccccc1C(=O)OCCCCCCCC(C)C	Diisodecyl phthalate	1.16	446.34	0.881631	4	0	52.6	20	1	6	4	8	2.5	0.714	-7.48401	4.29994	8.32835	-5.16803	-4.75302	0.000932425	98.9319	1.08589	1.40146	Training	1.54486	1.35994	Train	1.25643	1.40279	1.32254	1.65009	1.09812
381	CCCCCCCCc1ccc(Nc2ccc(CCCCCCCC)cc2)cc1	4,4'-Dioctyldiphenylamine	1.54	393.34	0.835278	1	1	12.03	16	2	6	1	12	1.33333	0.571	-7.07216	5.09956	9.90159	-5.09998	-4.82121	0.000256828	103.028	2.12397	0.00970564	Training	2.318	2.07386	Train	2.44952	2.36939	2.22787	2.50229	2.20213
382	CCCCC(CC)COC(=O)c1ccc(C(=O)OCC(CC)CCCC)c(C(=O)OCC(CC)CCCC)c1	Tris(2-ethylhexyl) trimellitate	1.17	546.39	0.899126	6	0	78.9	24	1	6	6	9	2.66667	0.727	-5.98532	4.7626	9.26025	-4.89623	-4.7546	7.34359e-05	99.6206	1.23933	0.526238	Training	0.821511	1.80339	Test	1.09217	1.3307	1.20052	1.32443	1.32828
383	CC1OC(C)OC(C)O1	Paraldehyde	0.48	132.08	1.01486	3	0	27.69	0	1	6	3	6	0	1	-1.16165	0.343233	0.35808	-4.95489	-4.70412	0.264281	14.8181	-0.136667	63.2035	Training	0.449056	0.583312	Train	0.450085	0.48393	0.525876	0.526761	0.554612
384	N#Cc1ccc(C#N)cc1	Terephthalonitrile	0.3	128.04	0.902286	2	0	47.58	0	1	6	2	8	0	0	-1.95629	1.24975	1.00991	-4.55724	-4.63562	0.2808	64.2072	0.0252346	20.253	Training	1.07205	0.857513	Train	0.739276	0.761334	0.73874	0.760893	0.731129
385	ClCCl	Methylene Chloride	1.36	83.95	1.49179	0	0	0	0	0	0	2	0	0	1	-0.79384	1.21939	1.23571	-4.3433	-4.59024	0.631096	16.4063	0.0487773	83.9919	Training	1.07207	0.978975	Train	0.74075	0.715057	0.684636	0.685668	0.758906
386	Nc1ccc(Cc2ccc(N)cc2)cc1	4,4'-Methylenedianiline	1.18	198.12	0.890563	2	4	52.04	2	2	6	2	12	0.166667	0.077	-2.21635	1.92692	1.72554	-4.84537	-4.69901	0.324272	78.4151	0.781204	19.2446	Training	1.16635	0.716212	Train	0.862364	0.893923	0.889232	0.871994	0.844723
387	C=CCOP(=O)(OCC=C)OCC=C	Triallyl phosphate	0.08	218.07	1.03204	4	0	44.76	9	0	0	5	4	2.25	0.333	-1.06727	1.70783	1.81228	-4.45869	-4.72373	3.30861e-05	89.5061	-0.0458809	13.1254	Test	0.567881	0.025363	Train	0.542847	0.645282	0.608438	0.675933	0.649897
388	c1ccc2scnc2c1	Benzothiazole	0.88	135.01	1.02688	1	0	12.89	0	2	9	2	10	0	0	-0.848437	2.10775	2.07689	-4.35776	-4.29132	0.203166	92.7255	0.000427803	5.18907	Training	0.933318	0.830082	Train	0.838429	0.765238	0.833325	0.804536	0.869462
389	Oc1ccccc1Cl	2-Chlorophenol	1.35	128	1.06784	1	1	20.23	0	1	6	2	6	0	0	-0.811955	2.15088	2.25201	-4.64881	-4.71145	0.326255	90.542	-0.552387	5.38747	Training	1.14078	1.08017	Train	0.903793	0.803898	0.880605	0.853877	0.932177
390	O=[N+]([O-])c1ccccc1Cl	1-Chloro-2-nitrobenzene	1.17	156.99	1.14576	3	0	43.14	1	1	6	4	7	0.142857	0	-2.67571	2.44436	2.44437	-4.62129	-4.49223	0.459257	84.9435	-0.0941892	10.4064	Training	1.58011	1.30318	Validation	1.26023	1.28279	1.29931	1.25509	1.24387
391	Cc1ccc([N+](=O)[O-])cc1O	2-Methyl-5-nitrophenol	0.85	153.04	1.0348	4	1	63.37	1	1	6	4	7	0.142857	0.143	-2.48097	2.21687	2.42746	-4.53433	-4.41899	0.767039	81.297	0.120257	15.7373	Test	1.24163	1.11241	Train	1.03275	0.980516	1.02052	0.959638	0.973115
392	OCc1ccc(Cl)c(Cl)c1	3,4-Dichlorobenzyl alcohol	0.54	175.98	1.15491	1	1	20.23	1	1	6	3	6	0.166667	0.143	-2.00697	2.42076	2.65495	-4.83424	-4.64578	0.388038	95.671	0.363585	4.93672	Test	1.42677	1.24689	Validation	1.13109	1.06877	1.14329	1.09254	1.12292
393	Clc1ccccc1	Chlorobenzene	1.25	112.01	1.00839	0	0	0	0	1	6	1	6	0	0	-2.2859	2.79201	2.8054	-4.26302	-4.67354	0.08584	97.4395	-0.0634517	1.86496	Training	1.98116	1.59632	Train	1.7136	1.6224	1.64781	1.67925	1.65643
394	O=[N+]([O-])c1cccc(Cl)c1Cl	2,3-Dichloronitrobenzene	2.16	190.95	1.25436	3	0	43.14	1	1	6	5	7	0.142857	0	-3.60683	3.00777	3.11368	-4.62345	-4.55435	0.605889	97.5743	-0.0907561	1.65593	Training	2.00771	2.42764	Validation	1.85553	1.95225	1.96062	1.91446	1.89477
395	N#CSCSc1nc2ccccc2s1	2-(Thiocyanomethylthio)benzothiazole	2.32	237.97	1.13965	2	0	36.68	3	2	9	5	11	0.272727	0.111	-4.09047	3.2473	3.21052	-4.70619	-4.5795	0.507149	97.7093	0.0665834	1.50678	Training	1.77742	1.6718	Train	1.67621	1.77558	1.83061	1.74111	1.76895
396	ClC1CCCCC1	Chlorocyclohexane	2.34	118.05	0.992125	0	0	0	0	1	6	1	6	0	1	-2.34856	2.27653	2.72489	-4.51927	-4.71273	0.0416335	90.03	0.0903099	9.9437	Training	1.78928	1.75596	Validation	1.41924	1.43066	1.31942	1.41486	1.3287
397	COP(=S)(OC)Oc1ccc([N+](=O)[O-])c(Cl)c1	Chlorthion	1.55	296.96	1.25662	6	0	70.83	5	1	6	9	8	0.625	0.25	-4.20151	3.38196	3.46629	-4.75817	-4.59311	0.0977023	97.992	-0.243738	1.10597	Training	2.1197	1.95088	Train	2.04917	2.11749	2.11062	2.07611	2.07831
398	Nc1ccc(-c2ccc(N)c(Cl)c2)cc1Cl	3,3'-Dichlorobenzidine	2.16	252.02	1.06973	2	4	52.04	1	2	6	4	12	0.0833333	0	-4.78483	3.38724	3.65146	-4.71898	-4.66794	0.942405	97.5185	0.0738744	2.37488	Training	2.30784	2.5255	Train	2.47949	2.55774	2.48544	2.52239	2.5506
399	Oc1cc(Cl)cc(Cl)c1	3,5-Dichlorophenol	1.91	161.96	1.199	1	1	20.23	0	1	6	3	6	0	0	-1.39673	2.93174	3.3853	-4.54303	-4.80656	0.201314	91.8062	-0.110771	8.201	Training	1.73176	1.30033	Train	1.46555	1.17793	1.42902	1.35872	1.45146
400	CCOP(=S)(OCC)Oc1cc(-c2ccccc2)on1	Isoxathion	2.61	313.05	1.08848	5	0	53.72	7	2	6	7	12	0.583333	0.308	-4.92834	3.73447	3.90518	-4.33221	-4.63203	0.00358963	98.9696	-0.0824063	0.617133	Training	2.27553	2.42267	Train	2.35604	2.337	2.36273	2.34682	2.37355
401	C=Cc1ccccc1C=C	1,2-Divinylbenzene	2.51	130.08	0.814132	0	0	0	2	1	6	0	8	0.25	0	-3.14697	2.86618	3.44141	-4.83328	-4.73777	0.0634406	96.9092	0.216744	4.46756	Training	2.00487	1.73267	Test	1.79039	1.82385	1.75401	1.78737	1.74064
402	C1=Cc2cccc3cccc1c23	Acenaphthylene	2.43	152.06	0.870804	0	0	0	0	3	11	0	14	0	0	-4.45042	3.64835	3.83772	-4.23795	-4.4645	0.10338	98.0657	0.0759977	0.947129	Training	2.5081	2.79806	Train	2.79322	3.05742	2.83524	2.91499	2.91619
403	COC(=O)C(C)Oc1ccc(Oc2ncc(C(F)(F)F)cc2Cl)cc1	Haloxyfop-methyl	1.23	375.05	1.13895	5	0	57.65	7	2	6	9	13	0.538462	0.25	-4.97629	3.53927	3.71845	-4.63947	-4.68282	0.187644	99.0789	-0.167569	0.620435	Test	2.09149	2.0702	Train	1.97894	2.11783	2.13706	2.07708	2.04108
404	c1ccc2c(c1)Nc1ccccc1S2	Phenothiazine	2.55	199.05	0.975133	1	1	12.03	0	3	14	2	16	0	0	-5.17032	3.84031	4.01731	-4.81952	-4.73367	0.00767596	96.2236	0.572907	2.56501	Test	2.58026	2.70233	Validation	2.87849	3.05432	2.86316	2.98796	3.04119
405	FC(F)(F)c1ccc(Cl)c(Cl)c1	3,4-Dichlorobenzotrifluoride	3.18	213.96	1.32248	0	0	0	1	1	6	5	6	0.166667	0.143	-3.95541	3.75507	4.18321	-4.90821	-4.746	0.116604	98.4421	0.575064	0.521067	Training	2.73247	3.15543	Train	2.91681	2.90238	2.99919	2.98883	2.99224
406	Cc1ccccc1OP(=O)(Oc1ccccc1)Oc1ccccc1	Phosphoric acid, 2-methylphenyl diphenyl ester	2.51	340.09	0.992179	4	0	44.76	6	3	6	5	19	0.315789	0.053	-5.57167	4.10986	4.61124	-4.57109	-4.73581	0.0530203	99.1031	-0.240346	0.385884	Training	2.72554	3.13436	Train	2.94914	2.87956	2.93469	2.89409	2.96125
407	CCOP(=S)(NC(C)CC)Oc1cc(C)ccc1[N+](=O)[O-]	Butamifos	2.46	332.1	1.07201	6	1	73.63	8	1	6	8	8	1	0.538	-4.80171	3.66649	4.1529	-5.31607	-4.78601	0.0128887	99.2814	-0.0630214	0.695577	Training	2.07374	2.33345	Validation	2.10376	2.10806	2.14592	2.10702	2.13041
408	ClC(Cl)=C(Cl)C(Cl)=C(Cl)Cl	Hexachloro-1,3-butadiene	3.82	257.81	1.57457	0	0	0	1	0	0	6	2	0.5	0	-4.659	3.60442	4.70086	-4.67821	-4.76405	0.784808	98.9437	0.0934461	0.739214	Training	3.00536	3.05026	Train	3.05643	2.89026	3.31743	3.18899	3.20367
409	CCOP(=S)(OCC)Oc1nc(Cl)c(Cl)cc1Cl	Chlorpyrifos	3.18	348.93	1.2967	4	0	40.58	6	1	6	9	7	0.857143	0.444	-5.59476	4.03994	4.64603	-4.5948	-4.85597	0.0254442	99.4459	0.012613	0.320837	Training	2.71623	2.87114	Train	2.92997	2.85115	2.90357	2.87365	2.93371
410	ClC(c1ccccc1)(c1ccccc1)c1ccccc1	Triphenylmethyl chloride	2.63	278.09	0.917808	0	0	0	3	3	6	1	18	0.166667	0.053	-5.84733	3.95225	4.77059	-4.77644	-4.70326	0.003812	99.2254	0.547073	0.132225	Training	3.14978	2.96073	Train	3.47341	3.44891	3.48044	3.42386	3.4868
411	COP(=S)(OC)Oc1cc(Cl)c(I)cc1Cl	Iodofenphos	3.62	411.84	1.64168	3	0	27.69	4	1	6	8	7	0.571429	0.25	-6.11473	4.17668	4.9551	-4.81115	-4.78053	0.039002	99.387	-0.065172	0.165543	Training	3.17483	3.79967	Test	3.51879	3.45387	3.50978	3.41114	3.51833
412	Clc1c(Cl)c(Cl)c2ccccc2c1Cl	1,2,3,4-Tetrachloronaphthalene	3.7	263.91	1.24447	0	0	0	0	2	10	4	11	0	0	-7.13882	4.50298	5.80977	-4.71603	-4.6797	0.890501	98.7692	0.321969	0.563729	Training	3.26667	3.25654	Validation	3.8997	3.98818	3.54995	3.90111	3.62586
413	CC1(C)C(C(=O)O[C@H](C#N)c2cccc(Oc3ccccc3)c2)[C@@H]1C=C(Br)Br	[(S)-cyano-(3-phenoxyphenyl)methyl] (3R)-3-(2,2-dibromoethenyl)-2,2-dimethylcyclopropane-1-carboxylate	2.51	502.97	1.21794	4	0	59.32	7	3	6	6	18	0.388889	0.273	-7.4413	4.29439	5.59929	-4.96355	-4.70841	0.99215	98.9292	0.153763	1.01162	Test	2.64275	2.69558	Train	2.56593	2.51402	2.31131	2.38592	2.58438
414	Brc1cc(Br)c(-c2c(Br)cc(Br)cc2Br)c(Br)c1	2,2',4,4',6,6'-Hexabromobiphenyl	4.66	621.54	2.07958	0	0	0	1	2	6	6	12	0.0833333	0	-8.03775	4.08249	5.96149	-5.05798	-4.81742	0.108358	97.1662	0.388966	1.46633	Training	4.01263	4.0747	Train	4.37328	4.08651	4.34991	4.25992	4.23647
415	Clc1cc2c(cc1Cl)Oc1c(cc(Cl)c(Cl)c1Cl)O2	1,2,3,7,8-Pentachlorodibenzo-P-dioxin	4.26	353.86	1.31911	2	0	18.46	0	3	14	7	16	0	0	-9.56433	4.71199	6.86115	-4.97534	-4.79072	0.332352	99.1386	0.378803	0.389082	Training	3.99889	3.55686	Train	3.56398	3.44975	3.65822	3.61049	3.6033
416	ClC(Cl)=C(Cl)c1c(Cl)c(Cl)c(Cl)c(Cl)c1Cl	Octachlorostyrene	3.91	375.75	1.50595	0	0	0	1	1	6	8	7	0.142857	0	-6.78151	4.14334	5.88419	-4.93518	-4.75692	0.989983	98.9804	0.432891	0.401225	Test	3.17549	3.64883	Train	3.7963	3.76486	3.58923	3.71432	3.70286
417	Clc1cc2c(c(Cl)c1Cl)Oc1c(cc(Cl)c(Cl)c1Cl)O2	1,2,3,7,8,9-Hexachlorodibenzo-P-dioxin	3.93	387.82	1.36813	2	0	18.46	0	3	14	8	16	0	0	-10.121	4.89582	7.05633	-4.98898	-4.79141	0.396444	99.0531	0.173058	0.49935	Training	4.1986	3.5804	Train	3.54229	3.50137	3.69883	3.62789	3.63975
418	C1=CC(=C(C=C1[N+](=O)[O-])[N+](=O)[O-])O	Phenol, 2,4-dinitro-	0.57	184.01	1.1755	7	1	106.51	2	1	6	7	8	0.25	0	-2.47451	1.87698	1.69366	-4.96125	-4.37092	0.975577	97.2607	-0.539916	2.2603	Test	0.831782	0.536788	Train	0.762794	0.726584	0.701052	0.669772	0.639136
419	C[N+](C)(C)CC1=CC=CC=C1.[Cl-]	Benzenemethanaminium, N,N,N-trimethyl-, chloride	0.18	150.13	0.846444	1	0	0	2	1	6	1	6	0.333333	0.4	-0.608411	0.557483	0.77875	-4.82018	-4.68668	0.618836	23.8513	0.326015	70.0287	Training	-0.075066	0.298987	Train	0.377319	0.500267	0.453079	0.416702	0.426526
420	C1=C(C(=C(C(=C1Cl)Cl)Cl)O)Cl	Phenol, 2,3,4,6-tetrachloro-	2.3	229.89	1.38905	1	1	20.23	0	1	6	5	6	0	0	-3.42866	2.8761	4.08755	-4.97719	-4.78816	0.953639	98.3811	-0.168303	1.30618	Training	1.82441	1.68909	Train	1.7899	1.71189	1.77107	1.75318	1.76715
421	C1=CC=C(C=C1)N	Benzenamine	0.21	93.06	0.870832	1	2	26.02	0	1	6	1	6	0	0	-0.523091	1.05441	1.13006	-4.63033	-4.43016	0.352553	47.4439	0.259076	41.7306	Training	0.545455	0.716302	Test	0.550989	0.614105	0.588548	0.588695	0.640863
422	COP(=O)(OC)OC=C(Cl)Cl	Phosphoric acid, 2,2-dichloroethenyl dimethyl ester	-0.3	219.95	1.37028	4	0	44.76	4	0	0	7	2	2	0.5	-1.58511	1.33578	1.62322	-4.77706	-4.66629	0.573228	77.2626	-0.188076	19.6928	Training	0.855874	0.481219	Test	0.631954	0.702062	0.644564	0.64096	0.641649
423	C(C(Cl)(Cl)Cl)(Cl)(Cl)Cl	Ethane, hexachloro-	2.71	233.81	1.73947	0	0	0	1	0	0	6	0	0	1	-3.07653	2.88788	2.98931	-4.99191	-4.73289	0.996934	94.1778	0.105281	5.39415	Test	2.11728	1.84312	Validation	1.78094	1.62887	1.83692	1.75738	1.8158
424	C1=C(C(=C(C(=C1Cl)Cl)O)CC2=C(C(=C(C=C2Cl)Cl)Cl)O)Cl	Phenol, 2,2-methylenebis[3,4,6-trichloro-	2.07	403.85	1.30561	2	2	40.46	2	2	6	8	12	0.166667	0.077	-4.83359	3.52239	6.15324	-5.17666	-4.73634	0.988102	93.3073	0.296843	6.73291	Training	2.22568	2.25611	Train	2.38993	2.44622	2.39	2.41476	2.49702
425	C1=CC=CC=C1	Benzene	0.63	78.05	0.814153	0	0	0	0	1	6	0	6	0	0	-1.75898	2.34068	2.19107	-4.28382	-4.57712	0.156741	88.1281	-0.0740655	12.1573	Training	1.58825	1.33817	Train	1.23549	1.15311	1.17899	1.19873	1.19782
426	COC1=CC=C(C=C1)C(C2=CC=C(C=C2)OC)C(Cl)(Cl)Cl	Benzene, 1,1-(2,2,2-trichloroethylidene)bis[4-methoxy-	2.5	344.01	1.09011	2	0	18.46	5	2	6	5	12	0.416667	0.25	-6.38091	4.38655	5.34793	-4.76745	-4.64644	0.918143	98.4645	0.0817948	0.933677	Test	2.69663	3.02062	Train	3.0535	3.03357	2.842	2.89425	3.03575
427	C(=S)=S	CARBON DISULFIDE	1.29	75.94	1.31846	0	0	0	0	0	0	2	2	0	0	-1.69619	2.28009	1.86862	-4.58819	-4.82792	0.0805891	61.0009	-0.0626008	37.0641	Test	2.12854	1.60602	Validation	1.46682	1.33823	1.29531	1.38689	1.32252
428	C(F)(F)(Cl)Cl	Methane, dichlorodifluoro-	0.79	119.93	1.75311	0	0	0	0	0	0	4	0	0	1	-2.33764	2.11407	2.15362	-4.49728	-4.69091	0.829373	82.3942	0.3086	15.4943	Training	1.78941	1.29162	Train	1.26627	1.20612	1.21246	1.18831	1.24553
429	C(C(F)(Cl)Cl)(F)(Cl)Cl	1,1,2,2,-TETRACHLORODIFLUOROETHANE	1.77	201.87	1.73834	0	0	0	1	0	0	6	0	0	1	-3.27265	2.82309	2.99214	-4.57543	-4.69037	0.966378	97.209	-0.0533897	2.41428	Training	2.15979	1.7741	Train	1.79904	1.72954	1.86686	1.80651	1.83697
430	C(C(F)(Cl)Cl)(F)(F)Cl	Ethane, 1,1,2-trichloro-1,2,2-trifluoro-	1.7	185.9	1.73764	0	0	0	1	0	0	6	0	0	1	-2.95929	2.68433	2.84584	-4.32118	-4.65151	0.945492	94.847	0.0518517	3.66045	Training	2.02234	1.63396	Train	1.61274	1.51872	1.64172	1.57928	1.62733
431	C(C(Br)Br)(Br)Br	Ethane, 1,1,2,2-tetrabromo-	0.74	341.69	2.84072	0	0	0	1	0	0	4	0	0	1	-2.67177	2.87472	2.8901	-4.95622	-4.73625	0.853651	94.2374	0.147479	5.86778	Training	2.0839	1.46231	Train	1.65707	1.4913	1.72044	1.61937	1.70093
432	CC(=O)OC1=C(C=C(C=C1Br)C(C)(C)C2=CC(=C(C(=C2)Br)OC(=O)C)Br)Br	Phenol, 4,4 -(1-methylethylidene)bis[2,6-dibromo-	2.43	623.78	1.51671	4	0	52.6	6	2	6	8	14	0.428571	0.263	-6.64629	3.5215	5.34597	-5.02377	-4.6716	0.106304	98.6568	0.301985	1.66046	Training	2.7222	2.57598	Train	2.64893	2.32659	2.69799	2.60647	2.56482
433	CC1=C(C=CC=C1Cl)[N+](=O)[O-]	Benzene, 1-chloro-2-methyl-3-nitro-	1.99	171.01	1.10819	3	0	43.14	1	1	6	4	7	0.142857	0.143	-3.19527	2.90804	3.03316	-4.58226	-4.42087	0.409173	98.9484	-0.231999	0.914444	Training	1.96438	1.66701	Train	1.73441	1.80882	1.81814	1.77791	1.75211
434	COC1=C(C=C(C=C1Cl)Cl)Cl	Benzene, 1,3,5-trichloro-2-methoxy-	2.86	209.94	1.25273	1	0	9.23	1	1	6	4	6	0.166667	0.143	-4.07311	3.32489	3.92009	-4.91327	-4.76673	0.00816463	98.358	0.113263	1.39445	Test	2.63246	2.64787	Train	2.69332	2.79569	2.6922	2.77282	2.70125
435	C1=CC(=C(C(=C1)Cl)O)Cl	2,6-DICHLOROPHENOL	1.08	161.96	1.199	1	1	20.23	0	1	6	3	6	0	0	-2.08765	2.49753	2.77979	-4.87137	-4.74966	0.596492	98.7746	-0.456743	0.754454	Training	1.49186	1.18674	Train	1.24671	1.13212	1.24272	1.17577	1.22752
436	C1=CC=C(C(=C1)[N+](=O)[O-])O	Phenol, 2-nitro-	1.34	139.03	1.06457	4	1	63.37	1	1	6	4	7	0.142857	0	-1.88853	1.86418	1.80996	-4.82717	-4.44109	0.836058	92.0931	-0.6126	4.6447	Training	0.876754	0.84704	Train	0.801073	0.746961	0.751818	0.702268	0.715302
437	CCC(C)C1=C(C(=CC(=C1)[N+](=O)[O-])[N+](=O)[O-])O	Phenol, 2-(1-methylpropyl)-4,6-dinitro-	1.79	240.07	1.06356	7	1	106.51	4	1	6	7	8	0.5	0.4	-3.92559	3.1856	3.58704	-4.88297	-4.5397	0.902634	99.3846	-0.305766	0.438962	Training	1.61109	1.78087	Train	1.46798	1.52557	1.6104	1.52188	1.58423
438	C1=C(C=C(C(=C1[N+](=O)[O-])O)[N+](=O)[O-])[N+](=O)[O-]	Phenol, 2,4,6-trinitro-	0.34	229	1.25494	10	1	149.65	3	1	6	10	9	0.333333	0	-1.84534	1.54577	1.44279	-5.08894	-4.45253	0.998453	97.8011	-0.566878	1.37913	Training	0.363317	0.284348	Train	0.540807	0.578893	0.4885	0.479244	0.424651
439	CC1=C(C=C(C=C1)Cl)[N+](=O)[O-]	Benzene, 4-chloro-1-methyl-2-nitro-	1.92	171.01	1.10819	3	0	43.14	1	1	6	4	7	0.142857	0.143	-3.08282	2.8741	3.01158	-4.56867	-4.40747	0.504013	99.1049	-0.14421	0.744536	Test	1.86211	1.64421	Train	1.63348	1.66703	1.71659	1.65746	1.6542
440	CC(C1=CC=CC=C1)N	ALPHA-METHYLBENZYLAMINE	0.66	121.09	0.85603	1	2	26.02	1	1	6	1	6	0.166667	0.25	-0.268264	1.34944	1.64753	-4.62233	-4.45972	0.218825	23.3189	0.384149	75.4931	Training	0.558009	0.830252	Test	0.558865	0.62974	0.610627	0.628189	0.683006
441	CC1=CC=CC2=CC=CC=C12	Naphthalene, 1-methyl-	1.73	142.08	0.843119	0	0	0	0	2	10	0	11	0	0.091	-3.87083	3.56621	3.8264	-4.23225	-4.48799	0.157186	98.6709	0.0119444	0.971077	Training	2.3692	2.39407	Validation	2.59129	2.78086	2.64645	2.69042	2.69867
442	CC1=CC2=CC=CC=C2C=C1	Naphthalene, 2-methyl-	1.87	142.08	0.843119	0	0	0	0	2	10	0	11	0	0.091	-4.17397	3.62586	3.90849	-4.14782	-4.49461	0.0909684	98.6517	0.0492295	0.837197	Test	2.51896	2.72182	Train	2.78469	3.02513	2.83589	2.90808	2.91021
443	C1=CC=C2C=C(C=CC2=C1)Cl	2-chloronaphthalene	3.63	162.02	0.97349	0	0	0	0	2	10	1	11	0	0	-4.40347	3.67697	4.06654	-4.26132	-4.66376	0.159703	98.4953	-0.0983044	0.541653	Training	2.56516	2.93706	Train	2.8575	3.12005	2.91434	2.9838	2.95647
444	CCN(CC)C1=CC=CC=C1	Benzenamine, N,N-diethyl-	2.01	149.12	0.847045	1	0	3.24	3	1	6	1	6	0.5	0.4	-2.82712	2.89	3.10778	-4.4832	-4.7095	0.00238417	94.8435	-0.0488582	4.09869	Test	1.83303	1.13013	Train	1.64281	1.56301	1.56788	1.57913	1.57895
445	C1=CC=C(C=C1)C2=CC=CC=C2	1,1 -Biphenyl	2.64	154.08	0.841155	0	0	0	1	2	6	0	12	0.0833333	0	-3.84166	3.51561	3.74583	-4.26815	-4.57309	0.250195	97.1815	0.119985	2.32462	Test	2.51331	2.53464	Train	2.56735	2.63456	2.67122	2.65416	2.62383
446	C1=CC=C(C=C1)NC(=O)C2=CC3=CC=CC=C3C=C2O	2-Naphthalenecarboxamide, 3-hydroxy-N-phenyl-	0.81	263.09	0.933712	3	2	49.33	3	3	10	3	18	0.166667	0	-5.37095	3.53012	4.20356	-4.83866	-4.78625	0.632487	98.6337	-0.51836	0.64838	Training	2.09583	1.91098	Train	2.04142	2.08237	2.07266	2.06968	2.08212
447	CC1=CC=CC=C1C	Benzene, 1,2-dimethyl	1.15	106.08	0.813132	0	0	0	0	1	6	0	6	0	0.25	-2.57851	2.91601	3.04218	-4.26376	-4.53834	0.17419	93.7583	0.380123	4.66401	Test	2.06648	1.5921	Train	1.83285	1.79265	1.82598	1.83347	1.80734
448	CC1=C(C=CC(=C1)Cl)N	2-METHYL-4-CHLOROANILINE	1.54	141.03	1.01191	1	2	26.02	0	1	6	2	6	0	0.143	-1.74066	2.10075	2.33905	-4.26549	-4.64707	0.117472	95.2204	0.1453	4.03778	Test	1.49683	1.24721	Train	1.12458	1.08004	1.05995	1.10743	1.08459
449	C1=C(C(=CC(=C1Cl)Cl)Cl)O	2,4,5-TRICHLOROPHENOL	2.73	195.92	1.30361	1	1	20.23	0	1	6	4	6	0	0	-2.41446	2.88724	3.65763	-4.89667	-4.77551	0.31845	98.2708	-0.152349	1.52035	Training	1.92328	1.39668	Train	1.67257	1.59123	1.69818	1.65841	1.6703
450	C1=C(C(=CC(=C1[N+](=O)[O-])[N+](=O)[O-])O)N	AMINO-4,5-DINITROPHENOL	0.47	199.02	1.18793	8	3	132.53	2	1	6	8	8	0.25	0	-2.43354	0.914711	0.8151	-4.99259	-4.35443	0.978624	85.3953	-0.0849776	16.7397	Training	0.379717	0.371045	Train	0.458255	0.422004	0.390861	0.388382	0.301097
451	CC(C)C1=CC=CC=C1	Benzene, (1-methylethyl)-	1.55	120.09	0.812767	0	0	0	1	1	6	0	6	0.166667	0.333	-3.23603	3.11328	3.73277	-4.376	-4.61405	0.0152709	99.061	0.368202	0.753554	Training	2.30088	2.51913	Train	2.2052	2.22007	2.15366	2.21758	2.1709
452	C1=CC(=CC(=C1)[N+](=O)[O-])[N+](=O)[O-]	Benzene, 1,3-dinitro-	0.77	168.02	1.13721	6	0	86.28	2	1	6	6	8	0.25	0	-2.89001	1.9636	1.60931	-4.71045	-4.20206	0.912209	89.5291	-0.0951697	10.5775	Test	1.02315	0.774174	Train	0.842116	0.821614	0.811697	0.7751	0.737568
453	C1=CC(=CC=C1[N+](=O)[O-])O	Phenol, 4-nitro-	0.71	139.03	1.06457	4	1	63.37	1	1	6	4	7	0.142857	0	-0.980746	1.68032	1.8961	-4.59797	-4.36567	0.773007	76.5329	0.0654736	19.6631	Test	0.579583	0.799823	Test	0.664726	0.648702	0.634886	0.588976	0.623196
454	C=CC1=CC=CC=C1	Benzene, ethenyl-	1.13	104.06	0.814101	0	0	0	1	1	6	0	7	0.142857	0	-2.71588	2.76043	3.06584	-4.62874	-4.69047	0.125294	93.6443	0.214065	6.96985	Training	1.93175	1.57564	Validation	1.66183	1.66053	1.63328	1.65349	1.61593
455	CC1=CC(=CC=C1)C=C	Benzene, 1-ethenyl-3-methyl-	1.55	118.08	0.813682	0	0	0	1	1	6	0	7	0.142857	0.111	-3.23039	2.91803	3.63726	-4.6225	-4.62241	0.0812826	96.0269	0.345023	2.65271	Test	2.17143	1.90891	Validation	1.98229	2.05862	1.95756	2.01309	1.94112
456	C=CCN(CC=C)CC=C	2-PROPEN-1-AMINE, N,N-DI-2-PROPENYL-	0.55	137.12	0.819568	1	0	3.24	6	0	0	1	3	2	0.333	-1.74718	1.78834	1.74719	-4.73204	-4.80225	0.00112797	65.3424	-0.294042	32.9661	Training	1.18266	0.440901	Train	0.809008	0.820515	0.744337	0.846584	0.777156
457	CCCCN(CCCC)CCCC	1-Butanamine, N,N-dibutyl-	1.4	185.21	0.815526	1	0	3.24	9	0	0	1	0	0	1	-2.84437	2.98904	3.53591	-4.96986	-4.77882	0.000797888	31.1826	0.45719	48.9958	Test	1.64204	0.224355	Train	1.35727	1.20619	1.22206	1.21836	1.17021
458	CN(C)CC1=CC=CC=C1	Benzenemethanamine, N,N-dimethyl-	1.15	135.1	0.851017	1	0	3.24	2	1	6	1	6	0.333333	0.333	-0.658378	1.53881	1.91411	-4.70606	-4.65112	0.446263	58.8235	0.388726	38.0169	Training	0.487863	0.564286	Train	0.560655	0.625685	0.607728	0.583901	0.624367
459	C1=CC(=CC=C1O)Br	P-BROMOPHENOL	1.17	171.95	1.38736	1	1	20.23	0	1	6	2	6	0	0	-0.974359	2.39522	2.63177	-4.84102	-4.64286	0.340883	89.7326	-0.130992	10.2567	Training	1.28844	1.17801	Test	1.0288	0.874475	1.00256	0.954864	1.04432
460	CC1=CC=C(C=C1)C	Benzene, 1,4-dimethyl	1.17	106.08	0.813132	0	0	0	0	1	6	0	6	0	0.25	-2.69079	3.00657	3.07937	-4.39386	-4.61727	0.294997	93.3165	0.00524527	5.58611	Training	2.06772	2.06377	Validation	1.86226	1.82361	1.9045	1.87758	1.8668
461	CC1=CC(=CC=C1)C	Benzene, 1,3-dimethyl	1.17	106.08	0.813132	0	0	0	0	1	6	0	6	0	0.25	-2.70334	3.08698	3.15396	-4.39997	-4.58874	0.222975	93.0449	0.246435	4.05212	Training	2.15021	2.00891	Train	1.97348	1.92098	2.00392	1.98834	1.97399
462	C1(=O)NC(=O)NC(=O)N1	1,3,5-Triazine-2,4,6(1H,3H,5H)-trione	-0.3	129.02	1.24851	6	3	98.58	0	1	6	6	9	0	0	-2.7666	-1.40596	-2.27706	-5.66677	-4.3671	0.974978	28.472	-0.296652	53.3985	Training	-0.324153	0.285054	Train	0.132379	-0.200149	0.132008	0.0389213	-0.0114646
463	CC1=CC=CC=C1	Benzene, methyl-	0.92	92.06	0.81352	0	0	0	0	1	6	0	6	0	0.143	-2.24443	2.81778	2.79683	-4.19488	-4.52158	0.214845	92.2879	0.0683979	5.3032	Training	1.90562	1.36331	Validation	1.62943	1.53164	1.61694	1.59999	1.6057
464	C1=CC=C(C=C1)O	Phenol	1.24	94.04	0.898556	1	1	20.23	0	1	6	1	6	0	0	0.00326493	1.43276	1.48838	-4.69897	-4.68679	0.277381	43.066	-0.0702937	48.5289	Training	0.617085	0.865231	Train	0.599914	0.639708	0.628658	0.639506	0.715845
465	C1CNCCN1	Piperazine	0.59	86.08	0.944093	2	2	24.06	0	1	6	2	6	0	1	0.883423	-0.62448	-0.763758	-5.09116	-4.85139	0.749695	22.4192	0.130937	66.0596	Training	-0.84189	0.399851	Train	0.310666	0.466203	0.431333	0.360622	0.379419
466	C1COCCN1	Morpholine	0.45	87.07	0.978634	2	1	21.26	0	1	6	2	6	0	1	0.992449	-0.509437	-0.55328	-4.7212	-4.87547	0.904422	-0.768604	0.0300078	104.794	Training	-0.910463	0.250684	Test	0.322479	0.481536	0.420475	0.347873	0.346569
467	C(CNCCN)N	1,2-Ethanediamine, N-(2-aminoethyl)-	0.65	103.11	0.931178	3	5	64.07	4	0	0	3	0	0	1	1.59695	-1.69173	-2.03697	-5.77773	-6.22133	0.89527	34.1362	-0.0226877	52.6029	Test	-1.59224	-0.173413	Train	0.295711	0.52069	0.46201	0.396454	0.337969
468	C(CNCCO)N	Ethanol, 2-[(2-aminoethyl)amino]-	0.46	104.09	0.959141	3	4	58.28	4	0	0	3	0	0	1	0.867011	-1.15526	-1.35379	-5.87436	-5.94631	0.884532	40.6559	0.0379467	46.5694	Training	-1.13987	0.048338	Train	0.311501	0.518677	0.457199	0.395548	0.344179
469	C(C(CO)(CO)CO)O	1,3-Propanediol, 2,2-bis(hydroxymethyl)-	0.1	136.07	1.04511	4	4	80.92	4	0	0	4	0	0	1	-0.463757	-0.98358	-1.13547	-5.36077	-4.65946	0.994064	-2.95104	-0.0453814	97.7614	Training	-0.758926	-0.0113405	Validation	0.305455	0.467641	0.426038	0.344248	0.292487
470	C1=C(C=C(C(=C1Br)O)Br)Br	Phenol, 2,4,6-tribromo-	2.71	327.77	2.01695	1	1	20.23	0	1	6	4	6	0	0	-3.54733	2.85129	3.80047	-5.02502	-4.73073	0.609666	95.7742	0.133678	3.88029	Test	2.04809	1.73368	Train	1.87999	2.00096	1.95827	1.94626	1.89103
471	CC1=CC(=C(C=C1)O)[N+](=O)[O-]	4-METHYL-2-NITROPHENOL	0.95	153.04	1.0348	4	1	63.37	1	1	6	4	7	0.142857	0.143	-2.75847	2.40307	2.4293	-4.72988	-4.38008	0.799261	97.4833	-0.383749	1.9313	Training	1.38416	1.18859	Validation	1.1744	1.12165	1.17476	1.10985	1.12518
472	CCN(CC)CC	Ethanamine, N,N-diethyl-	0.69	101.12	0.81992	1	0	3.24	3	0	0	1	0	0	1	-0.266192	0.610897	1.47665	-4.9124	-4.93075	0.000782045	15.7876	0.244986	89.6144	Training	0.628432	0.545893	Validation	0.516262	0.622198	0.56092	0.690618	0.692226
473	C1=CC=C2C(=C1)C(=O)C3=C(C2=O)C(=CC=C3)O	1-HYDROXYANTHRAQUINONE	2.25	224.05	0.97282	3	1	54.37	0	3	14	3	18	0	0	-5.36552	3.18141	3.43436	-4.43489	-4.65933	0.49671	95.4093	0.33718	5.39303	Training	2.04595	2.10948	Train	1.91975	1.63983	1.85606	1.86953	1.86667
474	COC1=CC(=C(C=C1)C(=O)C2=CC=CC=C2)O	Methanone, (2-hydroxy-4-methoxyphenyl)phenyl-	1.97	228.08	0.94442	3	1	46.53	3	2	6	3	13	0.230769	0.071	-3.86033	3.41968	3.51508	-4.86396	-4.71796	0.0259449	97.8057	-0.186131	1.60543	Test	2.34578	2.18051	Train	2.35731	2.36372	2.34473	2.35846	2.37018
475	CN(C)C(=S)SSC(=S)N(C)C	Thioperoxydicarbonic diamide ([(H2N)C(S)]2S2), tetramethyl-	0.53	239.99	1.1817	2	0	6.48	5	0	0	6	2	2.5	0.667	-2.8165	1.95209	1.64954	-4.79288	-4.82642	0.445433	55.4927	0.0361414	36.6961	Training	1.42141	0.555719	Validation	0.902238	1.04212	0.922542	0.935235	0.875935
476	C1(=O)C2(C3(C4(C1(C5(C2(C3(C(C45Cl)(Cl)Cl)Cl)Cl)Cl)Cl)Cl)Cl)Cl	Kepone	3.19	485.68	1.63529	1	0	17.07	0	6	0	11	15	0	0.9	-5.23064	3.88062	5.13972	-4.86628	-4.70066	0.994082	98.5017	-0.0625055	0.982812	Training	3.29635	3.26031	Train	3.70535	3.32859	3.89308	3.84169	3.86506
477	C1=CC=C2C(=C1)NC(=S)S2	2(3H)-Benzothiazolethione	0.9	166.99	1.11338	1	1	15.79	0	2	9	3	11	0	0	-2.58301	2.23326	2.0036	-5.08121	-4.38243	0.371543	97.5853	-0.214399	1.73383	Training	1.36997	0.971813	Train	1.13054	1.09693	1.15071	1.10548	1.09152
478	C1=CC=C2C(=C1)C3=CC=CC4=C3C2=CC=C4	Fluoranthene	3.56	202.08	0.878705	0	0	0	0	4	15	0	19	0	0	-6.23677	4.24782	5.1333	-4.27533	-4.47744	0.0275938	97.7111	0.155135	1.27789	Training	2.9585	3.52974	Train	3.24327	3.38431	3.17699	3.3557	3.34743
479	C1=CC=C2C(=C1)C=CC3=NC4=CC=CC=C4C=C32	BENZ(A)ACRIDINE	2.02	229.09	0.896175	1	0	12.89	0	4	18	1	21	0	0	-5.31443	3.92758	4.39505	-4.30386	-4.6203	0.179581	97.9786	0.0873307	1.37499	Training	2.19842	2.42571	Validation	2.26194	2.27743	2.06371	2.26688	2.30735
480	C1=CC=C2C(=C1)C=C3C=CC=CC3=N2	Acridine	2.1	179.07	0.894114	1	0	12.89	0	3	14	1	16	0	0	-3.40816	3.22499	3.36635	-4.33318	-4.62469	0.248511	97.0195	0.049685	2.91683	Training	1.67192	1.74776	Test	1.78168	1.69748	1.80982	1.74979	1.87477
481	CCOP(=S)(OCC)S	O,O-DIETHYLDITHIOPHOSPHATE	0.7	185.99	1.22228	2	0	18.46	4	0	0	5	1	4	1	-2.13026	2.33433	2.5243	-4.46182	-4.73282	2.08548e-05	97.2732	-0.265421	2.30959	Test	1.79882	0.938532	Train	1.28278	1.18368	1.08629	1.19639	1.10132
482	CCCCC(CC)COP(=O)(O)OCC(CC)CCCC	Phosphoric acid, bis(2-ethylhexyl) ester	0.64	322.23	0.946954	4	1	55.76	14	0	0	5	1	14	1	-2.94932	3.57423	4.22745	-4.89996	-4.72001	0.00189153	97.2801	-0.149265	2.03919	Test	1.28535	1.52121	Train	1.25966	1.00887	1.22768	1.07938	1.16245
483	CC1=CC(=CC(=C1N(C)C)C)OC(=O)NC	Mexacarbate	1.42	222.14	0.938964	4	1	41.57	4	1	6	4	7	0.571429	0.417	-3.22888	2.55134	2.585	-5.00036	-4.66054	0.442548	74.2655	0.4351	27.2346	Training	1.40013	1.05485	Validation	1.08747	1.18097	1.212	1.13529	1.10467
484	C1=CC(=CN=C1)N	3-Pyridinamine	0.32	94.05	0.935225	2	2	38.91	0	1	6	2	6	0	0	0.810729	0.0663354	0.0444402	-4.41876	-4.55118	0.528014	0.00151064	-0.0086873	98.6972	Test	-0.376344	0.606183	Train	0.362668	0.522258	0.472903	0.441897	0.492951
485	CC1CCCC(N1)C	2,6-DIMETHYLPIPERIDINE	0.7	113.12	0.856524	1	1	12.03	0	1	6	1	6	0	1	0.0714504	0.998146	1.54543	-4.63123	-5.10295	0.135871	9.03462	0.343907	101.045	Training	0.483226	0.895255	Train	0.514743	0.608314	0.578775	0.624276	0.688737
486	C1=CN=CC=C1N	4-Pyridinamine	0.66	94.05	0.935225	2	2	38.91	0	1	6	2	6	0	0	-0.0615768	0.398957	0.303037	-4.55026	-4.52992	0.490943	-5.34695	-0.0704312	109.92	Test	0.0377814	0.606183	Train	0.416638	0.526073	0.49328	0.466728	0.517199
487	C1=CC=NC(=C1)N	2-Pyridinamine	1.06	94.05	0.935225	2	2	38.91	0	1	6	2	6	0	0	0.846782	0.308195	0.476281	-4.52967	-4.54921	0.185092	24.7213	0.170732	68.67	Training	-0.0743069	0.809232	Train	0.372715	0.547904	0.507486	0.537994	0.620803
488	C1(=C(C(=C(C(=C1Cl)Cl)Cl)Cl)Cl)N	Pentachloroaniline	2.71	262.86	1.43703	1	2	26.02	0	1	6	6	6	0	0	-5.50794	3.27497	4.59168	-4.95246	-4.72978	0.895586	97.9638	0.109729	1.63565	Training	2.61399	2.7573	Train	2.8404	2.92974	2.84063	2.90062	2.87084
489	CC1=CC(=CC(=C1O)[N+](=O)[O-])[N+](=O)[O-]	Phenol, 2-methyl-4,6-dinitro-	0.46	198.03	1.13919	7	1	106.51	2	1	6	7	8	0.25	0.143	-2.98249	2.20394	2.07808	-4.9491	-4.47121	0.976914	99.4142	-0.383718	0.506653	Training	1.12025	0.853081	Train	0.958433	0.916794	0.923683	0.880523	0.863119
490	C1=CC(=C(C(=C1)Cl)Cl)O	2,3-DICHLOROPHENOL	1.13	161.96	1.199	1	1	20.23	0	1	6	3	6	0	0	-1.62021	2.62437	2.89496	-4.71263	-4.65702	0.528242	96.3912	-0.0795937	2.86867	Test	1.46093	1.1509	Train	1.22757	1.04117	1.22093	1.1361	1.22668
491	CC(C)C1=CC=CC=C1C(C)C	Benzene, 1,2-bis(1-methylethyl)-	2.14	162.14	0.812152	0	0	0	2	1	6	0	6	0.333333	0.5	-4.37964	3.3356	4.5913	-4.42817	-4.64398	8.7777e-05	98.1521	0.337514	1.40868	Training	2.59625	2.37695	Train	2.65505	2.74575	2.643	2.71237	2.6567
492	C1=CC=C2C(=C1)NC(=S)N2	2H-Benzimidazole-2-thione, 1,3-dihydro-	0.41	150.03	1.05305	2	2	31.58	0	2	9	3	11	0	0	-2.61794	2.25353	1.69187	-5.03271	-4.38008	0.480715	73.8498	0.0602665	20.7208	Test	1.32465	1.02813	Train	1.10935	1.06292	1.12883	1.0712	1.06611
493	C1=CC(=C(C=C1Cl)O)Cl	Phenol, 2,5-dichloro-	1.01	161.96	1.199	1	1	20.23	0	1	6	3	6	0	0	-1.75189	2.67989	2.98457	-4.65885	-4.72815	0.246184	98.1628	-0.279903	1.70032	Test	1.68844	1.20306	Test	1.38416	1.22561	1.35855	1.32202	1.36675
494	C1=CC(=CC(=C1)O)N	Phenol, 3-amino-	1.34	109.05	0.942903	2	3	46.25	0	1	6	2	6	0	0	-0.760256	0.336934	0.294267	-4.66906	-4.61805	0.582896	41.571	0.18399	53.0407	Training	0.148118	0.56882	Train	0.426021	0.481222	0.477877	0.435357	0.462714
495	CC1=C(C=CC=C1[N+](=O)[O-])[N+](=O)[O-]	Benzene, 2-methyl-1,3-dinitro-	1.34	182.03	1.10292	6	0	86.28	2	1	6	6	8	0.25	0.143	-3.15783	2.24715	1.94994	-4.60123	-3.86049	0.883785	89.9787	-0.0788519	10.0326	Training	1.24309	1.14403	Test	1.01577	1.011	1.0213	0.970453	0.94847
496	C1(C(C(C(C(C1Cl)Cl)Cl)Cl)Cl)Cl	1,2,3,4,5,6-HEXACHLOROCYCLOHEXANE	2.57	287.86	1.47588	0	0	0	0	1	6	6	6	0	1	-3.58373	3.13071	3.31179	-4.85914	-4.70937	0.719984	99.1078	0.0435927	0.502259	Training	2.12072	2.35949	Train	2.10236	2.12828	2.1719	2.15454	2.13372
497	C1=C(C=C(C(=C1[N+](=O)[O-])O)Cl)Cl	2,4-DICHLORO-6-NITROPHENOL	1.32	206.95	1.28525	4	1	63.37	1	1	6	6	7	0.142857	0	-3.8576	2.86211	3.07122	-4.90399	-4.71089	0.811252	99.3637	-0.524683	0.374467	Training	1.88967	1.70028	Train	1.74297	1.82863	1.81194	1.77749	1.76617
498	CC1=CC=C(C=C1)C=C	Benzene, 1-ethenyl-4-methyl-	1.5	118.08	0.813682	0	0	0	1	1	6	0	7	0.142857	0.111	-3.0309	2.90125	3.39146	-4.57733	-4.59497	0.0702046	93.0328	0.156862	4.53489	Training	2.11527	1.87102	Train	1.91304	1.94595	1.87295	1.92182	1.86537
499	CN1CCCCC1	N-METHYLPIPERIDINE	0.65	99.1	0.863446	1	0	3.24	0	1	6	1	6	0	1	0.760943	0.675248	1.41617	-4.83455	-5.02401	0.355302	15.6779	0.422274	107.346	Training	0.0167237	0.716302	Train	0.424192	0.564817	0.518105	0.520299	0.59737
500	C1=C(C(=C(C(=C1Cl)Cl)Cl)Cl)N	2,3,4,5-Tetrachloroaniline	2.21	228.9	1.36488	1	2	26.02	0	1	6	5	6	0	0	-4.15743	3.03803	4.03139	-4.80308	-4.69906	0.80943	97.8761	0.144806	1.54249	Training	2.18408	2.35497	Train	2.18586	2.30376	2.23917	2.25752	2.21102
501	C1=C(C=C(C(=C1Cl)Cl)Cl)Cl	1,2,3,5-Tetrachlorobenzene	3.59	213.89	1.36487	0	0	0	0	1	6	4	6	0	0	-4.60085	3.72849	4.66368	-4.86792	-4.78016	0.216137	98.5272	0.306502	1.09111	Training	2.97023	3.14353	Validation	3.25108	3.37892	3.37787	3.39288	3.30767
502	CCC(=O)NC1=CC(=C(C=C1)Cl)Cl	Propanil	1.84	217.01	1.11101	2	1	29.1	3	1	6	4	7	0.428571	0.222	-3.52726	3.25157	3.40647	-4.73225	-4.77087	0.806289	99.03	-0.338003	0.49681	Training	1.71836	1.75412	Train	1.62373	1.59185	1.75186	1.64143	1.71667
503	C1=CC(=CC=C1C#N)O	Benzonitrile, 4-hydroxy-	0.91	119.04	0.932356	2	1	44.02	0	1	6	2	7	0	0	-0.878224	1.56193	1.56303	-4.75625	-4.72172	0.402568	77.0232	0.0146002	19.2081	Training	0.845516	0.892103	Test	0.703208	0.704124	0.701755	0.689663	0.741283
504	COC1=C(C(=C(C=C1Cl)Cl)Cl)Cl	Benzene, 1,2,3,5-tetrachloro-4-methoxy-	3.34	243.9	1.33427	1	0	9.23	1	1	6	5	6	0.166667	0.143	-4.73094	3.64369	4.38779	-4.9328	-4.74934	0.0705372	98.3106	0.276313	1.41562	Test	2.92265	3.22194	Train	3.14562	3.25333	3.2165	3.23961	3.19471
505	COC1=CC(=C(C(=C1Cl)Cl)Cl)Cl	Benzene, 1,2,3,4-tetrachloro-5-methoxy-	3.67	243.9	1.33427	1	0	9.23	1	1	6	5	6	0.166667	0.143	-4.9829	3.71578	4.47159	-4.87194	-4.71398	0.614642	97.5865	0.373223	1.91145	Training	2.70508	3.07449	Train	3.00195	3.10026	3.06684	3.06385	3.02561
506	CCOP(=O)(OCC)OC1=NC(=NC(=C1)C)C(C)C	Diazoxon	-0.35	288.12	1.04156	6	0	70.54	7	1	6	7	7	1	0.667	-1.51592	1.94598	1.72513	-4.35858	-4.63796	3.30078e-06	69.3962	-0.164814	27.9814	Training	0.520588	0.0468121	Test	0.577899	0.65339	0.654601	0.669784	0.650374
507	CCCCCCCCN(CCCCCCCC)CCCCCCCC	1-Octanamine, N,N-dioctyl-	1.93	353.4	0.813055	1	0	3.24	21	0	0	1	0	0	1	-6.88462	4.60467	7.72735	-5.12877	-4.82896	0.000222322	92.2519	1.26566	0.711597	Training	1.92906	2.18624	Validation	2.16504	2.17008	2.11158	2.1826	1.8509
508	C1=CC(=CC(=C1)CN)CN	1,3-Benzenedimethanamine	0.43	136.1	0.89274	2	4	52.04	2	1	6	2	6	0.333333	0.25	1.17041	0.112873	0.312265	-4.92612	-4.78886	0.182152	19.0005	-0.341084	74.9739	Test	-0.511722	0.414674	Train	0.291333	0.533182	0.483163	0.503609	0.582658
509	CN(C)C1CSSC1	4-(N,N-DIMETHYLAMINO)-1,2-DITHIOLANE	1.72	149.03	1.10807	1	0	3.24	1	1	5	3	5	0.2	1	-1.88073	1.25878	0.952968	-4.91802	-4.79392	0.114229	20.8022	0.348076	77.2025	Training	1.11297	1.22426	Validation	0.746073	0.794369	0.736808	0.806429	0.752617
510	CN(C(=O)NC1=CC=C(C=C1)Cl)OC	Monolinuron	1.15	214.05	1.07077	4	1	41.57	4	1	6	5	7	0.571429	0.222	-2.60236	2.22779	2.28653	-4.63809	-4.69542	0.251561	74.5925	0.0471841	27.4442	Test	1.19204	0.659816	Train	0.909825	0.955276	0.970701	0.936041	0.896997
511	C1=CC=C(C=C1)[P+](=O)O	Phosphinic acid, phenyl-	0.78	141.01	1.06861	2	1	37.3	1	1	6	3	7	0.142857	0	-1.32544	0.958731	1.12222	-4.5579	-3.94136	0.649741	54.4525	-0.372569	43.8369	Training	0.417958	0.637351	Train	0.511965	0.552567	0.526622	0.491738	0.492329
512	CCCCCCCCOC1=CC(=C(C=C1)C(=O)C2=CC=CC=C2)O	Methanone, [2-hydroxy-4-(octyloxy)phenyl]phenyl-	1.9	326.19	0.899649	3	1	46.53	10	2	6	3	13	0.769231	0.381	-6.06338	3.96825	6.37916	-4.96419	-4.64262	0.00646936	99.1822	0.503317	0.577556	Training	2.30237	2.42432	Train	2.34288	2.25108	2.35056	2.36438	2.29133
513	C1=CC2=C(C(=C1)Cl)C(=CC=C2)Cl	1,8-dichloronaphthalene	3.79	195.98	1.07893	0	0	0	0	2	10	2	11	0	0	-4.90138	3.72656	4.26721	-4.5494	-4.68692	0.164642	98.7275	-0.0907375	0.845642	Training	2.7222	2.98367	Train	3.05007	3.33123	3.10371	3.17967	3.1257
514	C1=CC=C2C(=C1)C(=CC(=C2O)Cl)Cl	2,4-DICHLORO-1-NAPHTHOL	1.35	211.98	1.11314	1	1	20.23	0	2	10	3	11	0	0	-4.69732	3.32306	4.16287	-4.9109	-4.7544	0.842093	98.9343	-0.470445	0.589296	Training	2.08349	2.16016	Validation	2.26434	2.30666	2.17479	2.26629	2.26892
515	CC1CNC(=S)N1	PROPYLENE THIOUREA	1	116.04	1.08398	2	2	24.06	0	1	5	3	6	0	0.75	-0.573428	0.0555518	-0.10818	-5.02415	-4.80694	0.731162	26.2005	-0.0898575	65.6262	Training	-0.0288794	0.651474	Train	0.408438	0.471793	0.455852	0.399337	0.412897
516	C1=C(C(=C(C(=C1Cl)Cl)C2=C(C(=CC(=C2Cl)Cl)Cl)Cl)Cl)Cl	2,2',3,3',5,5',6,6'-Octachloro-1,1'-biphenyl	5.82	425.77	1.39658	0	0	0	1	2	6	8	12	0.0833333	0	-8.39844	5.33809	7.57536	-5.0058	-4.81029	0.0738978	99.7885	0.82878	0.138333	Training	4.70517	5.17323	Train	5.02403	5.14785	4.78123	5.05283	4.94438
517	CC1=CC2=C(C=C1)C3=CC=CC=C3C=C2	Phenanthrene, 2-methyl-	3.48	192.09	0.858036	0	0	0	0	3	14	0	16	0	0.067	-5.48223	4.12635	4.87712	-4.15692	-4.49666	0.143706	98.358	0.190821	0.617277	Training	2.71678	3.29202	Validation	3.10002	3.38509	3.02919	3.20878	3.17074
518	COC1=C(C(=C(C(=C1Cl)Cl)Cl)Cl)O	Phenol, 2,3,4,5-tetrachloro-6-methoxy-	3.08	259.9	1.35656	2	1	29.46	1	1	6	6	6	0.166667	0.143	-4.43865	2.92302	4.28814	-5.0335	-4.74571	0.916058	97.8901	-0.30957	1.75649	Training	2.01608	1.91369	Train	1.92516	2.04039	1.97581	1.97301	1.96765
519	CC1=C(C=CC(=C1)O)[N+](=O)[O-]	3-METHYL-4-NITROPHENOL	1.06	153.04	1.0348	4	1	63.37	1	1	6	4	7	0.142857	0.143	-2.23225	2.23974	2.48963	-4.45	-4.37921	0.625209	87.3346	-0.124733	11.2409	Training	1.26687	1.15953	Train	1.02447	0.980107	1.03069	0.96924	0.992186
520	COC1=CC(=C(C(=C1O)Cl)Cl)Cl	Phenol, 2,3,4-trichloro-6-methoxy-	1.97	225.94	1.28101	2	1	29.46	1	1	6	5	6	0.166667	0.143	-3.40114	2.74847	3.4025	-5.01289	-4.74123	0.638644	98.318	-0.396079	1.25672	Training	1.81343	1.7047	Test	1.57982	1.65921	1.66146	1.61113	1.59144
521	CC1=CC(=O)NC(=N1)C(C)C	2-ISOPROPYL-4-METHYL-6-HYDROXYPYRIMIDINE	0.26	152.09	0.943239	3	1	45.75	1	1	6	3	7	0.142857	0.5	-1.86041	0.752105	0.676118	-4.91847	-4.58866	0.0128039	72.6289	-0.066924	27.6354	Training	0.845787	0.910532	Train	0.58482	0.586741	0.618088	0.69341	0.637803
522	COCN(COC)C1=NC(=NC(=N1)N(COC)COC)N(COC)COC	Metazin	0.54	390.22	1.05393	12	0	103.77	15	1	6	12	6	2.5	0.8	-2.23566	1.78783	1.21095	-5.04112	-4.76898	0.0194616	57.151	0.0967887	29.117	Test	-0.407612	-0.453394	Train	0.225579	0.517801	0.369914	0.453232	0.433046
523	C1=CC(=C(C=C1Cl)O)OC2=C(C=C(C=C2)Cl)Cl	Phenol, 5-chloro-2-(2,4-dichlorophenoxy)-	1.72	287.95	1.16867	2	1	29.46	2	2	6	5	12	0.166667	0	-4.55533	3.49388	4.51193	-4.80512	-4.75759	0.117945	99.1585	-0.148509	0.577037	Training	2.64761	2.6529	Test	2.73456	2.85335	2.79746	2.81085	2.76829
524	C1=CC2(C(=C(C1(C2(Cl)Cl)Cl)Cl)Cl)Cl	Hexachloronorbornadiene	3.81	295.83	1.49026	0	0	0	0	2	6	6	8	0	0.429	-4.99563	3.75978	4.7249	-4.83467	-4.7751	0.781872	98.7992	0.0952337	1.14055	Test	2.76072	3.00496	Validation	3.22013	3.26185	3.2171	3.28814	3.22394
525	C1=C(C(=C(C(=C1Cl)Cl)N)Cl)Cl	2,3,5,6-Tetrachloroaniline	2.52	228.9	1.36488	1	2	26.02	0	1	6	5	6	0	0	-4.45097	3.26247	4.03986	-4.81713	-4.70465	0.201214	97.6995	0.252931	1.78118	Training	2.72507	2.73496	Test	2.78793	3.01943	2.89118	2.94791	2.80587
526	COC1=CC(=C(C=C1Cl)Cl)Cl	Benzene, 1,2,4-trichloro-5-methoxy-	2.81	209.94	1.25273	1	0	9.23	1	1	6	4	6	0.166667	0.143	-4.1649	3.44097	3.91314	-4.91374	-4.75156	0.048043	97.9677	0.392585	1.43991	Test	2.68728	2.98266	Train	2.7866	2.88605	2.82079	2.87393	2.81627
527	CC1CC(CC(C1)(OOC(C)(C)C)OOC(C)(C)C)(C)C	Peroxide, (3,3,5-trimethylcyclohexylidene)bis[(1,1-dimethylethyl)	3.96	302.25	0.918155	4	0	36.92	6	1	6	4	6	1	1	-6.1395	3.15154	4.28747	-4.68934	-4.62103	0.0142106	88.2808	0.46527	10.437	Test	2.46781	2.41895	Train	2.32137	2.01574	2.36231	2.35429	2.24143
528	COC1=C(C(=CC(=C1Cl)Cl)Cl)Cl	Benzene, 1,2,4,5-tetrachloro-3-methoxy-	3.69	243.9	1.33427	1	0	9.23	1	1	6	5	6	0.166667	0.143	-4.6688	3.65121	4.35342	-4.9328	-4.74934	0.0191938	97.7717	0.431676	1.75445	Training	2.93914	3.33324	Test	3.17452	3.25874	3.22501	3.2611	3.22652
529	CC(C)CN1CCOCC1	N-ISOBUTYLMORPHOLINE	0.25	143.13	0.904999	2	0	12.47	2	1	6	2	6	0.333333	1	-0.475255	0.898163	0.93685	-4.57989	-4.61462	0.504033	32.6486	-0.0535109	65.776	Training	0.111129	0.388486	Train	0.426317	0.550155	0.503433	0.479342	0.507239
530	C1=CC=C2C(=C1)C(=O)C(C2=O)C3=NC4=CC=CC=C4C(=C3O)Br	1H-Indene-1,3(2H)-dione, 2-(4-bromo-3-hydroxy-2-quinolinyl)-	1.14	366.98	1.16153	4	1	67.26	1	4	10	5	23	0.0434783	0.056	-7.84396	3.52677	4.82406	-4.9683	-4.63472	0.991641	98.5918	-0.138965	1.20486	Test	2.82596	2.59178	Train	2.56021	2.21011	2.36832	2.32197	2.54042
531	COC(=O)NC1=NC2=CC=CC=C2N1	Carbamic acid, 1H-benzimidazol-2-yl-, methyl ester	0.4	191.07	1.03563	5	2	67.01	3	2	9	5	11	0.272727	0.111	-3.94666	1.99109	1.55767	-4.80141	-4.66865	0.261935	74.0068	-0.153744	23.2762	Test	1.30889	0.781533	Train	0.915559	0.760163	1.01155	0.968506	0.859802
532	C1=CC(=C(C(=C1)Cl)C2=C(C=CC=C2Cl)Cl)Cl	2,2',6,6'-Tetrachloro-1,1'-biphenyl	3.85	289.92	1.1881	0	0	0	1	2	6	4	12	0.0833333	0	-6.45918	4.45661	5.5388	-4.88612	-4.77998	0.025281	99.2781	0.249955	0.283483	Training	3.79677	4.23343	Train	4.30293	4.41969	4.33258	4.31505	4.34738
533	C1=CC=C(C=C1)C2=C(C(=C(C=C2)Cl)Cl)Cl	TRICHLOROBIPHENYL	4.03	255.96	1.11866	0	0	0	1	2	6	3	12	0.0833333	0	-6.19863	4.47891	5.55825	-4.56764	-4.67327	0.692674	98.8192	0.163079	0.425411	Training	3.34263	3.84822	Train	4.06178	4.04839	3.94887	4.01447	3.92929
534	C1=CC=C(C(=C1)C2=C(C(=C(C(=C2Cl)Cl)Cl)Cl)Cl)Cl	HEXACHLOROBIPHENYL	3.77	357.84	1.30388	0	0	0	1	2	6	6	12	0.0833333	0	-7.78898	4.95983	6.75091	-4.89251	-4.75672	0.525763	99.4288	0.45456	0.214724	Test	4.09881	4.37931	Train	4.68181	4.79412	4.49393	4.66458	4.47327
535	C1=CC=C(C=C1)C2=CC(=C(C(=C2Cl)Cl)Cl)Cl	TETRACHLOROBIPHENYL	4.1	289.92	1.1881	0	0	0	1	2	6	4	12	0.0833333	0	-6.9694	4.68461	6.11278	-4.70935	-4.70261	0.91462	99.049	0.227056	0.331545	Test	3.51854	3.98722	Test	4.31535	4.31986	4.05788	4.25326	4.10885
536	C1[C@H]([C@]2(C(=C([C@@]1(C2(Cl)Cl)Cl)Cl)Cl)Cl)Cl	Heptachloronorbornene	4.05	331.81	1.53363	0	0	0	0	2	6	7	8	0	0.714	-5.84044	3.7968	4.76501	-4.81901	-4.74495	0.829165	98.8542	0.0165955	1.08343	Training	2.9828	3.24619	Train	3.52007	3.57451	3.45878	3.5463	3.47189
537	C1=CC(=C(C=C1C2=C(C=CC(=C2)Cl)Cl)Cl)Cl	2,3',4',5-Tetrachloro-1,1'-biphenyl	5.08	289.92	1.1881	0	0	0	1	2	6	4	12	0.0833333	0	-6.61724	4.77219	6.07928	-4.93599	-4.78878	0.105395	99.2356	0.308631	0.300914	Training	3.93722	4.66346	Train	4.48346	4.61437	4.48019	4.50583	4.51727
538	C1=CC(=C(C=C1C2=CC(=C(C=C2)Cl)Cl)Cl)Cl	3,3',4,4'-Tetrachloro-1,1'-biphenyl	4.62	289.92	1.1881	0	0	0	1	2	6	4	12	0.0833333	0	-7.33018	4.65485	6.38354	-4.94962	-4.78622	0.855187	99.0476	0.508533	0.310339	Test	3.63942	3.89534	Train	4.36432	4.38893	4.12451	4.29494	4.12809
539	C1=C(C=C(C(=C1Cl)Cl)Cl)C2=CC(=C(C(=C2)Cl)Cl)Cl	3,3',4,4',5,5'-Hexachloro-1,1'-biphenyl	5.97	357.84	1.30388	0	0	0	1	2	6	6	12	0.0833333	0	-8.32128	4.93163	7.2934	-4.97937	-4.80396	0.995781	99.2692	0.405883	0.249436	Training	3.95637	5.18294	Test	4.55885	4.60245	4.23133	4.54117	4.25926
540	C1=C(C=C(C2=C1OC3=C(O2)C=C(C=C3Cl)Cl)Cl)Cl	1,3,6,8-Tetrachlorodibenzo-p-dioxin	3.76	319.9	1.2642	2	0	18.46	0	3	14	6	16	0	0	-8.31815	4.77885	6.16591	-4.96504	-4.80663	0.120652	98.9066	0.265244	0.733734	Training	3.81017	4.01981	Train	3.89994	3.72545	3.85752	4.02654	3.90723
541	CC(C)NC(=O)N1CC(=O)N(C1=O)C2=CC(=CC(=C2)Cl)Cl	3-(3,5-Dichlorophenyl)-N-(1-methylethyl)-2,4-dioxo-1-imidazolidinecarboxamide	2.53	329.03	1.13359	6	1	69.72	4	2	6	8	14	0.285714	0.308	-4.38269	3.12239	3.08771	-4.62806	-4.79537	0.100351	98.6604	0.0551931	0.883529	Training	2.18009	2.33918	Train	2.04077	2.17021	2.09524	2.10359	2.03876
542	C1=CC(=C(C=C1Cl)C2=CC(=C(C=C2Cl)Cl)Cl)Cl	2,2',4,5,5'-Pentachloro-1,1'-biphenyl	5.47	323.88	1.24938	0	0	0	1	2	6	5	12	0.0833333	0	-7.10425	4.91925	6.45284	-4.99667	-4.81159	0.0371597	99.439	0.450671	0.197161	Training	4.17875	4.97626	Train	4.68067	4.84079	4.62002	4.70268	4.70679
543	C1=CC(=C(C=C1Cl)C2=C(C(=C(C=C2)Cl)Cl)Cl)Cl	2,2',3,4,5'-Pentachloro-1,1'-biphenyl	5.38	323.88	1.24938	0	0	0	1	2	6	5	12	0.0833333	0	-7.08748	4.90895	6.46778	-4.91023	-4.77414	0.196082	99.2152	0.473612	0.375321	Test	4.07598	4.51366	Train	4.6215	4.77776	4.55884	4.63823	4.5938
544	C1=CC(=C(C(=C1)Cl)Cl)C2=C(C=CC(=C2)Cl)Cl	2,2',3,5'-Tetrachloro-1,1'-biphenyl	4.84	289.92	1.1881	0	0	0	1	2	6	4	12	0.0833333	0	-6.49269	4.63706	5.9031	-4.83899	-4.77078	0.077014	99.0842	0.41429	0.429985	Test	3.85791	4.49654	Train	4.39159	4.51462	4.40947	4.41066	4.4339
545	COC1=C(C=CC(=C1Cl)Cl)Cl	Benzene, 1,2,4-trichloro-3-methoxy-	2.52	209.94	1.25273	1	0	9.23	1	1	6	4	6	0.166667	0.143	-3.68097	3.18452	3.67184	-4.88891	-4.73722	0.00843807	97.7364	0.311793	2.13651	Training	2.46011	2.60281	Validation	2.43101	2.51259	2.40066	2.48478	2.41331
546	C1=CC(=C(C=C1Cl)C2=C(C(=CC(=C2Cl)Cl)Cl)Cl)Cl	2,2',3,5,5',6'-Hexachloro-1,1'-biphenyl	5.54	357.84	1.30388	0	0	0	1	2	6	6	12	0.0833333	0	-7.55016	5.07901	6.80884	-4.97053	-4.8005	0.0625637	99.5291	0.575189	0.161284	Training	4.35968	4.95287	Train	4.81855	4.98771	4.69678	4.84422	4.80824
547	C1=C(C=C(C(=C1CO)Cl)Cl)Cl	Benzene, 1,2,5-trichloro-3-methoxy-	3.05	209.94	1.25273	1	1	20.23	1	1	6	4	6	0.166667	0.143	-2.66652	2.8607	3.21572	-4.85685	-4.61305	0.102375	95.4442	0.346314	5.33446	Training	1.97736	1.67129	Test	1.73755	1.70027	1.70022	1.7166	1.69316
548	COC1=CC(=C(C(=C1)Cl)Cl)Cl	Benzene, 1,2,3-trichloro-5-methoxy-	3.09	209.94	1.25273	1	0	9.23	1	1	6	4	6	0.166667	0.143	-4.25592	3.52026	4.0708	-4.92177	-4.75043	0.448642	97.5745	0.205335	1.6935	Training	2.513	2.61527	Train	2.6125	2.73397	2.73602	2.71369	2.6696
549	C1=CC(=CC2=C(C=C(C=C21)Cl)Cl)Cl	1,3,7-trichloronaphthalene	4.43	229.95	1.16812	0	0	0	0	2	10	3	11	0	0	-6.18948	4.24371	5.13336	-4.8204	-4.82417	0.0409077	99.1575	0.162424	0.385382	Test	3.38615	3.97838	Test	3.87325	4.15679	3.91597	4.00323	3.95007
550	C1=CC(=C(C=C1OC2=CC(=C(C=C2)Cl)Cl)Cl)Cl	1,1'-Oxybis[3,4-dichlorobenzene]	4.51	305.92	1.21007	1	0	9.23	2	2	6	5	12	0.166667	0	-6.11269	4.64753	5.99199	-4.99662	-4.80012	0.161297	99.0459	0.562969	0.280753	Training	3.57793	4.10804	Train	4.11579	4.13665	4.15197	4.07822	4.15038
551	C1=CC(=C(C2=C1C3=CC(=C(C=C3O2)Cl)Cl)Cl)Cl	2,3,6,7-Tetrachlorodibenzofuran	2.72	303.9	1.24419	1	0	13.14	0	3	13	5	15	0	0	-8.16222	4.48434	6.03227	-4.96027	-4.78027	0.263281	98.8625	0.353169	0.366744	Test	3.63902	3.42054	Validation	3.75003	3.54499	3.7031	3.78745	3.67249
552	C1=C2C(=CC(=C1Cl)Cl)OC3=CC(=C(C(=C23)Cl)Cl)Cl	1,2,3,7,8-Pentachlorodibenzofuran	3.58	337.86	1.30214	1	0	13.14	0	3	13	6	15	0	0	-9.04806	4.52731	6.50737	-4.95696	-4.78934	0.314025	99.1519	0.37277	0.345056	Training	3.87311	3.47633	Validation	3.71374	3.44423	3.72674	3.71652	3.65282
553	C1=CC=C2C(=C1)C(=O)C3=C(C2=O)C(=C(C=C3O)OC4=CC=C(C=C4)Br)N	9,10-Anthracenedione, 1-amino-2-(4-bromophenoxy)-4-hydroxy-	2.05	408.99	1.14662	5	3	89.62	2	4	14	6	24	0.0833333	0	-7.18819	3.53155	5.12466	-5.01221	-4.69953	0.400991	97.1079	0.662371	2.6472	Training	2.50389	2.0063	Train	2.00565	1.7894	1.90643	1.79333	1.85439
554	C1=C2C(=CC(=C1Cl)Cl)OC3=C2C(=C(C(=C3Cl)Cl)Cl)Cl	1,2,3,4,7,8-Hexachlorodibenzofuran	3.9	371.82	1.35366	1	0	13.14	0	3	13	7	15	0	0	-9.77531	4.681	7.13176	-4.9663	-4.78296	0.513037	99.0139	0.435175	0.352615	Training	4.02677	3.57692	Validation	3.55325	3.44619	3.6471	3.58194	3.51931
555	C1=C(C2=C(C(=C1Cl)Cl)OC3=C2C(=C(C=C3Cl)Cl)Cl)Cl	1,2,4,6,7,9-Hexachlorodibenzofuran	2.96	371.82	1.35366	1	0	13.14	0	3	13	7	15	0	0	-9.20844	4.64586	6.79637	-4.99408	-4.8098	0.12121	99.0056	0.620144	0.466174	Test	4.0848	3.69758	Train	3.97527	3.56274	3.96601	4.00502	3.94745
556	C1=C2C(=C(C(=C1Cl)Cl)Cl)C3=C(O2)C(=C(C=C3Cl)Cl)Cl	1,2,3,6,7,9-Hexachlorodibenzofuran	3.2	371.82	1.35366	1	0	13.14	0	3	13	7	15	0	0	-9.5468	4.63683	7.00722	-4.97734	-4.79473	0.395615	98.8161	0.539633	0.593822	Training	4.01265	3.48907	Train	3.67299	3.45916	3.72509	3.68816	3.63287

## Sheet: 86 drugs
Table S8. Properties of 86 drugs
No.	Compound	SMILES	Family	MW	Dense	nHA	nHD	TPSA	nRot	nRing	MaxRing	nHet	nRig	Flex	Fsp3	caco2	MDCK	PAMPA	logS	logD	logP	PPB	logVDss	Fu	Lipinski #violations
1	Thiabendazole	c1ccc2[nH]c(-c3cscn3)nc2c1	Benzimidazoles	201.04	1.04967	3	1	41.57	1	3	9	4	15	0.0666667	0	-4.55493	-4.43023	0.56843	-3.77163	2.59993	2.50008	84.5876	0.16856	14.516	0
2	Parbendazole	CCCCc1ccc2nc(NC(=O)OC)[nH]c2c1	Benzimidazoles	247.13	0.974181	5	2	67.01	6	2	9	5	11	0.545455	0.385	-4.89213	-4.48894	0.0186328	-4.4125	3.29835	3.22205	98.9971	0.13604	0.753361	0
3	Cambendazole	CC(C)OC(=O)Nc1ccc2nc(-c3cscn3)[nH]c2c1	Benzimidazoles	302.08	1.05382	6	2	79.9	5	3	9	7	16	0.3125	0.214	-4.73297	-4.52483	0.515993	-3.61831	2.90732	2.80964	86.2417	0.284882	11.3653	0
4	Albendazole	CCCSc1ccc2nc(NC(=O)OC)[nH]c2c1	Benzimidazoles	265.09	1.04001	5	2	67.01	6	2	9	6	11	0.545455	0.333	-4.99377	-4.63083	0.0265042	-4.32336	2.93564	2.65907	85.3602	-0.0711889	8.87514	0
5	Fenbendazole	COC(=O)Nc1nc2ccc(Sc3ccccc3)cc2[nH]1	Benzimidazoles	299.07	1.03016	5	2	67.01	5	3	9	6	17	0.294118	0.067	-4.91773	-4.86867	0.00590076	-5.18884	3.68689	3.39157	98.5665	-0.116552	1.11832	0
6	Flubendazole	COC(=O)Nc1nc2ccc(C(=O)c3ccc(F)cc3)cc2[nH]1	Benzimidazoles	313.09	1.03905	6	2	84.08	5	3	9	7	18	0.277778	0.062	-4.92428	-4.73055	0.0112247	-5.14978	2.99867	2.52925	97.9246	-0.137489	1.12805	0
7	Mebendazole	COC(=O)Nc1nc2ccc(C(=O)c3ccccc3)cc2[nH]1	Benzimidazoles	295.1	0.999473	6	2	84.08	5	3	9	6	18	0.277778	0.062	-4.92884	-4.70077	0.0295126	-5.0492	2.94687	2.42169	95.9969	-0.097533	4.01204	0
8	Oxfendazole	COC(=O)Nc1nc2ccc([S+]([O-])c3ccccc3)cc2[nH]1	Benzimidazoles	315.07	1.05338	6	2	90.07	5	3	9	7	17	0.294118	0.067	-5.05854	-4.65127	0.0178494	-3.40158	1.36267	1.04727	93.4989	0.0185099	6.80473	0
9	Oxibendazole	CCCOc1ccc2nc(NC(=O)OC)[nH]c2c1	Benzimidazoles	249.11	1.01605	6	2	76.24	6	2	9	6	11	0.545455	0.333	-4.80313	-4.47031	0.0739633	-4.29415	2.62121	2.27895	98.3939	-0.225504	2.3767	0
10	Luxabendazole	COC(=O)Nc1nc2ccc(OS(=O)(=O)c3ccc(F)cc3)cc2[nH]1	Benzimidazoles	365.05	1.13105	8	2	110.38	6	3	9	10	19	0.315789	0.067	-5.19836	-4.84197	0.156917	-4.80132	2.58725	2.05596	98.9001	-0.391796	1.11101	0
11	Febantel	COCC(=O)Nc1cc(Sc2ccccc2)ccc1N=C(NC(=O)OC)NC(=O)OC	Benzimidazoles	446.13	1.04667	10	3	127.35	13	2	6	11	16	0.8125	0.2	-4.75175	-4.84153	0.781541	-4.31692	3.28428	3.06658	95.5585	0.0905869	3.50985	0
12	Netobimin	CCCSc1ccc([N+](=O)[O-])c(NC(=NCCS(=O)(=O)O)NC(=O)OC)c1	Benzimidazoles	420.08	1.13885	11	3	160.23	12	1	6	13	11	1.09091	0.429	-5.29316	-4.91034	0.867343	-3.40584	2.09208	1.28169	75.256	-0.234507	11.7865	1
13	Pyrantel	CN1CCCN=C1/C=C/c1cccs1	miscellaneous	206.09	0.973702	2	0	15.6	2	2	6	3	12	0.166667	0.364	-4.61759	-4.34665	0.0752486	-2.53005	2.09352	2.14308	78.9464	0.576405	20.5465	0
14	Morantel	Cc1ccsc1/C=C/C1=NCCCN1C	miscellaneous	220.1	0.961337	2	0	15.6	2	2	6	3	12	0.166667	0.417	-4.63005	-4.23554	0.133505	-2.64605	2.46203	2.34886	74.5491	0.551024	24.769	0
15	Levamisol	c1ccc([C@H]2CN3CCSC3=N2)cc1	miscellaneous	204.07	1.00478	2	0	15.6	1	3	8	3	15	0.0666667	0.364	-4.61692	-4.38561	0.0511127	-2.20906	2.19282	2.06427	44.9995	0.340287	49.4015	0
16	Dichlorophos	COP(=O)(OC)OC=C(Cl)Cl	organophosphate	219.95	1.37028	4	0	44.76	4	0	0	7	2	2	0.5	-4.77706	-4.66629	0.573228	-1.58511	1.33578	1.62322	77.2626	-0.188076	19.6928	0
17	Haloxone	Cc1c(Cl)c(=O)oc2cc(OP(=O)(OCCCl)OCCCl)ccc12	organophosphate	413.96	1.22254	6	0	74.97	8	2	10	10	13	0.615385	0.357	-4.71593	-4.76873	0.737152	-3.70435	2.77158	2.84535	98.6925	-0.167076	1.12217	0
18	Coumaphos	CCOP(=S)(OCC)Oc1ccc2c(C)c(Cl)c(=O)oc2c1	organophosphate	362.01	1.13874	5	0	57.9	6	2	10	8	13	0.461538	0.357	-4.52094	-4.71215	0.00887529	-5.02081	3.63528	3.95893	99.1726	-0.343572	0.446914	0
19	Diethylcarbamazine	CCN(CC)C(=O)N1CCN(C)CC1	miscellaneous	199.17	0.939021	4	0	26.79	4	1	6	4	7	0.571429	0.9	-4.61549	-4.83002	0.000287217	-1.24612	1.74942	1.63635	18.573	0.293403	76.5264	0
20	Bunamidine	CCCCCCOc1ccc(C(=N)N(CCCC)CCCC)c2ccccc12	miscellaneous	382.3	0.871224	3	1	36.32	14	2	10	3	12	1.16667	0.56	-4.94849	-4.68022	0.0033512	-5.80768	4.96259	7.32001	98.4574	1.25247	1.64873	1
21	Niclosamide	O=C(Nc1ccc([N+](=O)[O-])cc1Cl)c1cc(Cl)ccc1O	miscellaneous	325.99	1.15282	6	2	92.47	4	2	6	8	14	0.285714	0	-4.89217	-4.72248	0.712618	-5.60546	3.48531	4.62284	99.3134	-0.386377	0.316651	0
22	Dichlorophen	Oc1ccc(Cl)cc1Cc1cc(Cl)ccc1O	miscellaneous	268.01	1.07862	2	2	40.46	2	2	6	4	12	0.166667	0.077	-4.80373	-4.74525	0.599116	-4.51885	3.52575	4.25739	98.1674	0.136087	1.60514	0
23	Bithionol	Oc1c(Cl)cc(Cl)cc1Sc1cc(Cl)cc(Cl)c1O	miscellaneous	353.88	1.26336	2	2	40.46	2	2	6	7	12	0.166667	0	-5.0779	-4.76977	0.110519	-4.55469	3.4039	5.30872	99.0411	-0.242323	0.377568	1
24	Diamfenetide	CC(=O)Nc1ccc(OCCOCCOc2ccc(NC(C)=O)cc2)cc1	miscellaneous	372.17	0.973716	7	2	85.89	12	2	6	7	14	0.857143	0.3	-4.8731	-4.69322	0.973355	-2.56349	2.00034	1.61562	45.6458	0.0735239	38.2743	0
25	Triclabendazole	CSc1nc2cc(Oc3cccc(Cl)c3Cl)c(Cl)cc2[nH]1	Benzimidazoles	357.95	1.18722	3	1	37.91	3	3	9	7	16	0.1875	0.071	-5.06629	-4.74304	0.804782	-6.24246	4.22184	4.98106	99.2286	0.2267	0.435843	1
26	Oxiclosanide	O=C(Nc1cc(Cl)cc(Cl)c1O)c1c(O)c(Cl)cc(Cl)c1Cl	Salicylanilide	398.88	1.28151	4	3	69.56	3	2	6	9	13	0.230769	0	-5.16468	-4.79461	0.306182	-6.1343	3.63101	4.97984	98.8777	-0.581661	0.491098	0
27	Brotianide	CC(=O)Oc1c(Br)cc(Cl)cc1C(=S)Nc1ccc(Br)cc1	Salicylanilide	460.85	1.39374	3	1	38.33	5	2	6	7	14	0.357143	0.067	-5.05457	-4.62736	0.0374259	-5.72909	3.66245	4.42071	98.3205	0.000282601	1.71752	1
28	Rafoxanide	O=C(Nc1ccc(Oc2ccc(Cl)cc2)c(Cl)c1)c1cc(I)cc(I)c1O	Salicylanilide	624.82	1.54854	4	2	58.56	5	3	6	8	19	0.263158	0	-4.97195	-4.76344	0.88827	-7.27907	3.98465	6.5478	99.4495	-0.192687	0.127284	2
29	Clioxanide	CC(=O)Oc1c(I)cc(I)cc1C(=O)Nc1ccc(Cl)cc1	Salicylanilide	540.84	1.62452	4	1	55.4	5	2	6	7	14	0.357143	0.067	-4.80804	-4.69837	0.65254	-6.1452	3.72498	4.49317	97.8071	-0.199405	1.03366	2
30	Closantel	Cc1cc(C(C#N)c2ccc(Cl)cc2)c(Cl)cc1NC(=O)c1cc(I)cc(I)c1O	Salicylanilide	661.85	1.46326	4	2	73.12	5	3	6	8	20	0.25	0.091	-4.99269	-4.72616	0.661991	-7.28985	3.85064	6.81361	99.3186	0.11748	0.327712	2
31	Nitroxinil	N#Cc1cc(I)c(O)c([N+](=O)[O-])c1	miscellaneous	289.92	1.62062	5	1	87.16	1	1	6	6	8	0.125	0	-4.97932	-4.73348	0.970427	-3.40747	2.2751	2.63115	98.6401	-0.37349	0.701136	0
32	Niclofolan	O=[N+]([O-])c1cc(Cl)cc(-c2cc(Cl)cc([N+](=O)[O-])c2O)c1O	miscellaneous	343.96	1.21515	8	2	126.74	3	2	6	10	14	0.214286	0	-5.07574	-4.73055	0.94536	-5.45636	3.22706	4.3208	99.6213	-0.557508	0.161674	0
33	Clorsulone	Nc1cc(C(Cl)=C(Cl)Cl)c(S(N)(=O)=O)cc1S(N)(=O)=O	Sulfonamide	378.9	1.35989	7	6	146.34	3	1	6	12	11	0.272727	0	-5.63908	-4.79202	0.999866	-3.37492	1.33168	1.11024	84.5974	0.0696231	14.3158	0
34	Bromofenofos	O=P(O)(O)Oc1c(Br)cc(Br)cc1-c1cc(Br)cc(Br)c1O	organophosphate	577.68	1.78247	5	3	86.99	3	2	6	10	13	0.230769	0	-5.44025	-4.69378	0.0618571	-2.75628	2.29111	4.00753	97.6641	-0.0856639	1.24518	1
35	Epsiprantel	O=C(C1CCCCC1)N1CC(=O)N2CCCc3ccccc3C2C1	miscellaneous	326.2	0.941028	4	0	40.62	2	4	15	4	25	0.08	0.6	-4.38229	-4.82359	0.00197025	-3.28149	2.61487	2.68811	81.8621	-0.170399	15.2314	0
36	Resorantel	O=C(Nc1ccc(Br)cc1)c1c(O)cccc1O	miscellaneous	306.98	1.20627	4	3	69.56	3	2	6	5	13	0.230769	0	-5.32827	-4.75712	0.438709	-5.39956	3.41665	4.33689	98.5651	-0.301808	1.07904	0
37	Praziquantel	O=C(C1CCCCC1)N1CC(=O)N2CCc3ccccc3C2C1	miscellaneous	312.18	0.947878	4	0	40.62	2	4	14	4	24	0.0833333	0.579	-4.41773	-4.80993	0.0015136	-2.9681	2.39949	2.3799	81.1169	-0.134431	16.3539	0
38	Hexachlorophene	Oc1c(Cl)cc(Cl)c(Cl)c1Cc1c(O)c(Cl)cc(Cl)c1Cl	miscellaneous	403.85	1.30561	2	2	40.46	2	2	6	8	12	0.166667	0.077	-5.17446	-4.74031	0.971644	-4.97576	3.72178	6.0997	93.2732	0.287824	6.75068	1
39	Sulfachloropyridazine	Nc1ccc(S(=O)(=O)Nc2ccc(Cl)nn2)cc1	Sulfonamide	284.01	1.16459	6	3	97.97	3	2	6	8	14	0.214286	0	-5.04458	-4.5109	0.481236	-2.80933	0.772918	0.491798	91.6381	-0.57707	7.19691	0
40	Sulfadiazine	Nc1ccc(S(=O)(=O)Nc2ncccn2)cc1	Sulfonamide	250.05	1.09354	6	3	97.97	3	2	6	7	14	0.214286	0	-5.10033	-4.58361	0.875392	-3.22479	0.452044	-0.0684251	55.1394	-0.558925	41.7911	0
41	Sulfadimethoxine	COc1cc(NS(=O)(=O)c2ccc(N)cc2)nc(OC)n1	Sulfonamide	310.07	1.10411	8	3	116.43	5	2	6	9	14	0.357143	0.167	-5.03966	-4.8327	0.719897	-2.91656	2.08243	1.76085	91.8597	-0.59146	8.33973	0
42	Sulfadoxine	COc1ncnc(NS(=O)(=O)c2ccc(N)cc2)c1OC	Sulfonamide	310.07	1.10411	8	3	116.43	5	2	6	9	14	0.357143	0.167	-5.06364	-4.83684	0.749294	-2.78039	1.14005	0.787835	89.7153	-0.537966	9.2135	0
43	Sulfamethoxazol	Cc1cc(NS(=O)(=O)c2ccc(N)cc2)no1	Sulfonamide	253.05	1.10458	6	3	98.22	3	2	6	7	13	0.230769	0.1	-4.89837	-4.74571	0.910909	-2.64664	1.053	0.682783	61.2797	-0.575274	33.6873	0
44	Sulfadymidine	Cc1cc(C)nc(NS(=O)(=O)c2ccc(N)cc2)n1	Sulfonamide	278.08	1.05632	6	3	97.97	3	2	6	7	14	0.214286	0.167	-4.87914	-4.757	0.207275	-2.50811	1.042	0.623143	84.3548	-0.352545	15.0467	0
45	Sulfaquinoxaline	Nc1ccc(S(=O)(=O)Nc2cnc3ccccc3n2)cc1	Sulfonamide	300.07	1.05653	6	3	97.97	3	3	10	7	19	0.157895	0	-5.02708	-4.73178	0.436829	-3.28745	1.85393	1.70024	92.2399	-0.585287	7.63864	0
46	Trimethoprim	COc1cc(Cc2cnc(N)nc2N)cc(OC)c1OC	miscellaneous	290.14	1.00699	7	4	105.51	5	2	6	7	12	0.416667	0.286	-4.95121	-4.77461	0.0323924	-2.58491	1.07037	0.779311	41.44	0.00132083	49.366	0
47	Pirymethamine	CCc1nc(N)nc(N)c1-c1ccc(Cl)cc1	miscellaneous	248.08	1.02354	4	4	77.82	2	2	6	5	12	0.166667	0.167	-4.90775	-4.69299	0.11623	-3.19634	2.45544	2.36816	89.1	-0.323073	12.8216	0
48	Diaveridine	COc1ccc(Cc2cnc(N)nc2N)cc1OC	miscellaneous	260.13	0.992711	6	4	96.28	4	2	6	6	12	0.333333	0.231	-4.94476	-4.76758	0.0603037	-2.63406	1.15862	0.912852	44.5632	0.189427	47.0218	0
49	Halofuginone	O=C(C[C@H]1NCCC[C@@H]1O)Cn1cnc2cc(Br)c(Cl)cc2c1=O	miscellaneous	413.01	1.22315	6	2	84.22	4	3	10	8	19	0.210526	0.438	-5.65516	-4.81511	0.981215	-3.57775	2.21067	2.06326	94.6466	0.252417	4.27968	0
50	Arprinocide	Nc1ncnc2c1ncn2Cc1c(F)cccc1Cl	miscellaneous	277.05	1.11603	5	2	69.62	2	3	9	7	16	0.125	0.083	-5.01198	-4.56835	0.0534862	-3.28149	2.49796	2.25139	79.1521	0.319121	15.1377	0
51	Robenidine	N/C(=N\N=C\c1ccc(Cl)cc1)N/N=C/c1ccc(Cl)cc1	miscellaneous	333.05	1.06555	5	3	75.13	5	2	6	7	15	0.333333	0	-4.89494	-4.71932	0.599045	-5.27401	3.77144	3.83265	99.1773	-0.0564647	0.551399	0
52	Clopidol	Cc1[nH]c(C)c(Cl)c(=O)c1Cl	miscellaneous	190.99	1.16905	2	1	32.86	0	1	6	4	7	0	0.286	-5.3278	-4.75861	0.882505	-2.20776	0.890203	0.645417	98.1303	-0.0705507	1.31808	0
53	Diclazuril	N#CC(c1ccc(Cl)cc1)c1c(Cl)cc(-n2ncc(=O)[nH]c2=O)cc1Cl	miscellaneous	405.98	1.14322	6	1	91.54	3	3	6	9	21	0.142857	0.059	-5.19933	-4.77312	0.0120336	-4.56973	3.07028	3.27915	99.399	-0.102643	0.392653	0
54	Clazuril	N#CC(c1ccc(Cl)cc1)c1ccc(-n2ncc(=O)[nH]c2=O)cc1Cl	miscellaneous	372.02	1.09447	6	1	91.54	3	3	6	8	21	0.142857	0.059	-5.24305	-4.77718	0.0290552	-4.38461	2.9588	3.00072	98.8762	-0.0421955	0.956169	0
55	Toltrazuril	Cc1cc(-n2c(=O)[nH]c(=O)n(C)c2=O)ccc1Oc1ccc(SC(F)(F)F)cc1	miscellaneous	425.07	1.13246	7	1	86.09	5	3	6	11	21	0.238095	0.167	-4.96992	-4.70077	0.0332797	-4.49662	3.42493	3.63036	98.9338	0.0358668	0.447703	0
56	Dinitolmide	Cc1c(C(N)=O)cc([N+](=O)[O-])cc1[N+](=O)[O-]	miscellaneous	225.04	1.12807	8	2	129.37	3	1	6	8	9	0.333333	0.125	-4.93369	-4.60902	0.99741	-2.75559	1.1359	0.779014	86.0185	0.00557219	13.6055	0
57	Aklomide	NC(=O)c1ccc([N+](=O)[O-])cc1Cl	miscellaneous	200	1.16642	5	2	86.23	2	1	6	6	8	0.25	0	-4.75065	-4.88359	0.721822	-2.28777	1.18331	1.02876	96.6833	-0.0332451	2.22251	0
58	Diminazene	N=C(N)c1ccc(N=NNc2ccc(C(=N)N)cc2)cc1	miscellaneous	281.14	0.98014	7	7	136.49	5	2	6	7	15	0.333333	0	-6.19638	-5.20561	0.783696	-3.02723	1.07714	0.842352	74.7412	1.49412	22.1347	0
59	Pentamidine	N=C(N)c1ccc(N=NNc2ccc(C(=N)N)cc2)cc1	miscellaneous	281.14	0.98014	7	7	136.49	5	2	6	7	15	0.333333	0	-6.19638	-5.20561	0.783696	-3.02723	1.07714	0.842352	74.7412	1.49412	22.1347	0
60	Imidocarb	O=C(Nc1cccc(C2=NCCN2)c1)Nc1cccc(C2=NCCN2)c1	miscellaneous	348.17	0.983539	7	4	89.91	6	4	6	7	23	0.26087	0.211	-5.1902	-4.82724	0.992133	-3.21249	2.10817	1.71583	46.2299	0.47145	47.575	0
61	Amicarbalide	N=C(N)c1cccc(NC(=O)Nc2cccc(C(=N)N)c2)c1	miscellaneous	296.14	0.980836	7	8	140.87	6	2	6	7	15	0.4	0	-6.29461	-5.32369	0.998555	-2.57075	0.645134	0.572836	64.8767	0.736594	27.5458	1
62	Diazinone	CCOP(=S)(OCC)Oc1cc(C)nc(C(C)C)n1	organophosphate	304.1	1.06201	5	0	53.47	7	1	6	7	7	1	0.667	-4.3447	-4.61419	1.12109e-06	-4.05781	3.41468	3.49983	98.8617	-0.223623	1.60087	0
63	cythioate	COP(=S)(OC)Oc1ccc(S(N)(=O)=O)cc1	organophosphate	296.99	1.22596	6	2	87.85	5	1	6	9	9	0.555556	0.25	-4.77933	-4.9437	0.255358	-3.37576	1.8118	1.63254	93.8008	-0.201861	5.84048	0
64	fenthione	COP(=S)(OC)Oc1ccc(SC)c(C)c1	organophosphate	278.02	1.11985	3	0	27.69	5	1	6	6	7	0.714286	0.4	-4.94985	-4.77452	0.0208614	-4.56685	3.59292	3.89573	98.8068	-0.145143	0.91957	0
65	Phoxim	CCOP(=S)(OCC)ON=C(C#N)c1ccccc1	organophosphate	298.05	1.07045	5	0	63.84	7	1	6	7	9	0.777778	0.333	-4.4011	-4.52481	0.0125738	-4.98499	3.77269	4.10399	98.9334	-0.272607	0.683699	0
66	Trichlorfon	COP(=O)(OC)C(O)C(Cl)(Cl)Cl	organophosphate	255.92	1.43484	4	1	55.76	4	0	0	8	1	4	1	-4.93058	-4.78375	0.998184	-0.379894	0.727348	0.864096	38.7886	0.0024168	61.557	0
67	Heptenophos	COP(=O)(OC)OC1=C(Cl)C2C=CCC12	organophosphate	250.02	1.17915	4	0	44.76	4	2	7	6	9	0.444444	0.556	-4.85243	-4.68332	0.24223	-1.87421	2.00632	2.22662	97.7624	-0.349277	2.36421	0
68	Carbaryl	CNC(=O)Oc1cccc2ccccc12	miscellaneous	201.08	0.949593	3	1	38.33	3	2	10	3	12	0.25	0.083	-4.49237	-4.26693	0.382054	-3.21416	2.18436	2.35682	95.458	0.0469231	5.32602	0
69	Propoxur	CNC(=O)Oc1ccccc1OC(C)C	miscellaneous	209.11	0.963297	4	1	47.56	5	1	6	4	7	0.714286	0.364	-4.52648	-4.55909	0.0240791	-2.0903	1.52608	1.51394	79.8787	0.0195707	19.3347	0
70	Allethrin	C=CCC1=C(C)C(OC(=O)C2C(C=C(C)C)C2(C)C)CC1=O	Pyrethroid	302.19	0.906781	3	0	43.37	6	2	5	3	12	0.5	0.579	-4.62428	-4.59779	0.0601541	-4.80824	3.96719	4.77559	61.5729	0.0920891	36.785	0
71	Cypermethrin	CC1(C)C(C=C(Cl)Cl)C1C(=O)OC(C#N)c1cccc(Oc2ccccc2)c1	Pyrethroid	415.07	1.02531	4	0	59.32	7	3	6	6	18	0.388889	0.273	-5.08867	-4.81234	0.999163	-7.43238	4.30508	5.73417	99.1825	-0.0651763	0.509412	0
72	Flumethrin	CC1(C)C(C=C(Cl)c2ccc(Cl)cc2)C1C(=O)OC(C#N)c1ccc(F)c(Oc2ccccc2)c1	Pyrethroid	509.1	1.02188	4	0	59.32	8	4	6	7	24	0.333333	0.214	-5.11649	-4.70679	0.114678	-8.40623	4.87976	6.56138	99.4855	0.105955	0.317832	2
73	Cyfluthrin	CC1(C)C(C=C(Cl)Cl)C1C(=O)OC(C#N)c1ccc(F)c(Oc2ccccc2)c1	Pyrethroid	433.06	1.05395	4	0	59.32	7	3	6	7	18	0.388889	0.273	-5.04761	-4.73731	0.99586	-7.48944	4.36314	5.66492	99.0965	-0.0046923	0.632206	0
74	Cyhalothrin	CC1(C)C(/C=C(\Cl)C(F)(F)F)C1C(=O)OC(C#N)c1cccc(Oc2ccccc2)c1	Pyrethroid	449.1	1.05643	4	0	59.32	8	3	6	8	18	0.444444	0.304	-5.27253	-4.8702	0.757873	-7.40108	4.5092	5.65035	99.4832	0.141783	0.30662	0
75	Permethrin	CC1(C)C(C=C(Cl)Cl)C1C(=O)OCc1cccc(Oc2ccccc2)c1	Pyrethroid	390.08	1.02168	3	0	35.53	7	3	6	5	17	0.411765	0.286	-4.91381	-4.7153	0.97216	-7.34719	4.2297	5.9469	99.084	-0.484066	0.390521	1
76	Resmethrin	CC(C)=CC1C(C(=O)OCc2coc(Cc3ccccc3)c2)C1(C)C	Pyrethroid	338.19	0.910792	3	0	39.44	7	3	6	3	16	0.4375	0.409	-5.07424	-4.59685	0.19604	-6.51283	4.44467	6.2139	98.3788	-0.395441	1.27319	0
77	Amitraz	Cc1ccc(N=CN(C)C=Nc2ccc(C)cc2C)c(C)c1	miscellaneous	293.19	0.883193	3	0	27.96	4	2	6	3	14	0.285714	0.263	-4.75656	-4.69291	0.132496	-4.88499	4.1121	5.02827	98.5287	0.641124	1.66847	1
78	Fipronil	N#Cc1nn(-c2c(Cl)cc(C(F)(F)F)cc2Cl)c(N)c1[S+]([O-])C(F)(F)F	miscellaneous	435.94	1.36807	5	2	90.69	4	2	6	14	12	0.333333	0.167	-5.17036	-4.71719	0.0742446	-4.05973	2.81239	3.39677	98.554	0.15715	0.900113	0
79	Piperonyl butoxide	CCCCOCCOCCOCc1cc2c(cc1CCC)OCO2	miscellaneous	338.21	0.949737	5	0	46.15	13	2	9	5	10	1.3	0.684	-4.80246	-4.59192	0.0258189	-4.15471	3.45684	4.23899	99.1655	0.609078	1.28636	0
80	Diflubenzuron	O=C(NC(=O)c1c(F)cccc1F)Nc1ccc(Cl)cc1	miscellaneous	310.03	1.10956	4	2	58.2	5	2	6	7	14	0.357143	0	-5.06899	-4.65483	0.343393	-6.4006	3.47125	3.74975	98.2887	-0.508795	1.13678	0
81	Pyriproxifen	CC(COc1ccc(Oc2ccccc2)cc1)Oc1ccccn1	miscellaneous	321.14	0.937783	4	0	40.58	7	3	6	4	18	0.388889	0.15	-4.58765	-4.43142	0.0147339	-5.26712	4.08327	4.65034	99.2651	-0.081925	0.43419	0
82	Methoprene	COC(C)(C)CCCC(C)C/C=C/C(C)=C/C(=O)OC(C)C	miscellaneous	310.25	0.872367	3	0	35.53	11	0	0	3	3	3.66667	0.737	-4.86988	-4.63025	0.00591445	-5.25955	3.86712	4.9009	79.3075	0.0992427	13.7814	0
83	Lufenuron	O=C(NC(=O)c1c(F)cccc1F)Nc1cc(Cl)c(OC(F)(F)C(F)C(F)(F)F)cc1Cl	miscellaneous	509.98	1.30193	5	2	67.43	9	2	6	15	14	0.642857	0.176	-5.33931	-4.68205	0.101011	-7.22712	4.05665	4.92655	99.4719	0.0647495	0.298063	2
84	Cyromazine	Nc1nc(N)nc(NC2CC2)n1	miscellaneous	166.1	1.08356	6	5	102.74	2	2	6	6	9	0.222222	0.5	-4.78273	-4.674	0.296387	-2.21191	1.06567	0.636973	1.19221	0.026931	101.795	0
85	Tetramethrin	CC(C)=CC1C(C(=O)OCN2C(=O)C3=C(CCCC3)C2=O)C1(C)C	miscellaneous	331.18	0.961374	5	0	63.68	5	3	9	5	17	0.294118	0.632	-4.67771	-4.77062	0.0597444	-5.39009	4.1696	4.71196	99.4068	-0.314778	0.702429	0
86	Rotenone	C=C(C)[C@H]1Cc2c(ccc3c2O[C@@H]2COc4cc(OC)c(OC)cc4[C@@H]2C3=O)O1	miscellaneous	394.14	0.997238	6	0	63.22	3	5	21	6	27	0.111111	0.348	-4.82494	-4.589	0.00075492	-5.87963	3.36439	3.72271	97.1707	0.191165	2.36164	0

## Sheet: logKp,uu properties
Figure S1. Log Kp,uu - Comparison of key properties of the reference set (n = 74) and studied compounds (n = 86)

## Sheet: logKoc properties
Figure S2. Log Koc - Comparison of key properties of the reference set (n = 632) and studied compounds (n = 86)

## Sheet: logBCFproperties
Figure S3. Log BCF - Comparison of key properties of the reference set (n = 556) and studied compounds (n = 86)
